# Supplementary material for: The allosteric mechanism leading to an open-groove lipid conductive state of the TMEM16F scramblase
Source: Commun Biol. 2022 Sep 19;5:990. doi: 10.1038/s42003-022-03930-8 (PMC9484709; doi:10.1038/s42003-022-03930-8)
Supplement: Supplementary file 3 — Supplementary Data [file 42003_2022_3930_MOESM3_ESM.zip]

Archive with 7 entries (7 files):
- 10.1038-s42003-022-03930-8 - COMMSBIO-22-1711/tICA_vecs.txt
- 10.1038-s42003-022-03930-8 - COMMSBIO-22-1711/tICA_time_covariance.txt
- 10.1038-s42003-022-03930-8 - COMMSBIO-22-1711/tICA_vals.txt
- 10.1038-s42003-022-03930-8 - COMMSBIO-22-1711/tICA_covariance.txt
- 10.1038-s42003-022-03930-8 - COMMSBIO-22-1711/tICA_components.txt
- 10.1038-s42003-022-03930-8 - COMMSBIO-22-1711/ev1.txt
- 10.1038-s42003-022-03930-8 - COMMSBIO-22-1711/ev0.txt
