# Supplementary material for: The allosteric mechanism leading to an open-groove lipid conductive state of the TMEM16F scramblase
Source: Commun Biol. 2022 Sep 19;5:990. doi: 10.1038/s42003-022-03930-8 (PMC9484709; doi:10.1038/s42003-022-03930-8)
Supplement: Supplementary file 3 — Supplementary Data [file 42003_2022_3930_MOESM3_ESM.zip › 10.1038-s42003-022-03930-8 - COMMSBIO-22-1711/tICA_time_covariance.txt]

9.787076404450374412e+00 3.607850844070313201e+00 1.097778415077357295e-01 -2.696809577595047358e-01 2.526184912107964919e-02 -4.515638623624482761e-01 -3.522248379029804255e-01 -5.196041241030115998e-01 -4.311836631053154179e-01 -4.106828669815740795e-01 -3.792972996966170740e-01 -3.008131265602287385e-01 -1.427563475989757080e-01 -4.936280246426605345e-02 5.070881148310206754e-01 4.884316642781030282e-01 9.784157822668504423e-03
3.607850844070313201e+00 7.413203582569749983e+00 4.273475411506510113e+00 3.466767923276208307e+00 3.394747693593885174e+00 3.664070517357657764e+00 4.180863660672457627e+00 3.170825672641868209e+00 3.624250545870467022e+00 3.950699959631663205e+00 3.318988278240865952e+00 2.949407294978698246e+00 2.763556559268806723e+00 5.032819517781561558e-02 -2.222307223174624369e-02 3.796709813214249607e-02 -7.217183251256642507e-03
1.097778415077357295e-01 4.273475411506510113e+00 6.313031281855344901e+00 4.890801211855588804e+00 4.753999757270975124e+00 5.184061294271373299e+00 5.900164886529168484e+00 4.485661254757303595e+00 5.054468207608820762e+00 5.488894405894825468e+00 4.584499945289522316e+00 4.019021001335374876e+00 3.636881607254622395e+00 -1.415430672378015231e-01 -1.262349822791719589e-01 -5.009342451013765185e-02 -9.759445036330305356e-03
-2.696809577595047358e-01 3.466767923276208307e+00 4.890801211855588804e+00 6.037866911248869428e+00 5.255656220188726024e+00 6.494921301419807946e+00 7.110387372213509138e+00 5.638517593018718799e+00 6.195651563349386493e+00 6.639723737592973407e+00 5.477115823352917801e+00 4.391225086325960092e+00 4.240743226313043124e+00 -9.355934054887526941e-02 -1.357400731251345860e-01 -2.535170093398946278e-01 -1.383898566079011516e-02
2.526184912107964919e-02 3.394747693593885174e+00 4.753999757270975124e+00 5.255656220188726024e+00 4.917950232637693375e+00 5.678743492400229798e+00 6.366328659699846071e+00 4.880754608933202121e+00 5.418549059141781754e+00 5.891333353023441077e+00 4.836313534665805491e+00 4.040118347599786830e+00 3.762496538535259560e+00 -1.526125226783676680e-01 -1.937352384049617626e-01 -2.429475247767811652e-01 -1.334285551433467276e-02
-4.515638623624482761e-01 3.664070517357657764e+00 5.184061294271373299e+00 6.494921301419807946e+00 5.678743492400229798e+00 7.303710326085379734e+00 8.095388100674881571e+00 6.506368139204127488e+00 7.277539204923172633e+00 7.791463587880642194e+00 6.544470633910066226e+00 5.312056862901641807e+00 5.132967725511676349e+00 -6.789673264265161379e-02 -2.885693822187960222e-01 -4.134896729374517577e-01 -1.916130004223504102e-02
-3.522248379029804255e-01 4.180863660672457627e+00 5.900164886529168484e+00 7.110387372213509138e+00 6.366328659699846071e+00 8.095388100674881571e+00 9.143194112157772224e+00 7.224710574611052039e+00 8.218503118516608197e+00 8.830445857800214071e+00 7.441023646664689295e+00 6.167889444134956989e+00 5.888275938495155515e+00 -9.063293285547402434e-02 -3.994480350582279016e-01 -5.073101127473975680e-01 -2.319301928662298451e-02
-5.196041241030115998e-01 3.170825672641868209e+00 4.485661254757303595e+00 5.638517593018718799e+00 4.880754608933202121e+00 6.506368139204127488e+00 7.224710574611052039e+00 6.011486543939355442e+00 6.766458825892144091e+00 7.167250053486995398e+00 6.169478399888504327e+00 4.969864803021920352e+00 4.869803724102752085e+00 -1.592479050956541187e-02 -3.164413262716436748e-01 -4.239554229115896078e-01 -1.873933544896999592e-02
-4.311836631053154179e-01 3.624250545870467022e+00 5.054468207608820762e+00 6.195651563349386493e+00 5.418549059141781754e+00 7.277539204923172633e+00 8.218503118516608197e+00 6.766458825892144091e+00 7.800564635473648423e+00 8.262073872543965081e+00 7.172462902141901964e+00 5.886199824416621595e+00 5.755004824327073720e+00 -1.516106301622244246e-04 -4.479776902834942121e-01 -5.548796888998026589e-01 -2.405820581485684784e-02
-4.106828669815740795e-01 3.950699959631663205e+00 5.488894405894825468e+00 6.639723737592973407e+00 5.891333353023441077e+00 7.791463587880642194e+00 8.830445857800214071e+00 7.167250053486995398e+00 8.262073872543965081e+00 8.870165209906843984e+00 7.642503327667171220e+00 6.375647521502770587e+00 6.157814393655854701e+00 -3.818871902041109934e-02 -4.875779871490806272e-01 -5.923862044930388038e-01 -2.564625807860920759e-02
-3.792972996966170740e-01 3.318988278240865952e+00 4.584499945289522316e+00 5.477115823352917801e+00 4.836313534665805491e+00 6.544470633910066226e+00 7.441023646664689295e+00 6.169478399888504327e+00 7.172462902141901964e+00 7.642503327667171220e+00 6.734059286377913622e+00 5.601800723631868095e+00 5.478752119267994658e+00 1.862985827699503716e-03 -4.659798546183324675e-01 -5.523920282672349913e-01 -2.336646599631464483e-02
-3.008131265602287385e-01 2.949407294978698246e+00 4.019021001335374876e+00 4.391225086325960092e+00 4.040118347599786830e+00 5.312056862901641807e+00 6.167889444134956989e+00 4.969864803021920352e+00 5.886199824416621595e+00 6.375647521502770587e+00 5.601800723631868095e+00 5.232334248412286115e+00 4.752264938454914045e+00 -5.531381433519655388e-02 -4.288593785119658719e-01 -4.137333240204270624e-01 -1.777837956912975415e-02
-1.427563475989757080e-01 2.763556559268806723e+00 3.636881607254622395e+00 4.240743226313043124e+00 3.762496538535259560e+00 5.132967725511676349e+00 5.888275938495155515e+00 4.869803724102752085e+00 5.755004824327073720e+00 6.157814393655854701e+00 5.478752119267994658e+00 4.752264938454914045e+00 4.657233049507851774e+00 2.636785909260197514e-04 -4.009129669578896937e-01 -4.449304404197462759e-01 -1.912156499280470712e-02
-4.936280246426605345e-02 5.032819517781561558e-02 -1.415430672378015231e-01 -9.355934054887526941e-02 -1.526125226783676680e-01 -6.789673264265161379e-02 -9.063293285547402434e-02 -1.592479050956541187e-02 -1.516106301622244246e-04 -3.818871902041109934e-02 1.862985827699503716e-03 -5.531381433519655388e-02 2.636785909260197514e-04 4.756824665048728917e-01 3.020578044154227371e-01 4.830224442973118926e-02 2.115882781196454232e-03
5.070881148310206754e-01 -2.222307223174624369e-02 -1.262349822791719589e-01 -1.357400731251345860e-01 -1.937352384049617626e-01 -2.885693822187960222e-01 -3.994480350582279016e-01 -3.164413262716436748e-01 -4.479776902834942121e-01 -4.875779871490806272e-01 -4.659798546183324675e-01 -4.288593785119658719e-01 -4.009129669578896937e-01 3.020578044154227371e-01 1.366150860212002272e+00 8.792239725957173846e-01 2.596377532190174975e-02
4.884316642781030282e-01 3.796709813214249607e-02 -5.009342451013765185e-02 -2.535170093398946278e-01 -2.429475247767811652e-01 -4.134896729374517577e-01 -5.073101127473975680e-01 -4.239554229115896078e-01 -5.548796888998026589e-01 -5.923862044930388038e-01 -5.523920282672349913e-01 -4.137333240204270624e-01 -4.449304404197462759e-01 4.830224442973118926e-02 8.792239725957173846e-01 9.658178180136935964e-01 2.841843006141075989e-02
9.784157822668504423e-03 -7.217183251256642507e-03 -9.759445036330305356e-03 -1.383898566079011516e-02 -1.334285551433467276e-02 -1.916130004223504102e-02 -2.319301928662298451e-02 -1.873933544896999592e-02 -2.405820581485684784e-02 -2.564625807860920759e-02 -2.336646599631464483e-02 -1.777837956912975415e-02 -1.912156499280470712e-02 2.115882781196454232e-03 2.596377532190174975e-02 2.841843006141075989e-02 1.177766063187313250e-03
