# Supplementary material for: The allosteric mechanism leading to an open-groove lipid conductive state of the TMEM16F scramblase
Source: Commun Biol. 2022 Sep 19;5:990. doi: 10.1038/s42003-022-03930-8 (PMC9484709; doi:10.1038/s42003-022-03930-8)
Supplement: Supplementary file 3 — Supplementary Data [file 42003_2022_3930_MOESM3_ESM.zip › 10.1038-s42003-022-03930-8 - COMMSBIO-22-1711/tICA_vals.txt]

9.787894232124799698e-01
8.630600068116519585e-01
8.383297621177718817e-01
8.131268214939869621e-01
7.741593902992338627e-01
7.161105554025593012e-01
5.997715329677432150e-01
4.709629761234832568e-01
3.336464577368217221e-01
2.862886542666683298e-01
2.273436733509082430e-01
1.749281633647987999e-01
9.779846867292703305e-02
7.839998606397252656e-02
3.992075650644975882e-02
2.051525190832851828e-02
1.096801379736660632e-03
