# Supplementary material for: The allosteric mechanism leading to an open-groove lipid conductive state of the TMEM16F scramblase
Source: Commun Biol. 2022 Sep 19;5:990. doi: 10.1038/s42003-022-03930-8 (PMC9484709; doi:10.1038/s42003-022-03930-8)
Supplement: Supplementary file 3 — Supplementary Data [file 42003_2022_3930_MOESM3_ESM.zip › 10.1038-s42003-022-03930-8 - COMMSBIO-22-1711/tICA_covariance.txt]

1.124181992784746065e+01 4.199616302182983318e+00 2.807880023018758942e-01 -2.471664225432047834e-01 4.798748813825936405e-02 -4.530829993941430378e-01 -3.525143747328651767e-01 -5.248562220543647738e-01 -4.326745435673422513e-01 -4.138958282986041626e-01 -3.791040936243568749e-01 -2.997009520302530983e-01 -1.412745439911819167e-01 -4.967849884082987250e-02 5.077638805390796151e-01 4.884229665218603467e-01 9.778472302026931101e-03
4.199616302182983318e+00 8.229370677081096375e+00 4.558111371510105592e+00 3.525366915940355117e+00 3.458309247617090243e+00 3.680103930075970364e+00 4.197176452224017140e+00 3.169865568659214539e+00 3.622336070967826505e+00 3.950517366229489902e+00 3.318385175906428231e+00 2.948755648701218313e+00 2.764666785580850217e+00 5.044708394299567134e-02 -2.198187510830608427e-02 3.796080742438928679e-02 -7.140671191569423863e-03
2.807880023018758942e-01 4.558111371510105592e+00 6.739021731112856628e+00 4.974513697757990904e+00 4.844947450595032734e+00 5.219084267361953522e+00 5.932920741053314018e+00 4.502043678267176219e+00 5.065459914364727645e+00 5.500239060412426717e+00 4.591927803747629433e+00 4.021982688636612124e+00 3.641568805256926389e+00 -1.416039769795928438e-01 -1.263317120882275213e-01 -4.975235024975675768e-02 -9.807439646882021300e-03
-2.471664225432047834e-01 3.525366915940355117e+00 4.974513697757990904e+00 6.287200256748890936e+00 5.445583358052270562e+00 6.664110561850492331e+00 7.246101613951593023e+00 5.750624022403184377e+00 6.272610065396524881e+00 6.718414152281779295e+00 5.515067300696967934e+00 4.401232034501430412e+00 4.251190425671834028e+00 -9.357148581566990253e-02 -1.364069389574388003e-01 -2.538651664422945098e-01 -1.376301377212014142e-02
4.798748813825936405e-02 3.458309247617090243e+00 4.844947450595032734e+00 5.445583358052270562e+00 5.177505522120530834e+00 5.833428647270607392e+00 6.510172658013670954e+00 4.989428624093144471e+00 5.491341078832948419e+00 5.968194435336737769e+00 4.874339531731724406e+00 4.049687388617052797e+00 3.767869675365800308e+00 -1.527906001255664725e-01 -1.945434798417509936e-01 -2.437766500373316492e-01 -1.330094902166923526e-02
-4.530829993941430378e-01 3.680103930075970364e+00 5.219084267361953522e+00 6.664110561850492331e+00 5.833428647270607392e+00 7.545183354288740318e+00 8.306785469549064160e+00 6.690368690628076820e+00 7.417794591517095526e+00 7.940240347534978760e+00 6.624813388034596073e+00 5.339330950883510951e+00 5.158544167772032729e+00 -6.803239176307193659e-02 -2.891849211145617882e-01 -4.136228418761949688e-01 -1.912220636391465806e-02
-3.525143747328651767e-01 4.197176452224017140e+00 5.932920741053314018e+00 7.246101613951593023e+00 6.510172658013670954e+00 8.306785469549064160e+00 9.446648785951238025e+00 7.380976789179271691e+00 8.415667599932499243e+00 9.016269543533006470e+00 7.550447538316593210e+00 6.219151040190685542e+00 5.933116757327467461e+00 -9.070758531893174936e-02 -4.000581750646960977e-01 -5.078879044110136132e-01 -2.317177943830236661e-02
-5.248562220543647738e-01 3.169865568659214539e+00 4.502043678267176219e+00 5.750624022403184377e+00 4.989428624093144471e+00 6.690368690628076820e+00 7.380976789179271691e+00 6.269546678949693863e+00 6.956527235232436546e+00 7.342525668398211636e+00 6.305917213457313153e+00 5.013741930219751453e+00 4.923884216621700283e+00 -1.600264395735534473e-02 -3.164440875328002889e-01 -4.234632064459035172e-01 -1.870179272399418238e-02
-4.326745435673422513e-01 3.622336070967826505e+00 5.065459914364727645e+00 6.272610065396524881e+00 5.491341078832948419e+00 7.417794591517095526e+00 8.415667599932499243e+00 6.956527235232436546e+00 8.067222302731524408e+00 8.471741957289747660e+00 7.353495447413714636e+00 5.975524887611777913e+00 5.852405480545426641e+00 -1.032052108376041287e-04 -4.479532392915366312e-01 -5.547283170512472550e-01 -2.402732384627585815e-02
-4.138958282986041626e-01 3.950517366229489902e+00 5.500239060412426717e+00 6.718414152281779295e+00 5.968194435336737769e+00 7.940240347534978760e+00 9.016269543533006470e+00 7.342525668398211636e+00 8.471741957289747660e+00 9.100974229114189740e+00 7.801357097931662210e+00 6.452028275871223961e+00 6.231618029320845409e+00 -3.824298123582966363e-02 -4.874608141609015899e-01 -5.926612674728177765e-01 -2.565104591595121497e-02
-3.791040936243568749e-01 3.318385175906428231e+00 4.591927803747629433e+00 5.515067300696967934e+00 4.874339531731724406e+00 6.624813388034596073e+00 7.550447538316593210e+00 6.305917213457313153e+00 7.353495447413714636e+00 7.801357097931662210e+00 6.948774844975269538e+00 5.703174155375131171e+00 5.606087090594686906e+00 1.947142573077354465e-03 -4.658164342223998777e-01 -5.520156753036438158e-01 -2.335301430589798583e-02
-2.997009520302530983e-01 2.948755648701218313e+00 4.021982688636612124e+00 4.401232034501430412e+00 4.049687388617052797e+00 5.339330950883510951e+00 6.219151040190685542e+00 5.013741930219751453e+00 5.975524887611777913e+00 6.452028275871223961e+00 5.703174155375131171e+00 5.489999179400979479e+00 4.899101746034909333e+00 -5.532709998984241401e-02 -4.288212619178369822e-01 -4.135736652235323940e-01 -1.778937426274901715e-02
-1.412745439911819167e-01 2.764666785580850217e+00 3.641568805256926389e+00 4.251190425671834028e+00 3.767869675365800308e+00 5.158544167772032729e+00 5.933116757327467461e+00 4.923884216621700283e+00 5.852405480545426641e+00 6.231618029320845409e+00 5.606087090594686906e+00 4.899101746034909333e+00 4.890420989590094969e+00 2.589705651120210029e-04 -4.008761736648722707e-01 -4.447374110047913054e-01 -1.919884616027929536e-02
-4.967849884082987250e-02 5.044708394299567134e-02 -1.416039769795928438e-01 -9.357148581566990253e-02 -1.527906001255664725e-01 -6.803239176307193659e-02 -9.070758531893174936e-02 -1.600264395735534473e-02 -1.032052108376041287e-04 -3.824298123582966363e-02 1.947142573077354465e-03 -5.532709998984241401e-02 2.589705651120210029e-04 4.906135727494597143e-01 3.079426611470439945e-01 5.079748822424089844e-02 2.117580115042073073e-03
5.077638805390796151e-01 -2.198187510830608427e-02 -1.263317120882275213e-01 -1.364069389574388003e-01 -1.945434798417509936e-01 -2.891849211145617882e-01 -4.000581750646960977e-01 -3.164440875328002889e-01 -4.479532392915366312e-01 -4.874608141609015899e-01 -4.658164342223998777e-01 -4.288212619178369822e-01 -4.008761736648722707e-01 3.079426611470439945e-01 1.467422521685544545e+00 9.099501787520276608e-01 2.580076660921930970e-02
4.884229665218603467e-01 3.796080742438928679e-02 -4.975235024975675768e-02 -2.538651664422945098e-01 -2.437766500373316492e-01 -4.136228418761949688e-01 -5.078879044110136132e-01 -4.234632064459035172e-01 -5.547283170512472550e-01 -5.926612674728177765e-01 -5.520156753036438158e-01 -4.135736652235323940e-01 -4.447374110047913054e-01 5.079748822424089844e-02 9.099501787520276608e-01 1.044499735046577671e+00 2.934626990496480570e-02
9.778472302026931101e-03 -7.140671191569423863e-03 -9.807439646882021300e-03 -1.376301377212014142e-02 -1.330094902166923526e-02 -1.912220636391465806e-02 -2.317177943830236661e-02 -1.870179272399418238e-02 -2.402732384627585815e-02 -2.565104591595121497e-02 -2.335301430589798583e-02 -1.778937426274901715e-02 -1.919884616027929536e-02 2.117580115042073073e-03 2.580076660921930970e-02 2.934626990496480570e-02 4.237366542169101503e-03
