# Supplementary material for: The allosteric mechanism leading to an open-groove lipid conductive state of the TMEM16F scramblase
Source: Commun Biol. 2022 Sep 19;5:990. doi: 10.1038/s42003-022-03930-8 (PMC9484709; doi:10.1038/s42003-022-03930-8)
Supplement: Supplementary file 3 — Supplementary Data [file 42003_2022_3930_MOESM3_ESM.zip › 10.1038-s42003-022-03930-8 - COMMSBIO-22-1711/tICA_components.txt]

-1.443081029415060369e-02 2.154468428438936420e-02 4.339467933874768812e-02 3.689484697914784117e-02 2.251388519660032714e-02 3.394683908429007441e-02 3.676282439110363509e-02 1.704517459345077091e-02 2.318724681896681961e-02 4.816115437254447906e-02 4.078629749606272475e-02 4.653478574406591517e-02 4.119836240581010306e-02 -1.525146852697057505e-03 -7.975427125579921672e-03 -9.961361353970814639e-03 -5.927206411389139085e-04
-1.887303215531491163e-01 -9.272295424998933111e-02 1.245921179219435827e-02 -2.632280189620634508e-02 -4.128562343275826718e-02 -5.811224118327790525e-03 -1.413429108354113256e-02 1.115175027015371384e-02 1.331572373863709226e-02 1.106645820414731141e-02 2.444757154902663793e-02 1.545400672223940820e-02 7.425908570215654370e-03 -4.079856372666712527e-02 -2.404474160599001098e-01 -2.057354347198031563e-01 -6.999407721023219453e-03
1.858984672309172692e-01 -2.149242465074324704e-02 -2.212157620153880344e-01 -7.898684089782662121e-02 -6.708344253501047350e-02 -1.898477192030594007e-02 -1.182795007672519938e-02 4.769132729075597349e-03 4.199181840820948031e-02 6.705854174716245619e-02 7.889209737931490718e-02 5.614706539810783437e-02 9.801667229071148180e-02 -3.882068670056835341e-02 -2.593951953504881613e-01 -2.256146776983654900e-01 -8.639253298240823914e-03
1.015625592315399506e-01 -3.452921829658583963e-01 -7.965479688777564460e-02 5.725312209231269572e-02 -5.363634319084552293e-02 4.695061875247174416e-02 1.768326570644998888e-02 4.146824153209104774e-02 4.329122944827000496e-02 4.399392685041293716e-02 5.249455073700710211e-02 2.211799144428703342e-03 4.718341310053385945e-02 7.847947217808581843e-02 2.745548358211330475e-01 1.567310137642232704e-01 7.197575020868230214e-03
1.756564490594509920e-01 -2.896064717953803491e-01 2.550487362338897390e-01 1.110386137842457321e-01 1.812946301010505135e-01 2.959822373977710752e-02 7.525538683116421435e-02 -4.736343665858743640e-02 -5.558234223398694773e-02 -4.878332790453143025e-02 -9.076460494911571530e-02 -8.596457573319926659e-02 -1.130457406566642842e-01 -2.914213629553167317e-01 -2.238603843863094245e-01 -9.750428221041120003e-02 -4.627538369747229846e-03
-4.478974398626053149e-02 1.446742683589700151e-01 -3.864874558085216738e-01 3.276925888550987764e-01 1.982716692099953729e-02 1.896231427333504582e-01 7.407560503734900159e-02 9.193991045199691181e-02 2.730034338378499459e-02 -5.402197500845477146e-02 -7.864603329772115736e-02 -3.053279967024040698e-01 -1.300592110655008904e-01 7.195590261940476573e-02 -3.927681112833563380e-03 -1.434758565706251432e-01 -4.073325117204162210e-03
7.395013340429575088e-02 -1.093240988321887847e-01 2.664424427837434606e-01 -2.688680000015767832e-02 -3.676812220121695313e-02 -2.541979882862471785e-02 -2.854456331976434891e-02 1.529951007587863898e-02 6.916130381075182021e-02 -2.065628005972314218e-02 4.533072719539000400e-02 -1.745132657870809012e-01 -1.841463767148330058e-02 8.886654301840888337e-01 9.781346892155073913e-02 -4.891643189128666025e-01 -1.566690689471047018e-02
-1.365311389795228689e-02 -4.122871035848062540e-03 -2.573534730462309628e-01 -3.410936954952747263e-02 4.884633129315485434e-01 -2.615932366547378540e-02 2.698458357024395293e-01 -3.657122981997437128e-01 -3.270475923543390562e-01 6.626476679605118603e-02 -2.592411460111272992e-01 5.969195077661343385e-01 -9.265291315930916649e-02 2.487809678401847191e-01 1.595707232991956104e-01 -2.394482555149698433e-01 -4.155934589121614356e-03
3.072414258709792179e-02 -4.940703456272821370e-02 -2.714554634718263290e-02 1.264601314273490762e-01 -8.152499532107518321e-02 8.093551057264783410e-02 4.875352772698837711e-02 4.022309279045762492e-02 1.060109257731426009e-02 -7.950451105085061532e-02 -1.510733153046111554e-01 1.953686856058775290e-01 -1.164130927160004353e-01 6.911481862641374319e-01 -8.171731030401441220e-01 8.316885179959323526e-01 2.966383530525287110e-02
-3.085684364840630273e-02 3.095261383289149917e-02 -5.882453148670935272e-02 -7.868888791706042385e-01 4.423494953258388929e-01 -2.061321004106780597e-01 5.260534294923121523e-01 -1.868382484113826070e-01 1.509605006016493389e-01 3.474546462481507558e-01 2.011699703442007270e-01 -4.048851997932163549e-01 -3.266180101458097118e-01 4.404839084375045122e-02 -7.203197256727784936e-02 2.068534117416059859e-01 4.374611990839897581e-03
3.283161997644802599e-02 1.596339816894726260e-02 1.182803092985624388e-01 -1.726196651151178652e-01 -5.708557904133646499e-01 2.345871819462561347e-01 1.954238066506360505e-01 3.677691827573344452e-01 2.130635128472266326e-01 -4.376738815351537137e-02 -2.564115862627016074e-01 5.713703000967358392e-01 -8.889166194319849668e-01 -1.264761853464363428e-01 1.416525932913748065e-01 -1.943331067158823866e-01 -1.200896270879360083e-03
8.131762080044829116e-03 -8.926708610152675125e-03 -1.274978869429700401e-01 -2.335399657381098393e-01 7.800579750402116819e-01 -2.407414915648810327e-01 -6.031667366990171031e-01 7.811964083181981433e-01 7.875750114661636547e-02 -3.734303751261702775e-01 3.261029446739034388e-01 2.296585177120327170e-01 -3.281765241580017478e-01 5.199833899803328607e-02 -6.983771668942638858e-03 1.215736594693098398e-03 6.246511699326925959e-03
1.084377975479245033e-02 -3.884516703140044637e-03 3.290996301361310411e-02 7.004267018775962861e-02 -1.126712259171558095e-01 3.042564084061719631e-01 -4.573489702372133259e-01 -1.801813700746435210e-02 -9.925387414777452344e-01 9.821419016955763581e-01 4.842380082004275610e-01 -2.216644048227159325e-02 -3.567106437818829967e-01 4.607897484726126286e-02 -4.491172163124373951e-02 4.387280500016448037e-02 7.385281260622174500e-03
-7.911105387139160880e-03 7.669038324554554656e-03 -6.679892769802815711e-02 7.359411480649916681e-01 -4.064707466472360087e-02 -7.026286014262228541e-01 -1.651953262515324095e-01 -6.440132025821031503e-01 5.597107063823664186e-01 1.166619869849191415e-01 5.759801012464659253e-01 1.428859453027819526e-01 -6.044893423874532212e-01 -2.108272623209467289e-02 -1.690578664006951509e-03 2.162882399406365966e-02 -5.885665337804148363e-03
4.879700268843248714e-03 4.414032216199366594e-03 2.272622406446895855e-03 1.404950660753685136e-04 -2.337358748901820216e-01 1.536491444880309087e-01 6.621032207730539465e-01 1.058538144197040433e-02 -6.170828467254495520e-01 -9.270078285934972850e-01 1.057521726985012345e+00 3.415543116950616603e-02 -1.243110891513549143e-01 3.338043016635699068e-03 -6.224670072845980839e-03 1.100342141962344904e-03 1.520365293115213089e-02
-4.420015099321639033e-04 -9.322733920254087274e-05 1.954211761074100846e-03 -3.774811446634789291e-01 1.882224493144906696e-01 1.208293294582713617e+00 -6.395237153919919315e-01 -8.005337041079504390e-01 5.415087442054572486e-01 -2.909110603474229229e-01 2.686308606869743376e-01 3.792415332622123270e-02 -1.333705450296171768e-01 -1.121338265330222052e-02 -4.515899204192463695e-04 2.103698363689201004e-02 -7.051721836866183500e-03
-2.210207727542789363e-04 -8.568065607894469931e-04 -1.952913777859498299e-03 -3.140519054718022792e-04 -1.692916336396517885e-03 5.317085304351016435e-04 5.567309254798762271e-03 9.861815853217751129e-03 -1.341880726070305598e-02 -6.163435984467108622e-03 6.103739650500900060e-03 5.168703023363774643e-03 -4.466815754673537052e-03 4.156248411906654158e-03 -1.703990083478553776e-03 5.487674158492991672e-02 -1.846708962807849241e+00
