# Supplementary material for: The allosteric mechanism leading to an open-groove lipid conductive state of the TMEM16F scramblase
Source: Commun Biol. 2022 Sep 19;5:990. doi: 10.1038/s42003-022-03930-8 (PMC9484709; doi:10.1038/s42003-022-03930-8)
Supplement: Supplementary file 3 — Supplementary Data [file 42003_2022_3930_MOESM3_ESM.zip › 10.1038-s42003-022-03930-8 - COMMSBIO-22-1711/ev1.txt]

-4.809032338658646211e+00
-5.044611412945918083e+00
-5.038572844611323376e+00
-4.286364799188611130e+00
-4.340100376305543683e+00
-4.018930828994694338e+00
-4.198390899964738132e+00
-4.094761463637358823e+00
-3.638155596333255914e+00
-3.659744349947711139e+00
-3.835896393797348924e+00
-3.766526745530034859e+00
-3.754586218119263741e+00
-3.520761586964471057e+00
-3.670085950314692980e+00
-3.506362407676459902e+00
-3.568541727690031973e+00
-3.257011931718299724e+00
-3.750487582344574022e+00
-3.641592031532644214e+00
-3.647740502490218528e+00
-3.162263140509686377e+00
-3.398709536981164625e+00
-4.038236070679481315e+00
-3.227953794495839634e+00
-3.303678267446591654e+00
-3.675278880715365570e+00
-3.806092936483734590e+00
-3.559243671979272605e+00
-3.321551030370114788e+00
-3.367759501649642218e+00
-3.610840728931933974e+00
-3.389814641611806234e+00
-2.948781115277946618e+00
-3.394953677032551465e+00
-3.768503249471590433e+00
-3.531124772753309493e+00
-3.776555020688414643e+00
-4.009178188165025247e+00
-3.777418479604230050e+00
-3.322700874727696707e+00
-3.796144902489799300e+00
-3.833822429296922962e+00
-3.622849502241299202e+00
-3.761513263400575902e+00
-3.134676339682412660e+00
-3.715537547272123486e+00
-3.727318963583539979e+00
-4.113964483415599283e+00
-3.610683033235364103e+00
-3.477484957074471250e+00
-3.413122364402034759e+00
-4.124904835242968915e+00
-4.126666000563414372e+00
-3.643510614687879290e+00
-3.191676901047551862e+00
-3.713647823023749073e+00
-3.833441111044158855e+00
-3.601230617286908409e+00
-3.924656652546206548e+00
-3.774786039308410501e+00
-3.614871310520157976e+00
-3.686289047500309390e+00
-3.529612961938117799e+00
-3.238392382275626868e+00
-3.587327545439216614e+00
-3.364513557064184202e+00
-3.605460389478317040e+00
-3.765714755903029953e+00
-3.103461939722766960e+00
-3.267968063633775344e+00
-3.437203361684019409e+00
-3.206247389173184636e+00
-3.500243996767558929e+00
-3.253012169878025883e+00
-3.096159801183251847e+00
-3.292051956789851186e+00
-3.280244537398728344e+00
-3.527454531049284192e+00
-3.249263002456165950e+00
-3.238667647774360336e+00
-3.461094657133717334e+00
-3.411880734128987402e+00
-3.248850980473970029e+00
-3.162158864208446385e+00
-3.315790538560534628e+00
-3.516132572098876974e+00
-3.116443120069129602e+00
-3.419332103645006615e+00
-3.607590903604799060e+00
-3.575988122849273587e+00
-3.211548125401579856e+00
-3.477113793707346190e+00
-3.496109003464829446e+00
-3.447717093392399068e+00
-3.446857724299912995e+00
-3.401318674227347127e+00
-3.645090245694406317e+00
-3.409292271215854431e+00
-3.670691176514507603e+00
-3.644802120731993611e+00
-3.441969549304759290e+00
-3.392930799863308255e+00
-3.504371037273161349e+00
-3.515503302636658223e+00
-3.186815714807149647e+00
-3.115710249460998504e+00
-3.294688884430053921e+00
-3.422542277581794412e+00
-3.324625123259971726e+00
-3.717024386674200542e+00
-3.378086047561564609e+00
-2.927588104905444855e+00
-3.330580454489627584e+00
-3.153479498689789828e+00
-3.195044874496064669e+00
-3.257325315368432062e+00
-3.222246545547376773e+00
-3.305080788975205852e+00
-2.993322247627368426e+00
-3.130813007361099576e+00
-3.085650580180137492e+00
-3.466490278379877665e+00
-3.126806457755205937e+00
-3.374990075184800098e+00
-3.309535639232263460e+00
-2.992569693384987684e+00
-3.631927452963105374e+00
-3.226032832928655836e+00
-3.834756478676324853e+00
-3.210593866714198441e+00
-3.252058508013170091e+00
-3.416772990179002267e+00
-3.713828802569403731e+00
-3.410759748356048782e+00
-3.524999918619092565e+00
-3.291506215941973679e+00
-3.397856941158680755e+00
-3.376615471537370183e+00
-3.512200007743979668e+00
-3.635313805785929553e+00
-4.227375076166842049e+00
-3.114307568823341921e+00
-3.564123055956158748e+00
-3.539113461558021090e+00
-3.555404292062709359e+00
-3.450859388828301899e+00
-3.531679741458081612e+00
-3.637494336247438120e+00
-3.533419925146962903e+00
-3.527390810276776811e+00
-3.777602124768369762e+00
-3.728792750172019499e+00
-3.428766889135718365e+00
-3.627148815255792247e+00
-2.989935499360011573e+00
-2.845316001515334925e+00
-3.015331157090916925e+00
-3.353584780249723174e+00
-2.878052464017748058e+00
-3.144161601981000587e+00
-3.782562934513354236e+00
-3.813306661343652149e+00
-4.017817420774679071e+00
-3.879069727741732532e+00
-3.959277216853314574e+00
-3.983539465553552539e+00
-4.165681897996708294e+00
-3.960601005654594609e+00
-3.903924969541332057e+00
-3.858290448439339215e+00
-4.464254911016062977e+00
-3.929775934579500252e+00
-3.847842472206862041e+00
-3.643023169045013887e+00
-4.081327359078906980e+00
-4.311197944924473724e+00
-4.184545749720900432e+00
-3.874115889731026829e+00
-4.063938405230186568e+00
-4.188486998928619087e+00
-4.086483676201636328e+00
-3.918566630633173009e+00
-3.836658705008548775e+00
-3.982943585409102205e+00
-3.734577447366814518e+00
-3.874501462483892045e+00
-3.991003647685085642e+00
-3.832785325564304735e+00
-3.862947387319403791e+00
-3.804364958365453298e+00
-4.043146764317435249e+00
-4.319251848425903262e+00
-4.066818968087847708e+00
-4.163582240064881645e+00
-4.099753256170369120e+00
-4.148673351641943619e+00
-4.284449213331261497e+00
-4.803667882708865911e+00
-4.398113354841891365e+00
-4.101825962081361965e+00
-4.388584274042884203e+00
-3.972688766724037812e+00
-4.264418045749408748e+00
-4.285774611052387328e+00
-4.545497416810369451e+00
-4.086698384855286470e+00
-4.093469085250187156e+00
-4.316922824437321893e+00
-4.381094282694377284e+00
-4.480055840766224762e+00
-4.382616226409176363e+00
-4.458325256273063530e+00
-4.246437068134864212e+00
-4.287424059574282076e+00
-4.267141932784623393e+00
-4.265581004953943101e+00
-4.435340994231245837e+00
-4.226779998864781618e+00
-4.394059417642927734e+00
-4.373225793422336416e+00
-4.253913097698828416e+00
-4.593859740908230904e+00
-4.413986022969214496e+00
-4.431400891554628352e+00
-4.242914283915375506e+00
-4.423645299410218890e+00
-4.082840244779957217e+00
-4.374522949884888767e+00
-4.628759873461500085e+00
-4.106689442604760210e+00
-4.262806965601382281e+00
-4.707624750255536838e+00
-4.504825239639104417e+00
-4.547787609363263428e+00
-4.572361609094916624e+00
-4.320249164845755274e+00
-4.167388738827570549e+00
-4.406377930096323503e+00
-4.572589256867513718e+00
-4.551244624533152816e+00
-4.476184476401692258e+00
-4.733311907616201353e+00
-4.695151220540665804e+00
-4.345970190212929296e+00
-4.186404207636827302e+00
-3.982166744156269811e+00
-4.282565454691875217e+00
-4.103495005167124177e+00
-4.138826134441974780e+00
-4.161280901118838749e+00
-4.089427100340626176e+00
-4.021910873468355518e+00
-4.079365595700877201e+00
-4.066748092404294468e+00
-3.802094847595933746e+00
-3.799228405399369013e+00
-4.002550653775385214e+00
-3.893008726059161706e+00
-3.552473595547051666e+00
-3.764349996239267693e+00
-3.845745417123544119e+00
-3.948834595829107563e+00
-3.896749173371107933e+00
-3.793466961023479467e+00
-4.248949746210810119e+00
-4.417332983706839578e+00
-4.251881500001617908e+00
-4.276679659310543613e+00
-4.278312566625790403e+00
-4.289405448277638477e+00
-4.358206816930789707e+00
-4.620244579636263005e+00
-4.609068395340258029e+00
-4.454358702868144171e+00
-4.390856845982226808e+00
-4.668694448709130640e+00
-4.177808474367843417e+00
-4.550745009019978582e+00
-4.447353351191400073e+00
-4.513004874408530043e+00
-4.526950955001016297e+00
-4.281633033005165956e+00
-4.473589438850568811e+00
-4.350648904277983675e+00
-4.132848798701243886e+00
-3.977315065303447916e+00
-4.010923694836676212e+00
-4.179408146612174413e+00
-3.966249645563208137e+00
-4.857342995900221894e+00
-5.622889768251148723e+00
-5.342285821933216994e+00
-5.440947441860806144e+00
-5.304746214769187063e+00
-5.369458393139066921e+00
-5.311246514387856443e+00
-5.540562894688072504e+00
-5.385989202156236111e+00
-5.431073681807995435e+00
-5.495433239493777933e+00
-5.500304030012403089e+00
-5.346124755148733421e+00
-5.266190077885429588e+00
-5.533866706464970697e+00
-5.512572176970128801e+00
-5.329656712892778536e+00
-5.387317184174115425e+00
-5.320478694737939662e+00
-5.646568048774534887e+00
-5.764374392894670684e+00
-5.519958625370897209e+00
-5.137023159879091416e+00
-5.411540299314497204e+00
-5.639546137138833792e+00
-5.333233086200293016e+00
-5.364548660704222982e+00
-5.454688351867265084e+00
-5.157658289392851536e+00
-5.518063894618159715e+00
-5.586444597266448930e+00
-5.263781245107036710e+00
-5.687596389772843430e+00
-5.215342483825362585e+00
-5.108626127269985773e+00
-5.185586533129874276e+00
-5.392642969124560537e+00
-5.237291269046972175e+00
-5.628095195558313613e+00
-5.205334992160127960e+00
-5.693881390244612817e+00
-5.404651812177314163e+00
-5.551810561857501547e+00
-5.644805586064038039e+00
-5.755608687583427141e+00
-5.575114489231220993e+00
-5.514298271618109482e+00
-5.492757258465402970e+00
-5.548422175725653105e+00
-5.036928372076840077e+00
-5.812706964053909076e+00
-5.527753590685495766e+00
-5.365759720764556207e+00
-5.480603226936261230e+00
-5.225004940378576990e+00
-5.515258468325531460e+00
-5.409126732746123878e+00
-5.431464286022510635e+00
-5.572610075269555985e+00
-5.394543586240677868e+00
-5.545537720773725532e+00
-5.531517267709967101e+00
-5.283369919338506193e+00
-5.361817374281082849e+00
-5.492561712079737646e+00
-5.480720085913080908e+00
-5.484981890585037156e+00
-5.359828602823111687e+00
-5.316315102342993981e+00
-5.192214196627991107e+00
-5.353369654782390796e+00
-5.619507105063458852e+00
-5.423203610807610708e+00
-5.243805907306692937e+00
-5.178661428586736726e+00
-5.501242697798240933e+00
-5.448112651180769817e+00
-5.488110162970897932e+00
-5.387866329726381132e+00
-5.522295014095711885e+00
-5.524870843169946255e+00
-5.570554811364283765e+00
-5.438855218021810600e+00
-5.406870790603900190e+00
-5.430354894993952186e+00
-5.502476599056472573e+00
-5.432221327132805477e+00
-5.373280012056631527e+00
-5.588709638300417559e+00
-5.592370701433383218e+00
-5.180579484685774894e+00
-5.517780247518023096e+00
-5.545655177758787246e+00
-5.463820323701338744e+00
-5.543052747373279132e+00
-5.369909195774114075e+00
-5.243046727667581841e+00
-5.421590521628511183e+00
-5.559346387049699523e+00
-5.412325335994988329e+00
-5.661127693529229177e+00
-5.340333709125583361e+00
-5.317818183895267836e+00
-5.607391983562330040e+00
-5.229605248025031905e+00
-5.149687539674585146e+00
-5.367262225910060636e+00
-5.488805857456036108e+00
-5.360443865797066110e+00
-5.815020062320896521e+00
-5.339575738496232127e+00
-5.637436755669937405e+00
-5.735695660805474994e+00
-5.717155020532387333e+00
-5.458588468762373580e+00
-5.483129604254888712e+00
-5.766965697608208430e+00
-5.828103603041498104e+00
-5.798052579568077292e+00
-5.335528390431411694e+00
-5.795775913138922597e+00
-5.848905687083113314e+00
-5.647247803952399003e+00
-5.672643854289884935e+00
-5.840313652403535727e+00
-5.531341968270380605e+00
-5.372794793365653909e+00
-5.799713467308657222e+00
-5.765599464747621639e+00
-5.615405681812226213e+00
-5.737500736642285659e+00
-5.719715718583096020e+00
-5.735633137079804378e+00
-5.700180034286653097e+00
-5.958027165529662383e+00
-5.523556445415176874e+00
-5.611368264946285933e+00
-5.275889490813624683e+00
-5.697356355677374751e+00
-5.408737841188372641e+00
-5.814487485901283392e+00
-5.778910097470363993e+00
-5.699675112003496302e+00
-5.671903867862092774e+00
-5.583140588731374976e+00
-5.255861119697105899e+00
-5.570534193268779077e+00
-5.528232255324396327e+00
-5.480205705189463039e+00
-5.283437141847906915e+00
-5.366781358367228805e+00
-5.214808934103982274e+00
-5.489102907860653247e+00
-5.405667889754909083e+00
-5.700995381240196558e+00
-5.750496600527731594e+00
-5.754815138135287000e+00
-5.356867392977195941e+00
-5.577438614127324001e+00
-5.585018702306553173e+00
-5.762375904939396776e+00
-5.791535809035214477e+00
-5.722715713141099059e+00
-5.713051207885525784e+00
-5.512554867882208498e+00
-5.857360420346981122e+00
-5.994374716199868836e+00
-5.489378515763688071e+00
-5.616889055273783349e+00
-5.593744758064259415e+00
-5.778688420164459494e+00
-5.864614987474386254e+00
-5.647273310719374884e+00
-5.630331138056449802e+00
-5.698892425154605590e+00
-5.538772497082978141e+00
-5.619943668353092114e+00
-5.663532625049966462e+00
-5.159180447459984720e+00
-4.924868148789952826e+00
-5.545750633804241048e+00
-5.661591203655201632e+00
-5.425555866665999538e+00
-5.774899850865059747e+00
-5.713751744476859962e+00
-5.857631729512571717e+00
-5.400729182679671503e+00
-5.592791705876416053e+00
-5.641660645604189561e+00
-5.731827221768710068e+00
-5.411069418263351416e+00
-5.597155461248323860e+00
-5.203272559737181169e+00
-5.110329831538749978e+00
-5.377426206860474345e+00
-5.399282180743150583e+00
-5.274974926619520055e+00
-5.465942419091732951e+00
-5.583012638357130797e+00
-5.370357719626260184e+00
-5.254463713450600260e+00
-5.482357558906659101e+00
-5.245469066191495777e+00
-5.230156896356113805e+00
-5.587786458322429262e+00
-5.323715229684446548e+00
-4.905611750528071191e+00
-4.355845583716345892e+00
-5.068652711094248531e+00
-5.403719040762044123e+00
-5.083250628115560943e+00
-5.218286540886873937e+00
-5.247027354705366520e+00
-5.185993126992975100e+00
-5.306631074483264321e+00
-5.189210785645569146e+00
-5.218371204857128909e+00
-4.677740009260284104e+00
-5.133735720967062655e+00
-5.379816077342579383e+00
-5.583475910041178381e+00
-5.302135315918547143e+00
-5.336961303429783143e+00
-5.529017500033877042e+00
-5.534032058941797949e+00
-5.197424274137575573e+00
-5.353041554928689827e+00
-5.303725038499099931e+00
-5.321594090478058092e+00
-5.362410491506697241e+00
-5.261169071693462485e+00
-5.546619514457685973e+00
-5.373985415986040515e+00
-5.404022744198567985e+00
-5.426729937737868603e+00
-5.268057336628040765e+00
-5.067065752481373586e+00
-5.539009556852867000e+00
-5.353516011897850646e+00
-5.466551439920549704e+00
-5.321771990781563488e+00
-5.270940163660623234e+00
-5.066571824808193902e+00
-5.326557126215557325e+00
-5.277663694608539124e+00
-5.378009259141392384e+00
-5.184282825387342086e+00
-5.487815842020851598e+00
-5.385495131906131938e+00
-5.441939961463890363e+00
-5.682893326929639777e+00
-5.184691284426892643e+00
-5.199776633157415340e+00
-5.346868677535179692e+00
-5.300427599300161496e+00
-5.535914847714778375e+00
-5.013022772081987988e+00
-5.277519802922225445e+00
-5.383818905131688481e+00
-5.332676026363318833e+00
-5.187047055584550925e+00
-5.153074166866510097e+00
-4.925668790783255702e+00
-5.148683089101762533e+00
-5.352422432666375407e+00
-4.950687763288458498e+00
-5.214838008962341398e+00
-5.548374075998536270e+00
-5.317641623345023660e+00
-5.428469302104629080e+00
-5.475036369881593146e+00
-5.419696977301436291e+00
-5.206848618864155398e+00
-5.124483402725239500e+00
-5.391090618319966055e+00
-5.018752456916788063e+00
-5.261273907736454980e+00
-5.103367365620871787e+00
-5.200851770914026062e+00
-5.649814677902503135e+00
-5.249956557460536466e+00
-5.159052862768588099e+00
-4.570608281485300850e+00
-4.965018467990487849e+00
-4.606079140150444395e+00
-4.581970365119007127e+00
-4.733710783985301873e+00
-4.877327611861403511e+00
-5.291355965947273532e+00
-5.117807313446116169e+00
-4.808124092106768721e+00
-4.671325845598252258e+00
-5.095449793100981672e+00
-4.809436726431285614e+00
-5.068787180968906902e+00
-5.025901439361767586e+00
-5.029944251696939261e+00
-5.148685720268425747e+00
-5.173652384053976760e+00
-5.079949364361781683e+00
-4.856926620247044468e+00
-4.928222956952649447e+00
-4.899545071979714450e+00
-5.068769083877334047e+00
-4.863734808747866012e+00
-5.247745883318041038e+00
-4.938700269840850865e+00
-5.200608030329048503e+00
-4.921999593718883403e+00
-5.256400223139418237e+00
-4.511818428263834058e+00
-5.075504248862129586e+00
-5.034870973094980329e+00
-4.714927196747491500e+00
-4.930004298145009400e+00
-5.084269431724743882e+00
-5.173299656677592395e+00
-5.142592976671557459e+00
-4.779043117083434211e+00
-5.019041801746333853e+00
-4.590596784425484245e+00
-4.641326414263947875e+00
-4.831682021882118150e+00
-4.364629729726816620e+00
-4.593241127773440624e+00
-4.753403094065762780e+00
-4.676826704381066513e+00
-5.156979814879162127e+00
-4.931814143380130133e+00
-4.896546365135937329e+00
-4.858079729844088313e+00
-4.890539847452370026e+00
-4.702338571372004949e+00
-4.983173119467982914e+00
-5.052029555893931878e+00
-4.648015313971404439e+00
-4.728853908029782005e+00
-5.124234469498092359e+00
-4.806768042755529713e+00
-4.604236939218201208e+00
-4.763942493616643681e+00
-5.132674328229630767e+00
-4.795757947111836117e+00
-4.920342456865396841e+00
-4.835026590055446327e+00
-4.788159571346956689e+00
-4.574490016688643301e+00
-4.367589560279322214e+00
-4.509069356384676652e+00
-4.329251379588026971e+00
-4.483046344124846705e+00
-4.944832542322251001e+00
-5.124824491411803962e+00
-4.274092136126905750e+00
-4.501892649645532707e+00
-4.544371948679142292e+00
-4.928170129333896199e+00
-4.530867073709168302e+00
-4.821582535650825285e+00
-5.233754194650877878e+00
-4.715195948758784894e+00
-5.062273920408853378e+00
-4.793125816752584534e+00
-4.627142258403349473e+00
-4.930759988111827141e+00
-5.024314713940761123e+00
-4.990070928818411744e+00
-5.442842009364563971e+00
-5.020285506392762720e+00
-5.419985339606780528e+00
-4.957184092919003859e+00
-4.772191286156177270e+00
-4.511346726674509533e+00
-4.449084572167874008e+00
-4.435665249801772347e+00
-4.619292786761925562e+00
-4.577859783568843710e+00
-4.429191876148297347e+00
-4.289192758763670454e+00
-4.544456500144865352e+00
-4.409202823733060939e+00
-4.327169910560681565e+00
-4.420819139761698047e+00
-4.362194076065433634e+00
-4.391895881968954640e+00
-4.399483298543635179e+00
-4.664885903778852594e+00
-4.532062459033678437e+00
-4.576602418673751060e+00
-4.491951605666493208e+00
-4.386299805413187869e+00
-4.556273254618828261e+00
-4.570002566881919748e+00
-4.420430747590567755e+00
-4.821371127795079481e+00
-4.620263946491812490e+00
-4.539392747906950021e+00
-4.588981099208210068e+00
-5.116284020166989244e+00
-4.471462321471959100e+00
-4.565113212505539586e+00
-4.481164378065182419e+00
-4.634051967999803345e+00
-4.626231499524120494e+00
-5.060100863309681785e+00
-4.674671541179781009e+00
-4.589686626896964050e+00
-4.877258148359299383e+00
-5.091298588729281427e+00
-5.003480254211302380e+00
-4.929140249928050999e+00
-4.918702130037607034e+00
-5.062110157999725857e+00
-5.159996351704186246e+00
-5.382847339910816764e+00
-4.937756729805959033e+00
-5.336394581135685655e+00
-5.135503655519082500e+00
-4.878658043719332760e+00
-5.586071674959200095e+00
-5.166537910811156209e+00
-5.095474891641855741e+00
-5.330770258916232684e+00
-5.016485506828847640e+00
-5.024000331423132515e+00
-4.877440780004457466e+00
-5.043231907194281050e+00
-5.157769297866153124e+00
-4.714046833049114760e+00
-5.105988874560944524e+00
-5.227600684957182331e+00
-5.047552302726933782e+00
-5.094992525858369703e+00
-5.394559502482909608e+00
-5.385427946706331070e+00
-5.334817433738291648e+00
-5.499468458666410875e+00
-5.255323343159871818e+00
-5.388540535323325997e+00
-5.590240995921894829e+00
-5.522222267401383000e+00
-5.335219965280679766e+00
-5.593021516687079142e+00
-5.737784836258299492e+00
-5.654102549738262873e+00
-5.608312664091387845e+00
-5.821192727234218545e+00
-5.676943551056635506e+00
-5.624299932591852347e+00
-5.528543552791695070e+00
-5.619894167133081986e+00
-5.044385114810493675e+00
-4.900119960499392135e+00
-5.111309573599564615e+00
-5.035834217965724058e+00
-5.271809869630907919e+00
-5.118807459374953517e+00
-5.278331005634150586e+00
-4.912378206333407604e+00
-5.296258569518480286e+00
-4.989962897810612752e+00
-5.014144629676985154e+00
-5.460809570746853581e+00
-4.915131156899682274e+00
-5.425711838318771463e+00
-5.753616393814130703e+00
-5.396355894180931756e+00
-5.266780093041723454e+00
-5.131304513990631477e+00
-5.299257171721412085e+00
-5.475516665108047576e+00
-5.436057724045400441e+00
-5.935759848938126915e+00
-6.229966046248330613e+00
-6.067207622052610994e+00
-5.799942351625208659e+00
-5.758381675747738626e+00
-6.101719724426208913e+00
-6.047555373844363480e+00
-6.147792813586563376e+00
-5.816624399210327923e+00
-5.574126331009874313e+00
-5.273974983696016139e+00
-5.218809821188167497e+00
-5.682864277598095981e+00
-6.132001455765219156e+00
-5.617994134519430638e+00
-5.758306510910133014e+00
-6.162822708257331250e+00
-6.074320468932753236e+00
-6.170596730839274180e+00
-5.865750925220821088e+00
-5.809831680399690335e+00
-5.716146422309623887e+00
-6.094116390517075210e+00
-5.401318425180297034e+00
-5.561225492600783582e+00
-5.448998234110686845e+00
-5.367092031328862589e+00
-5.634656712625969455e+00
-5.806188602431383572e+00
-6.038515423754247102e+00
-6.082104691789002260e+00
-5.922729170113384178e+00
-5.858251130748472590e+00
-5.136968208893641474e+00
-5.740812158070234261e+00
-6.044776271727153372e+00
-6.087729794324534538e+00
-5.797039102528540155e+00
-5.847689397241565779e+00
-5.826716661372741690e+00
-5.773324663574039839e+00
-5.970775848035005495e+00
-5.935162492927781308e+00
-5.336756848569350176e+00
-5.500363355382017261e+00
-5.462606434239551056e+00
-5.866471901898272279e+00
-5.242320223779552535e+00
-5.085378559457529590e+00
-4.893845978246377015e+00
-5.258638598783718976e+00
-4.885286613435084746e+00
-4.816660538701617256e+00
-4.941110203841624582e+00
-4.704035495170876047e+00
-4.778469041923415261e+00
-4.659567679280062436e+00
-4.500998299848601114e+00
-4.384215243779070903e+00
-4.830837656809991110e+00
-4.749178743029365712e+00
-5.195843241636581844e+00
-5.037923517317509869e+00
-4.616687378209374693e+00
-4.419471455513795277e+00
-4.828253962205408811e+00
-4.561381620553515148e+00
-5.027486275556816153e+00
-5.364922094916780182e+00
-5.139444196104580698e+00
-4.925279931751565421e+00
-5.337289176125203483e+00
-5.262539482263822954e+00
-5.373398870034248986e+00
-5.574247304044583906e+00
-5.351469725267383737e+00
-5.694118890857037485e+00
-5.352088579021361703e+00
-5.534821512398361065e+00
-5.363097475099158906e+00
-5.422342150023415464e+00
-5.986717890988039414e+00
-5.775871587113454275e+00
-5.565777430540620685e+00
-5.644464645039511730e+00
-5.683424514523944815e+00
-5.648151443272577232e+00
-5.723336465224332592e+00
-5.456577248923637491e+00
-5.219358056020298342e+00
-5.286170412639721761e+00
-5.590596496802715087e+00
-5.468743662355062263e+00
-5.361471222017198279e+00
-5.622873232877798166e+00
-5.784096723901080317e+00
-5.460445953986707401e+00
-5.779167365711266768e+00
-5.564596609141766237e+00
-5.592031940484869956e+00
-5.723036360952134416e+00
-5.912295749313420501e+00
-5.604225186100596723e+00
-5.612918025670412980e+00
-5.369916708993168086e+00
-5.976883375440899648e+00
-5.817613160434599529e+00
-5.730150691813798325e+00
-4.703509460456372082e+00
-5.126397505414247213e+00
-5.483925654242012726e+00
-5.108091545053094151e+00
-5.355294476423418715e+00
-5.419637091977678622e+00
-5.002724994662729685e+00
-5.133106006959503809e+00
-5.078125044404155908e+00
-4.806634758287537501e+00
-5.068069672326226183e+00
-5.162379985656768255e+00
-4.898025304819574544e+00
-5.170737811860169231e+00
-5.157232907850207049e+00
-5.066725714082183529e+00
-5.311977236759935828e+00
-5.184259839303259731e+00
-5.343875305933718955e+00
-5.115422398179072516e+00
-5.347852730774816266e+00
-5.275088412859952669e+00
-5.513714461479155560e+00
-5.610051382002949616e+00
-5.295352344789309385e+00
-5.769188461276001156e+00
-5.416156893482904522e+00
-5.563528508225362934e+00
-5.474262161821193295e+00
-5.626497933356910508e+00
-5.611082759920287266e+00
-5.314839654669079039e+00
-5.358871691202922172e+00
-5.470119984836243177e+00
-5.435274309004004323e+00
-5.198869877260504424e+00
-5.121716453671873559e+00
-5.453754555867534215e+00
-5.576351904321739106e+00
-5.412421767936264061e+00
-5.271781156288398940e+00
-5.530222231625066875e+00
-5.302024246185276901e+00
-5.404213723683280790e+00
-5.458524915760667007e+00
-5.417344118450627910e+00
-5.397554281048859259e+00
-5.763564238091581693e+00
-5.517588063721085234e+00
-5.341195618109582099e+00
-5.269488153012801490e+00
-5.255906686191755384e+00
-5.438851247451819582e+00
-5.279441696080431790e+00
-5.352589445171653360e+00
-5.302083836814328599e+00
-5.146424200704443841e+00
-5.237028313144904246e+00
-5.192411104759977469e+00
-5.363396104535336661e+00
-5.216270708680936785e+00
-4.793485494836849270e+00
-4.860791884156502540e+00
-4.182142986891439485e+00
-4.769920288103072892e+00
-4.540836536784508937e+00
-4.067652802787804944e+00
-4.272814650938259184e+00
-3.961345743005174391e+00
-4.642466156839534008e+00
-4.143790452706395122e+00
-4.665877134491439371e+00
-4.560342569539789004e+00
-4.943869573878687085e+00
-3.934564968220165770e+00
-4.132344770228781883e+00
-3.759194319136634821e+00
-3.465611980328966002e+00
-3.482993847224316042e+00
-3.449052937098286531e+00
-3.600720862388378851e+00
-3.911264916391576474e+00
-3.795562418279715189e+00
-3.738742198686356932e+00
-4.212523170314375953e+00
-4.279540301406082214e+00
-4.151266744344407122e+00
-3.969819897895494165e+00
-3.692449944974081077e+00
-3.598979784646002766e+00
-3.570176268279519949e+00
-3.901146772028235343e+00
-4.759579507361897832e+00
-4.583874975759033354e+00
-5.324483309888997873e+00
-4.522577654070270903e+00
-4.958573155176640768e+00
-4.792285095052366550e+00
-5.148344974467141455e+00
-5.321739621030944001e+00
-5.363030720529572193e+00
-5.318934196766751832e+00
-4.971916014137992335e+00
-4.886175704403679987e+00
-5.256345349592608684e+00
-5.275759119233234706e+00
-5.120519205498983872e+00
-5.208666552882609935e+00
-5.419328950617118501e+00
-5.429133694248723607e+00
-5.127262467202300833e+00
-5.193257559890903430e+00
-5.404985744271328940e+00
-5.285053218736111447e+00
-5.336720537321568258e+00
-5.175435793362717973e+00
-5.227610367328273000e+00
-5.375891266412344827e+00
-5.462294697446044900e+00
-5.297508832847183768e+00
-5.652079766210140299e+00
-5.199170555728916732e+00
-5.391899629738963640e+00
-5.219067908727910599e+00
-5.295713424154044446e+00
-5.131904385971858495e+00
-5.292401783606902832e+00
-5.181441168772153993e+00
-5.197118478316115286e+00
-5.288723379584761908e+00
-5.518250173251654012e+00
-5.451556370866416756e+00
-5.345635118064208768e+00
-5.032973362502609405e+00
-5.391886622832658738e+00
-5.364906802591852930e+00
-5.130684839964243515e+00
-5.279135777654876627e+00
-5.275116933146906106e+00
-5.843028609377975080e+00
-5.361021118229537308e+00
-5.268923359160711861e+00
-5.348098780909314343e+00
-5.600569201874717962e+00
-5.670738721688781681e+00
-5.845338452402415896e+00
-5.762394481981066185e+00
-5.596939727727372471e+00
-5.769140092865157499e+00
-5.616376332949667649e+00
-5.799489522625696836e+00
-5.681478774457335845e+00
-5.840632902902157753e+00
-5.802494609086264354e+00
-5.449888558589878862e+00
-5.497175351125461518e+00
-5.564112238037265179e+00
-5.360287026408689925e+00
-4.721133150001281642e+00
-4.483258904516977061e+00
-4.544929368547338200e+00
-5.829339264645388319e+00
-5.542248679613801521e+00
-5.946308542869702229e+00
-5.915664839098324634e+00
-5.674204586911890225e+00
-5.465397723842988498e+00
-5.540855202968391069e+00
-5.345232511816238485e+00
-5.560683597650272425e+00
-5.512660798394101391e+00
-5.212526375133679224e+00
-5.593120305588533903e+00
-5.335836742082627815e+00
-5.083555025693211604e+00
-5.447356808850564391e+00
-5.373718733197428321e+00
-5.479821397029835062e+00
-5.520337938986867421e+00
-5.475892942703968203e+00
-5.332705112312043916e+00
-5.562687302909161247e+00
-5.880034309574191376e+00
-5.457811190948545388e+00
-5.606077061524828764e+00
-5.555838433447527258e+00
-5.839285994023537540e+00
-5.411595490218719107e+00
-5.632077826284360711e+00
-5.505371171068644820e+00
-5.396556194150222474e+00
-5.461398828383894788e+00
-5.861135238756461696e+00
-5.719507865138599101e+00
-5.564041489073529689e+00
-5.598386135290554400e+00
-5.786077978590265403e+00
-5.753420074411345730e+00
-5.583507871411554468e+00
-5.340580991405112776e+00
-5.210293411445239720e+00
-5.494661089615676453e+00
-5.431564937349731892e+00
-5.133319880925606427e+00
-5.474533487047164471e+00
-5.784200935256739839e+00
-5.522524250105333543e+00
-5.707776027599552826e+00
-5.169487818186344619e+00
-5.006855620703615450e+00
-4.837938794341709148e+00
-5.085548199076963094e+00
-4.941298283892193055e+00
-5.068593640123442157e+00
-4.805958491882094563e+00
-4.821332467424663371e+00
-5.053931950672483353e+00
-5.835033379304454648e+00
-6.296461682222250111e+00
-6.371851755734753375e+00
-6.108021769413379154e+00
-5.015782125394194324e+00
-5.808469997596906076e+00
-5.306936538832705885e+00
-5.101908469237664612e+00
-5.222077186431933526e+00
-5.345195489776953579e+00
-5.714345007678897304e+00
-5.382291422711254825e+00
-5.225669963916903527e+00
-5.185239482357263618e+00
-4.856733062470063977e+00
-5.461016023584007506e+00
-5.403146366470701345e+00
-5.160210404681030205e+00
-4.981489432318921828e+00
-5.141638068577440102e+00
-5.455117276909130730e+00
-5.245313589228160822e+00
-5.270632633560813574e+00
-5.345821113419051862e+00
-5.278036301362635463e+00
-5.190123577591583270e+00
-5.087831864827652595e+00
-5.459438788746149740e+00
-5.424981293414369965e+00
-5.654235996037519918e+00
-5.232235272485102229e+00
-5.240897074002854872e+00
-5.208076516155577984e+00
-5.463625566076346196e+00
-5.533861914591304831e+00
-5.481626214294191612e+00
-5.379383343555360852e+00
-5.091341739022836599e+00
-5.215813155221743713e+00
-5.248310473307006951e+00
-5.249580999008126803e+00
-5.644572738476350438e+00
-5.330200050198789619e+00
-5.151613216863044187e+00
-5.353391267323585723e+00
-5.154761682696067382e+00
-5.219962807902403412e+00
-5.052540185386960481e+00
-5.085359044549223384e+00
-5.219483162853368441e+00
-5.373733157931872562e+00
-4.916281861162856259e+00
-4.857361398606093061e+00
-4.724630995112594434e+00
-4.964957393397397389e+00
-4.473363325094392273e+00
-4.804732761930027074e+00
-4.902676130321960812e+00
-5.698828277565379352e+00
-5.388282534942746338e+00
-5.381496478346733170e+00
-5.222297441427409481e+00
-5.112285905081606963e+00
-4.568784476263608951e+00
-4.362641495339987685e+00
-4.156750231746307200e+00
-4.024830002003509932e+00
-4.355596070057342395e+00
-4.081542988536333461e+00
-4.532949137830028619e+00
-4.458420484236513381e+00
-4.382335100108811332e+00
-4.586165063024511213e+00
-4.905038473973593049e+00
-5.138444151424824469e+00
-5.004033434858483176e+00
-5.167276119268798595e+00
-5.304308562123924986e+00
-5.522894384157397418e+00
-5.226483458395787984e+00
-5.179482685405259801e+00
-5.324831937737859455e+00
-5.424447806332098665e+00
-4.838817264796041684e+00
-5.301199366152228087e+00
-5.339695157442358564e+00
-5.254587495988119805e+00
-5.161503862683737509e+00
-4.910477096178089695e+00
-5.395977531459682730e+00
-5.363194899928219961e+00
-5.400816148598738486e+00
-5.322398592962245267e+00
-5.665836501578964679e+00
-5.479316443892256139e+00
-5.481379917453144124e+00
-5.313998185047955403e+00
-5.421686735354124487e+00
-5.729975337542261293e+00
-5.156096972818599689e+00
-5.197290751180692503e+00
-5.455030774617820377e+00
-5.508183272764870075e+00
-5.509996859329232777e+00
-5.518808888714960226e+00
-5.404364187583040824e+00
-5.607696468501445430e+00
-5.323907335336030222e+00
-5.917235578855488676e+00
-5.785672228665514005e+00
-5.793887488791727769e+00
-5.359526124301362771e+00
-5.365993578587298529e+00
-5.302972306275036019e+00
-5.756695039703782157e+00
-5.428355767110965679e+00
-5.485153091676346016e+00
-5.479940135530747547e+00
-5.396992189294833153e+00
-5.679102356591528178e+00
-5.527336952512637680e+00
-5.593762010807204810e+00
-5.513411006096755607e+00
-5.545536543210895175e+00
-5.723398511791305765e+00
-5.580078087274007892e+00
-5.529304539261483242e+00
-5.429123846161541422e+00
-5.550545055424833230e+00
-5.731028352227547806e+00
-5.037893315200528299e+00
-5.422077056207039725e+00
-5.381790044443289567e+00
-5.715170618839363392e+00
-5.777235593247036505e+00
-5.395863785626084486e+00
-5.225134690460661702e+00
-5.644851690967755076e+00
-5.577726208607836966e+00
-5.239395805352978108e+00
-5.313644440815642689e+00
-5.419647605715420369e+00
-5.649367128165900809e+00
-5.114514902221866777e+00
-5.174577058541219188e+00
-5.432837791459744103e+00
-4.987442748628649447e+00
-5.500480812501883143e+00
-5.204840824465575722e+00
-5.286914906454659224e+00
-5.534701073242711544e+00
-5.496946710062859509e+00
-5.443203922098982517e+00
-5.715503078013266069e+00
-5.830987746355867252e+00
-5.892701353998434755e+00
-6.017794007779873056e+00
-5.915824952671165704e+00
-5.712071611387523618e+00
-5.991584084121996945e+00
-5.617452207713778733e+00
-6.070440497736596441e+00
-5.463317898779811443e+00
-5.493219081555996475e+00
-5.700832694524274658e+00
-5.774126380952242954e+00
-5.442139820172852360e+00
-5.652556177929929149e+00
-5.114704813357406898e+00
-5.030884707218426399e+00
-5.029473759478307215e+00
-5.074743468933766266e+00
-5.333869118338485649e+00
-5.037974224896414555e+00
-4.802298929184406262e+00
-4.905472880184838402e+00
-4.696170033190322002e+00
-4.915919825774850871e+00
-5.161059723010287037e+00
-5.311150413721311025e+00
-5.124353993883614677e+00
-5.109390792509556967e+00
-5.075806769576513666e+00
-5.208514996809707753e+00
-5.441968850708797767e+00
-5.359298136145377534e+00
-5.250720109906954036e+00
-5.809959804067859501e+00
-5.854924015137675575e+00
-6.379734566580154365e+00
-6.416971758484081967e+00
-6.191577559521426188e+00
-6.216461302165726899e+00
-6.019244516900662312e+00
-5.844312451155079913e+00
-5.973705245852295675e+00
-5.851862313364500245e+00
-6.038162972191059907e+00
-6.347536459231346129e+00
-5.966604970658978324e+00
-6.128035936592553412e+00
-6.208572591291990683e+00
-6.284680990486146257e+00
-5.363460528082700129e+00
-6.428750244486002074e+00
-5.965119301655589013e+00
-5.844351600832974114e+00
-5.635784271603814233e+00
-5.584595293709157637e+00
-5.587623688691606638e+00
-5.375888445070997612e+00
-5.820474767798522464e+00
-5.432785635443360128e+00
-5.850057126532309582e+00
-5.378487750133731815e+00
-5.548195332625066811e+00
-5.520637727871219091e+00
-5.566303677386930104e+00
-5.742090590223217106e+00
-5.059823525733777139e+00
-5.359719076592943665e+00
-5.041746204132871334e+00
-5.456925508171997841e+00
-5.359060445165019004e+00
-5.538313995972191428e+00
-5.290780227319154427e+00
-5.292333632157997236e+00
-5.653668300069934816e+00
-5.444911875600443985e+00
-5.246229110377205629e+00
-5.401441563527874301e+00
-5.539500099628087426e+00
-5.996348520391838299e+00
-5.481232475581222729e+00
-5.497681314505764583e+00
-5.793050843103793035e+00
-5.567896560875475132e+00
-6.010787955383300130e+00
-5.509645309013750492e+00
-5.501743389471035250e+00
-5.737079104681910735e+00
-5.513973408527863995e+00
-5.409578929845445749e+00
-5.625864035598516999e+00
-5.567864470742923899e+00
-5.632986072744526673e+00
-5.280630552700738889e+00
-5.374889652941665652e+00
-5.433961000052593526e+00
-5.593049990990304643e+00
-5.440839659466702116e+00
-5.615954578365115246e+00
-5.263606609570978812e+00
-5.241795642742762773e+00
-5.461229262349420743e+00
-5.467108053014793967e+00
-5.425116641003405960e+00
-5.645221936387120998e+00
-5.407038434024298290e+00
-5.820601562919109462e+00
-5.766857795965356637e+00
-5.464883955671934856e+00
-5.907927056537334742e+00
-5.727654254664432898e+00
-5.603918029864821015e+00
-5.675124973129107353e+00
-5.615589110731789013e+00
-5.634405861658637882e+00
-5.672514465819268104e+00
-5.258399986311951935e+00
-5.735104180529978279e+00
-5.430004014104620857e+00
-5.311061421288703954e+00
-5.088781641192996474e+00
-5.129910002107155975e+00
-5.231064227785269694e+00
-5.181364022846818962e+00
-5.328201081103542514e+00
-5.545785330367787758e+00
-5.446276696310723864e+00
-5.425410062452820981e+00
-5.470089680103550123e+00
-5.484111551973765764e+00
-5.872508616441147744e+00
-5.350682391469006483e+00
-5.606772129823740514e+00
-5.551080019251809716e+00
-5.458426683923819134e+00
-5.293327838763851823e+00
-5.340685116304142888e+00
-5.616509259924765018e+00
-5.297703003527487020e+00
-6.029872670529955236e+00
-5.573749249005028439e+00
-5.063947457041924949e+00
-5.491811260578367104e+00
-5.424178667467954185e+00
-5.649322586181241945e+00
-5.542205984371237903e+00
-5.538552092154533035e+00
-5.435027372848617588e+00
-5.030578458569771705e+00
-5.234371566780716911e+00
-5.399152036437665281e+00
-5.210576237165449598e+00
-5.545491372931013352e+00
-5.278403570171672499e+00
-5.535303250448390777e+00
-5.497357206992899314e+00
-5.540379427453372863e+00
-5.505611212580331149e+00
-5.522012305038044744e+00
-5.515005649955513789e+00
-5.665122229632138406e+00
-5.316924530874074684e+00
-5.193966128434196250e+00
-5.413862736309919654e+00
-5.315302708755329064e+00
-5.510006637206530833e+00
-5.480151302867747987e+00
-5.418887952064581626e+00
-5.412385469764664059e+00
-5.694324551050991445e+00
-5.538252671431414420e+00
-5.887020087451345418e+00
-5.653290200695141543e+00
-6.089882824958582574e+00
-5.822315112123366276e+00
-6.094751127306001770e+00
-5.738002286787033057e+00
-5.815943658233799773e+00
-6.219239180966384062e+00
-5.777691843347701806e+00
-5.658805153011393863e+00
-5.871694423831743670e+00
-6.030757814319851029e+00
-5.578257122886991937e+00
-5.512576518960205618e+00
-5.438490598114845476e+00
-5.319370565287639074e+00
-5.295356884269931008e+00
-5.555782172146299658e+00
-5.333974591196923853e+00
-5.354210043175228861e+00
-5.356309176906963287e+00
-5.568093707934886005e+00
-5.433056524511767904e+00
-4.747478288916251898e+00
-5.285021705895657895e+00
-5.555816569543885919e+00
-5.331198975712079680e+00
-5.264762023020103321e+00
-5.538083117885567397e+00
-5.620020704806924172e+00
-5.498060818007496131e+00
-5.505115847092513448e+00
-5.403433163405632733e+00
-5.526857045350982212e+00
-5.330487545367137869e+00
-5.550335533040499314e+00
-5.427322535421946981e+00
-5.299083218184059696e+00
-5.399462094594717598e+00
-4.921791599187446131e+00
-5.534428566096206481e+00
-5.569299241502224440e+00
-5.344092937722400904e+00
-5.337857624664617440e+00
-5.186890504075199360e+00
-5.189224975006081486e+00
-5.368310055666679403e+00
-5.219680852923717751e+00
-5.209281371750291711e+00
-5.459311823443650624e+00
-5.219775230006713507e+00
-5.342206868995737601e+00
-5.204324180098268471e+00
-5.402234536880143878e+00
-5.173462871557190645e+00
-5.431835657914666271e+00
-5.279975955616619032e+00
-5.299596131063565529e+00
-5.331929301909868357e+00
-5.106206138830517105e+00
-5.291628963602769353e+00
-5.359778795976816390e+00
-5.267502943706464436e+00
-5.182826375000614938e+00
-5.338599146964008391e+00
-5.432469799357334317e+00
-5.308012561188726330e+00
-5.208387240674046126e+00
-5.328706015966381493e+00
-5.201976709253524511e+00
-5.089809192634527690e+00
-5.184761484579057722e+00
-5.327790488744646780e+00
-5.390926349919522131e+00
-5.056843688496611477e+00
-5.619228657301054142e+00
-5.439584593150486036e+00
-5.432228488566735791e+00
-5.411865475472296794e+00
-5.356241762202618162e+00
-5.364422031955968784e+00
-5.553542780341043539e+00
-5.561940348603397588e+00
-5.323389361727957514e+00
-5.373447130238967695e+00
-5.521053271058853795e+00
-5.760117408693078644e+00
-5.528889102988209459e+00
-5.421811259223936474e+00
-5.421202329220585092e+00
-5.461882581636263723e+00
-5.335806962348148552e+00
-5.595388099809802007e+00
-5.193949208017704322e+00
-5.309959807589600622e+00
-5.434024006190856682e+00
-5.076597631614744088e+00
-5.164679002948042275e+00
-5.336206749876519773e+00
-5.233476754101682893e+00
-5.083963729934764864e+00
-5.569155547896595948e+00
-5.505956882205876646e+00
-5.490621259311867064e+00
-5.530344252176147890e+00
-5.247479163889535059e+00
-4.973385960413560625e+00
-4.846143319510010095e+00
-5.195937898591870940e+00
-5.154960272262735010e+00
-4.954659402243000166e+00
-4.913039446151086231e+00
-5.261601295308977910e+00
-5.438259050187293830e+00
-5.130548371323518708e+00
-5.187794967462792783e+00
-5.246998737629683163e+00
-5.470736977700822123e+00
-5.205183954066661123e+00
-5.334482907742464697e+00
-5.643342939851767603e+00
-5.294533159499425601e+00
-5.054404687744670888e+00
-4.977787177674688479e+00
-5.266950634641531792e+00
-5.261560880586968914e+00
-5.256976664469578786e+00
-5.006794232656223365e+00
-5.292407828938404002e+00
-5.198490502417257630e+00
-5.335813840298277988e+00
-5.142935143976671952e+00
-5.364574676127743302e+00
-4.680343142852860794e+00
-4.234043583870864325e+00
-4.813238311223285493e+00
-4.326249325930677792e+00
-4.530422947720954774e+00
-4.561570904926194991e+00
-4.442009161679608908e+00
-4.481726703905688503e+00
-5.251696098775762600e+00
-4.832568184622248353e+00
-4.880151404469184051e+00
-4.917762728472268030e+00
-5.273957586211943216e+00
-4.970655682275249454e+00
-5.172087913579320961e+00
-5.048480752634072921e+00
-4.994921374329778452e+00
-4.555861873424002617e+00
-4.999648494989295422e+00
-5.064452518928697522e+00
-5.416427262753975569e+00
-5.152746070363292574e+00
-5.296646098767850752e+00
-5.175829617071071809e+00
-5.058134467414616253e+00
-5.212539993319367682e+00
-5.008527437038364560e+00
-4.877918417122871553e+00
-5.233334263346605120e+00
-5.034585792457216158e+00
-5.081006851859669382e+00
-4.843484869835934958e+00
-5.111630430991324303e+00
-5.080643830311473153e+00
-5.432122477287373741e+00
-5.234968918474440791e+00
-5.487899215994645807e+00
-5.260317072872227051e+00
-5.045620751412881688e+00
-5.347086530652254588e+00
-5.379219370952263546e+00
-5.354043569486925946e+00
-5.515709214350389189e+00
-5.601682749164569763e+00
-5.162252625028970421e+00
-5.377465169374086251e+00
-5.177076242217431457e+00
-5.203595744458421990e+00
-5.533512510809906360e+00
-5.388814540624387028e+00
-5.265384556313153830e+00
-5.205127498073525594e+00
-5.392233250185576310e+00
-4.972428682923117904e+00
-5.386422089986218076e+00
-5.333717890050461818e+00
-5.215686491972251204e+00
-5.058033512837718959e+00
-5.387630982112709077e+00
-5.033640853261474035e+00
-5.232064387949282747e+00
-5.172394883774158458e+00
-4.982365662228210645e+00
-4.461179772930269571e+00
-4.405585780575298038e+00
-5.124540035714380437e+00
-4.591161447166423493e+00
-4.463190730321811017e+00
-4.780445282636113902e+00
-4.128543760005403129e+00
-4.532016230435997883e+00
-4.518120171950493535e+00
-4.810195770463128184e+00
-4.637760321753920500e+00
-4.785611987554783120e+00
-4.762631700077328389e+00
-4.575598594700295507e+00
-4.333262149833377208e+00
-4.712008686510443134e+00
-4.540899144650239805e+00
-4.978270161647101233e+00
-4.374906469063693848e+00
-4.689124031331266096e+00
-4.594961453222292214e+00
-4.555583324588674543e+00
-4.318652782948938729e+00
-4.385920532206603717e+00
-4.609609614282581092e+00
-4.318996591486350844e+00
-4.289920736237822219e+00
-4.309023075198910036e+00
-4.827051375758268037e+00
-4.625416607189288598e+00
-4.533623926610721000e+00
-4.427318706819780125e+00
-4.194674035834872861e+00
-4.041666525521629971e+00
-4.523572860873754209e+00
-4.697650340319752260e+00
-5.070235837090594444e+00
-5.334337125253093781e+00
-5.008572000154423165e+00
-5.294974259183006460e+00
-5.280752301742353438e+00
-5.514057672780501740e+00
-5.233758668160755079e+00
-5.319409165300081455e+00
-5.059989855784851720e+00
-5.284228236933908640e+00
-5.284417106233793682e+00
-5.222446664063050470e+00
-5.168729670663821274e+00
-5.128734031499901924e+00
-5.264969755693023501e+00
-5.412170853036927021e+00
-5.294014059948511708e+00
-5.374692934119344123e+00
-5.229115344852616865e+00
-5.329038304882474542e+00
-5.346752319338842874e+00
-5.322962349889087896e+00
-5.235846566893708420e+00
-4.876544414583293019e+00
-4.921957310632405935e+00
-5.023412009456023064e+00
-4.955564144717731878e+00
-4.930469945050617753e+00
-4.886864098856523064e+00
-4.929609544382210551e+00
-4.994121763200915609e+00
-4.846849355418938465e+00
-5.009208678223271427e+00
-5.211857816451891168e+00
-4.985928225568246219e+00
-4.987194138313559399e+00
-5.151646468137267121e+00
-5.055223964673009718e+00
-4.987104048976490844e+00
-4.520679540181277822e+00
-5.043246964559237711e+00
-5.011685434173966947e+00
-5.317515837633338016e+00
-5.390687551326335480e+00
-4.899201897588448595e+00
-5.390829817341302288e+00
-5.099028919229252388e+00
-5.024834259748277354e+00
-5.166280728817537415e+00
-5.291484779178184716e+00
-4.482852406610907892e+00
-3.974679873815484488e+00
-4.093026502100132191e+00
-4.356664149043090184e+00
-4.511481462044499402e+00
-4.218223102844622652e+00
-4.506472937531935230e+00
-4.458036853638682295e+00
-4.665356134620437523e+00
-5.050325728893914068e+00
-4.775819026566679781e+00
-4.446538984553267682e+00
-4.970361694316887125e+00
-4.989903656777593177e+00
-4.881256676332220046e+00
-4.946209607189919311e+00
-4.418779622855292466e+00
-5.130352305083766495e+00
-5.009026005677100102e+00
-4.940932346029049071e+00
-4.979893262480207916e+00
-4.937740308332061900e+00
-4.968429734682213272e+00
-5.135609882622079958e+00
-4.664334020452504781e+00
-4.808808683409610651e+00
-5.155389719694373873e+00
-5.263663598676770583e+00
-5.212486386194488119e+00
-5.363128371046681053e+00
-5.529632512890987783e+00
-4.752657626536103130e+00
-5.042844223335134046e+00
-5.328845232098265328e+00
-5.151357368565360417e+00
-5.460189662899317398e+00
-5.304426645793436812e+00
-5.149727961457865710e+00
-5.495968439340450651e+00
-5.306295683869152846e+00
-5.398661550616228766e+00
-5.756330556972300450e+00
-5.394886620178230174e+00
-5.317037891519825976e+00
-5.331748675431539297e+00
-4.744991872253246257e+00
-4.971673909646648681e+00
-4.883091277840951427e+00
-5.327381616062119463e+00
-5.337079369222871961e+00
-5.074303088266968409e+00
-5.245898483760429443e+00
-5.346640348370179652e+00
-5.093252679545281048e+00
-5.367592358527207175e+00
-5.480981126130723524e+00
-4.958625149441783897e+00
-5.039374432126940917e+00
-5.538747736999769522e+00
-4.967898019972160739e+00
-4.949353556590462055e+00
-5.031522811320199295e+00
-5.273408640915696388e+00
-5.087221204204316116e+00
-4.892781181653018230e+00
-5.201277182340938054e+00
-5.051754620784882910e+00
-4.985950665561111883e+00
-5.031795581631040015e+00
-5.134004324093068838e+00
-5.092730094061659329e+00
-5.215623489791666678e+00
-5.267604042188737345e+00
-4.699350093988858390e+00
-5.052520361767696144e+00
-5.067242952410651924e+00
-5.225544265092036511e+00
-5.045185218422145290e+00
-4.960163320070513748e+00
-5.036361781052392850e+00
-5.103818941540646748e+00
-4.920323376990099362e+00
-5.030930586309136920e+00
-5.113337109065995811e+00
-5.004103038214855914e+00
-4.878237550565703629e+00
-5.110191981265037597e+00
-5.229556115190133525e+00
-5.022570326790896544e+00
-5.245152796623447244e+00
-5.178446355604028994e+00
-5.032004867523872882e+00
-5.209882372773834369e+00
-5.141044579582899843e+00
-5.203253642984744687e+00
-5.233653288233285572e+00
-5.071547996975707129e+00
-5.174711321340605075e+00
-5.016961617561300990e+00
-5.062365266742991921e+00
-5.112769902590507343e+00
-5.016449478827219366e+00
-5.135083053399325692e+00
-4.984272714351988931e+00
-5.159193539856285149e+00
-4.991892486263182604e+00
-4.930107586941095299e+00
-5.193432343014885433e+00
-5.066646711838994399e+00
-4.933235032488936689e+00
-5.054743922893751851e+00
-4.945325365415532026e+00
-5.266156220470264770e+00
-5.070443889970424500e+00
-5.024251548429385927e+00
-5.079670575287580370e+00
-4.755673720466766063e+00
-5.201210844975064695e+00
-5.270146886727772539e+00
-5.212574454020789005e+00
-5.041708669655382558e+00
-4.953766353773431774e+00
-4.921943624262690165e+00
-4.983024651706427832e+00
-5.083733424793614120e+00
-4.880510888749828524e+00
-4.815084605888134028e+00
-5.106571928369561419e+00
-5.161314017717539393e+00
-5.051966612109309196e+00
-4.970145959874289865e+00
-5.112915403632354305e+00
-5.054091098818394023e+00
-4.952808002561720713e+00
-5.184011142328269095e+00
-4.957033811717092675e+00
-5.027506126663563890e+00
-4.949385212398547118e+00
-4.889148730748252625e+00
-5.015927102198142862e+00
-4.860537770091911014e+00
-5.001540819476624655e+00
-4.820712608963009238e+00
-4.842648127484442178e+00
-4.926369977722040439e+00
-5.140058840968892540e+00
-5.125431624682388332e+00
-5.091329672357995939e+00
-5.239858454379652919e+00
-5.122065476286859820e+00
-5.105432623753554111e+00
-5.008999648958217144e+00
-5.183132144970452160e+00
-5.087465072800767985e+00
-5.212598869694487824e+00
-5.309274009503477387e+00
-5.173938854475955473e+00
-5.328939901373372479e+00
-5.028927879713984694e+00
-5.463448503355210484e+00
-5.390927174075817341e+00
-5.408545988414549477e+00
-5.153028921939526441e+00
-5.306761372167838609e+00
-5.308424274174746493e+00
-5.590493310102553792e+00
-5.198925933443711678e+00
-5.057650794411790329e+00
-5.277955219947816801e+00
-5.279784945568132493e+00
-5.287509841104838237e+00
-5.470405864786187955e+00
-5.556271212460289988e+00
-5.671651528982709856e+00
-5.361335911402314025e+00
-5.222860792094162541e+00
-5.234345748401334930e+00
-5.386057870504193268e+00
-5.260987556323242664e+00
-5.207478557255417861e+00
-5.214954789078585229e+00
-5.462783152761092609e+00
-5.300663193608412982e+00
-5.100102480041304176e+00
-5.288904171610397498e+00
-5.183848684510474314e+00
-5.166363518242488517e+00
-5.040303897772346886e+00
-5.263074308302480020e+00
-5.314452431957067624e+00
-5.348087028826483902e+00
-5.052367599136294629e+00
-4.943367606092053279e+00
-5.325973946918420410e+00
-5.089928805396578326e+00
-4.804539663991993947e+00
-4.900680701897972114e+00
-5.176019729362587363e+00
-5.131940817615797457e+00
-5.126463431833491846e+00
-5.198219351976226754e+00
-5.044206103006303010e+00
-5.144394213712261354e+00
-5.262345804069058275e+00
-5.212384618157647864e+00
-5.192107498142376265e+00
-5.104056691970489723e+00
-5.260544178015583938e+00
-5.183305239172458556e+00
-5.177269816138588610e+00
-5.446991056805823739e+00
-5.460022168304224266e+00
-5.158520329861759457e+00
-4.955781978077658856e+00
-5.051025288504061628e+00
-4.989428210644639705e+00
-5.032673936210152021e+00
-4.990346298244057621e+00
-5.052391195924593958e+00
-5.105863054404323087e+00
-5.231552831657316105e+00
-4.974345725674973906e+00
-5.087773217193076292e+00
-5.233919150953753707e+00
-5.225686139779474715e+00
-5.026810208980882599e+00
-5.032034391452993027e+00
-5.094738705123561751e+00
-5.604653645896796377e+00
-5.046251850769616354e+00
-5.303933851213177952e+00
-4.948667821472232831e+00
-5.124375795993919347e+00
-4.886098873693781819e+00
-5.170847564656874340e+00
-5.123335549942169997e+00
-5.157038557782460231e+00
-4.982044458853941649e+00
-5.098973270976362215e+00
-5.325877375646031808e+00
-5.160180802436249436e+00
-4.783265648382952762e+00
-4.729262707301113977e+00
-4.916222196892613638e+00
-4.804430185806961795e+00
-4.602595893447517739e+00
-5.056449233243514918e+00
-4.960021130495875674e+00
-5.100800933109936430e+00
-5.239473408519319086e+00
-5.083956130259426054e+00
-4.889633842653407392e+00
-5.413372387646384176e+00
-5.236862506610655110e+00
-4.997098582456461990e+00
-4.788355248804676556e+00
-5.150453344140793810e+00
-4.839800444007339664e+00
-5.116105573832308018e+00
-5.372940583329137709e+00
-5.412500126208560580e+00
-5.585544176165897490e+00
-5.263505593296207152e+00
-5.276944730820482654e+00
-4.914944208459489872e+00
-5.405067995084828603e+00
-5.114203304839482378e+00
-4.838664561336334380e+00
-5.271774473064140487e+00
-5.199411514365061215e+00
-5.202965121461267550e+00
-5.092537283537025949e+00
-5.018525452193623337e+00
-4.935859641029673561e+00
-5.009713818834910626e+00
-5.364900751340613283e+00
-5.089210738117525779e+00
-5.044385743675167788e+00
-4.869353468612122704e+00
-5.040010243337629703e+00
-4.841337009327765450e+00
-5.168595853040779176e+00
-5.043626818728192518e+00
-5.180905778584616428e+00
-5.163392831018607687e+00
-5.299589522641547035e+00
-5.015703251415188468e+00
-5.280206463883958534e+00
-4.922120719485412188e+00
-5.179575617726291270e+00
-4.855798826428928017e+00
-5.086631312056963061e+00
-4.988238176074507813e+00
-4.988843469225945348e+00
-5.238826104952027052e+00
-5.033420320296648320e+00
-4.855552592992688155e+00
-5.147327334242416619e+00
-5.196698177990569434e+00
-4.942917944221298931e+00
-4.873792562576443999e+00
-5.195361540251760779e+00
-4.908535423339978720e+00
-5.030549608936746075e+00
-4.752937231613398872e+00
-5.066438428057172594e+00
-4.849827992249083231e+00
-5.139826901559346517e+00
-5.015275467710756274e+00
-4.932166786007074144e+00
-5.134061349872568236e+00
-5.128287463927733825e+00
-5.160218161813616256e+00
-5.087905695383880378e+00
-4.893614421776772971e+00
-5.034176728291983594e+00
-5.207138489545411808e+00
-5.105294414930439117e+00
-5.045443112509654604e+00
-4.892379571556097595e+00
-5.177152397519677152e+00
-5.039551050364323714e+00
-4.860839087453656227e+00
-5.065876931888077195e+00
-4.893429803333794403e+00
-4.895855818551461347e+00
-4.563559646548622339e+00
-4.680397559186312506e+00
-5.013952948937605569e+00
-4.806234174478443144e+00
-4.904540478769884970e+00
-4.936211967772800691e+00
-5.182024326074618159e+00
-4.672887281695026651e+00
-4.791310342834176339e+00
-4.512507117423687930e+00
-4.841716641144248712e+00
-4.787093537005710608e+00
-4.791722561916694545e+00
-5.233870312776948808e+00
-5.420825569586480874e+00
-5.798530127609935469e+00
-6.135265934498359996e+00
-6.049576508791052909e+00
-5.102713621496348217e+00
-5.442573433076671741e+00
-4.898854871887098561e+00
-4.197939266703238914e+00
-4.179909924468216076e+00
-4.213221995722156166e+00
-4.161403375594820098e+00
-4.652789333799653093e+00
-4.822090574274700892e+00
-4.835066245772061677e+00
-4.686035340230167989e+00
-4.980356280836534033e+00
-4.817047218845177170e+00
-4.866519262370126775e+00
-4.763511228340893133e+00
-4.725126258347696506e+00
-4.725778233099697800e+00
-4.994037255143751963e+00
-4.809480331655204388e+00
-4.875794646641492314e+00
-4.930271067470487267e+00
-4.779528816252189394e+00
-4.973555700825748715e+00
-4.892699488463847501e+00
-4.895634769796925134e+00
-4.989176573752155619e+00
-5.217583221701513452e+00
-5.124331483885024241e+00
-4.807948212357590734e+00
-4.958560084362696685e+00
-4.860414568157431781e+00
-5.255595086241542369e+00
-5.083642616233243317e+00
-4.923101984588870828e+00
-4.906157664966020349e+00
-4.870919330155927263e+00
-4.941558989106606070e+00
-4.852647318483639616e+00
-4.749615470503639081e+00
-4.536792153346738132e+00
-4.589145448935159521e+00
-4.493293124015519169e+00
-4.500936013284395187e+00
-4.578650636127903795e+00
-4.666102642835549652e+00
-5.224858197281398553e+00
-4.904433633515682622e+00
-4.948102113990424655e+00
-5.061455399088981011e+00
-4.924112783300131468e+00
-5.012347498903444887e+00
-4.922295930681806375e+00
-4.836174315621462050e+00
-4.859291610147091767e+00
-4.896296117899521683e+00
-4.619452218847473368e+00
-5.264753921954887339e+00
-4.734181227424681282e+00
-4.703754202722036482e+00
-4.782991009901488511e+00
-4.772106330261556728e+00
-4.907070868528655261e+00
-4.555073449548847186e+00
-4.705082879949027408e+00
-4.874909640690169965e+00
-5.055300753269705183e+00
-5.028802801242775899e+00
-4.666847918701857445e+00
-4.993819464172845279e+00
-4.230130094682633235e+00
-4.779138211075764531e+00
-4.727952102181835592e+00
-4.773584883346894792e+00
-4.807744266740058059e+00
-4.670050482788865587e+00
-4.881385841417341886e+00
-4.789175310948033726e+00
-4.849877002117448654e+00
-4.630911712247798739e+00
-4.549402928823719883e+00
-4.515866150671424606e+00
-4.917414286483783314e+00
-5.158506424105731902e+00
-5.174941635468372603e+00
-5.009344758741345771e+00
-4.751273460541511007e+00
-5.304360110189515254e+00
-5.034611295527054331e+00
-4.693451577671725161e+00
-4.928111665823679211e+00
-4.686374597138477149e+00
-5.013173509889948143e+00
-4.606777253271177486e+00
-4.724204629572408720e+00
-5.003415570121534373e+00
-5.095783259808767340e+00
-5.231046076466702388e+00
-5.074183935295042858e+00
-5.350556979580949779e+00
-5.515614346475219421e+00
-5.201037383179718532e+00
-5.529239260088111507e+00
-5.283537848195293485e+00
-5.436356461143702745e+00
-5.142354732345739698e+00
-5.204055317641810063e+00
-5.145542312495254400e+00
-4.992579619233318056e+00
-5.080181493113799185e+00
-5.161355382836873673e+00
-5.074479035473939526e+00
-4.759048357649708016e+00
-5.281722644358053387e+00
-4.934870488810727984e+00
-4.998913333470371256e+00
-4.740763424543935400e+00
-4.758206561996666473e+00
-4.840581563852455638e+00
-5.162903060384787857e+00
-4.666318581758758910e+00
-5.042081752374356185e+00
-4.851518743413008927e+00
-4.736767746691249670e+00
-4.921907485750288025e+00
-5.031044129917281005e+00
-4.837039305144628543e+00
-4.808946441044074760e+00
-5.237280929666900953e+00
-4.815551045114626838e+00
-4.900826648207339709e+00
-4.820312991798558322e+00
-4.905108305350592168e+00
-4.908255305385608835e+00
-4.921967652727095910e+00
-4.979012801783563091e+00
-4.945700779535522784e+00
-4.846579318248224411e+00
-4.874346487706878506e+00
-5.154487949066258956e+00
-5.145475203042184198e+00
-5.259302940776771962e+00
-4.745428172895099550e+00
-4.897528252704184126e+00
-4.863919213892471838e+00
-4.944499301928544810e+00
-5.355401867895997370e+00
-5.054011634195877178e+00
-4.937655258903934197e+00
-4.872373833053695869e+00
-4.976540596511380699e+00
-4.739919784395920210e+00
-4.797887124277104398e+00
-5.023085119359971706e+00
-5.321397321458745999e+00
-4.904016723164260405e+00
-5.322173487124932656e+00
-5.254164404243118369e+00
-5.574563398399674519e+00
-5.397106651408318356e+00
-4.838576578862339161e+00
-4.863299721565440770e+00
-5.194384620853121248e+00
-5.124065127935971908e+00
-5.128267155361351470e+00
-4.906605773083848376e+00
-5.176003185781588911e+00
-4.846523324118463982e+00
-4.684834365451563620e+00
-4.680157461753265302e+00
-4.762887518378891016e+00
-5.108680918749054278e+00
-4.596807567139173045e+00
-4.778642581756759711e+00
-4.974111099496766109e+00
-5.241476179663537849e+00
-4.775829876963084253e+00
-5.138660169850376214e+00
-5.079271445447960609e+00
-4.922781373043805253e+00
-4.756808907933667285e+00
-5.370608352559212761e+00
-5.280804337648500102e+00
-4.991042639864082808e+00
-4.731861751350481704e+00
-5.167521851935202193e+00
-5.070229798311177483e+00
-5.556764701760011249e+00
-5.336777405841891309e+00
-5.491590079370189059e+00
-5.447716031456523389e+00
-4.886279679769379491e+00
-5.473991104949038622e+00
-5.003650535278552525e+00
-5.282161409182013934e+00
-5.366549282220300476e+00
-5.431301716760031262e+00
-5.740795247389466560e+00
-5.317037196569453172e+00
-5.577769121774820427e+00
-5.325875439611554185e+00
-4.906594898720587850e+00
-5.173437900022801905e+00
-5.068233506886042683e+00
-4.953880794199574389e+00
-5.631319635965674308e+00
-5.092465805975411541e+00
-5.416604986320063375e+00
-5.401819295443530677e+00
-5.506700937932271778e+00
-5.552932742666460086e+00
-5.459148134317141299e+00
-5.781497552182234934e+00
-5.524035378071585178e+00
-5.635337356996817704e+00
-5.487302955076249766e+00
-5.509951331907582350e+00
-5.465762843955695338e+00
-5.555646069615535865e+00
-6.266694322934219130e+00
-5.471318045249321749e+00
-5.720655287204516881e+00
-5.532304475083341444e+00
-5.619376284882331873e+00
-5.568499393848072465e+00
-5.626724473506889979e+00
-5.772910206350673867e+00
-5.656768215216954943e+00
-5.543071653156529166e+00
-5.630453398778698215e+00
-5.539761242165226918e+00
-5.341951160168712853e+00
-5.950525333662419314e+00
-5.609397989897288106e+00
-5.694890648929371579e+00
-5.425981505680381289e+00
-5.526603473734499339e+00
-5.457547290571045373e+00
-5.512502192723793826e+00
-5.533648208621931630e+00
-5.418655314823400460e+00
-5.206993575861694978e+00
-5.226969838683516834e+00
-5.300424616206521833e+00
-5.510133375148527080e+00
-5.427977447521338483e+00
-5.223349885467434284e+00
-5.199286222994970785e+00
-5.376542156160763142e+00
-4.996120617147753684e+00
-4.883635455528928304e+00
-5.002562454696857230e+00
-4.577548071067499613e+00
-5.175050601542678486e+00
-4.656364384472498230e+00
-5.366503150829260882e+00
-5.227486421097249369e+00
-5.181288240123650191e+00
-5.536497099443677072e+00
-5.477564034633497947e+00
-5.710547681966573030e+00
-5.297354461257833158e+00
-5.660437292394790987e+00
-5.567193352249343086e+00
-5.523945426297848904e+00
-5.755706407121697232e+00
-5.935493325090960504e+00
-6.181045949318166421e+00
-5.421703351447418662e+00
-5.185865986164940544e+00
-5.320289442422326154e+00
-5.250785443481139403e+00
-5.356604681428806636e+00
-5.415745409134511412e+00
-5.071432897589796873e+00
-5.084146168665755638e+00
-5.199242332397330912e+00
-5.052717708680282804e+00
-4.988810437566595368e+00
-5.655577042201549887e+00
-5.393284965442130208e+00
-5.696668388536036076e+00
-5.748095783110652945e+00
-5.340979179343637639e+00
-4.580849291170587811e+00
-5.168365798422423829e+00
-4.606474358460554086e+00
-4.470403458382276263e+00
-4.153774545784337136e+00
-4.502791782085466821e+00
-4.342140085096868773e+00
-4.336147536318548212e+00
-4.354616953815363622e+00
-4.255992167138254345e+00
-4.436255178166242708e+00
-4.205395704957615166e+00
-4.221875096838921593e+00
-4.403833557464352566e+00
-4.031626276923675256e+00
-4.456925102635284297e+00
-4.358857716614291888e+00
-4.347344355866486154e+00
-4.562440077083377510e+00
-4.380594732709162997e+00
-4.606350758372683707e+00
-4.384398894813087644e+00
-4.363293771935718546e+00
-4.371826472971837241e+00
-4.256510816159377875e+00
-4.329915436690055408e+00
-4.356988987981893935e+00
-4.250093712672665447e+00
-4.216523160294448402e+00
-4.488687994112148694e+00
-4.361335784074652722e+00
-4.234755166391850345e+00
-4.430778360999103604e+00
-4.294328771903981767e+00
-4.313827913724429308e+00
-4.473699237721765698e+00
-4.386022592850125079e+00
-4.347012213122873447e+00
-4.176248560988741865e+00
-4.479208531900008339e+00
-4.305349652083289236e+00
-4.664482883005511837e+00
-4.353389160895796195e+00
-4.360846560690786688e+00
-4.244020889610692571e+00
-4.263698880740082409e+00
-4.162613496141692515e+00
-4.205531117073658010e+00
-4.071599724695223799e+00
-4.309457871958868758e+00
-4.356869713153456836e+00
-4.422233978547150279e+00
-4.114086648853865213e+00
-4.352185458129921081e+00
-4.487025228505823193e+00
-4.158914103352493008e+00
-4.402396566004620482e+00
-4.247240827452519518e+00
-4.474353628155766316e+00
-4.375202721584814824e+00
-4.320537497671765870e+00
-4.321628443555770360e+00
-4.437378952543538979e+00
-4.388162506039314792e+00
-4.361024949294731279e+00
-4.518582724423607644e+00
-4.181272628555734450e+00
-4.461507257760754186e+00
-4.077169284904670121e+00
-4.361126953592934008e+00
-4.212944443070091083e+00
-4.220134971802353085e+00
-4.166812592059776499e+00
-4.018978259625514582e+00
-4.291447691326948366e+00
-4.094172192038377567e+00
-4.129719971521357280e+00
-4.119277413464030424e+00
-3.986816481945246071e+00
-4.178061151827058062e+00
-4.480294131170248662e+00
-4.339169548186901260e+00
-4.252262116964588223e+00
-4.169773618844495822e+00
-4.188874642654546676e+00
-4.259704773302202874e+00
-4.323785623227863972e+00
-4.335383722091976644e+00
-4.342983748685913525e+00
-4.006507495828092402e+00
-4.243149011168326545e+00
-4.404367046073593528e+00
-4.210431662685454768e+00
-4.301879769567985790e+00
-4.066906611443696917e+00
-4.100931184279207109e+00
-4.105962743648281510e+00
-4.050934684165640398e+00
-4.100694628304673905e+00
-4.179530561049880966e+00
-4.036845594838373685e+00
-3.952665879414698935e+00
-4.204727909773858130e+00
-4.086945298351659872e+00
-4.061214034840617160e+00
-4.051042601599942117e+00
-4.174886526833907041e+00
-4.058756657630222087e+00
-4.023823783727303649e+00
-4.083976925618798326e+00
-3.746460433934782674e+00
-4.263145247058240273e+00
-4.009723602017571054e+00
-4.032533319442936914e+00
-3.915676559265504508e+00
-4.210009605883509032e+00
-4.171881762437108065e+00
-4.656739610914129024e+00
-4.898072772425165589e+00
-4.722759124758006521e+00
-4.265453263881466839e+00
-4.367789179650514164e+00
-4.181241559632018934e+00
-4.106859816627605575e+00
-3.993786915164496687e+00
-4.043855095210605377e+00
-3.982672815915521358e+00
-4.318051227998539687e+00
-4.075646779117495733e+00
-4.185822536201573740e+00
-3.991078357303532442e+00
-4.272432219771410189e+00
-4.393397471887598549e+00
-4.154454483012014698e+00
-4.025267382719412979e+00
-4.035272593304150668e+00
-3.987430427225025387e+00
-4.342473482594013667e+00
-4.489450334761682981e+00
-4.361637596986297716e+00
-4.223078493528398702e+00
-4.165533836817558289e+00
-4.514989712317992954e+00
-4.249430438694691503e+00
-4.199000856123427106e+00
-4.140655002421858910e+00
-4.520267095400840596e+00
-4.431207741978478332e+00
-4.243015478724518452e+00
-4.413643844574655084e+00
-4.423411635247646245e+00
-4.031162852706624555e+00
-4.159308964376484674e+00
-4.284903030581842742e+00
-4.439053412552670608e+00
-4.193004978800376037e+00
-3.621636509754855293e+00
-3.688979846324623946e+00
-3.563348844605721322e+00
-3.689150606930845289e+00
-3.944361941279630912e+00
-3.703851263918733316e+00
-3.902729653982368152e+00
-4.175133137033991026e+00
-3.833817648891683305e+00
-3.588113110673825989e+00
-3.798169763947768285e+00
-3.979237284583884371e+00
-3.474840986494469153e+00
-3.603050553509577369e+00
-3.756042528052456309e+00
-4.076520531077822085e+00
-4.070721798539340242e+00
-3.939061558016451414e+00
-4.036099201196214459e+00
-4.129507710645076379e+00
-4.057124291215085776e+00
-4.196332464556101982e+00
-4.264260703848352208e+00
-4.008017622111125000e+00
-4.765786847523654224e+00
-4.447136797455066848e+00
-4.288718355069645050e+00
-4.298721069994850374e+00
-4.301455079748813581e+00
-4.424053658058764604e+00
-3.756486581037341121e+00
-3.474983205110116824e+00
-3.404784441813225371e+00
-3.457456784536507399e+00
-3.912203452782129887e+00
-3.998678077049172330e+00
-3.957097300935981554e+00
-4.004024146930440509e+00
-3.836330746478548548e+00
-3.945876630203483337e+00
-3.847017686567391959e+00
-4.053263802209202460e+00
-3.697828623980406793e+00
-3.811851126186322158e+00
-3.908978680890809798e+00
-3.853084112270829031e+00
-4.147030714539229557e+00
-3.701976099770464934e+00
-3.820704631019872899e+00
-3.925407497695209358e+00
-4.095271795943273396e+00
-4.017447155173224260e+00
-3.665658682815835512e+00
-4.073858835918523269e+00
-3.879303585144441069e+00
-3.938625352492751475e+00
-4.036639474499568614e+00
-3.805948239201342176e+00
-4.064301854033550931e+00
-4.257077857041351443e+00
-3.918290260556030802e+00
-3.862976760667684584e+00
-3.843654821835368107e+00
-4.049186612437353006e+00
-4.255948042050516023e+00
-3.802250121876252553e+00
-3.875399369441124175e+00
-3.934235650383971272e+00
-3.913362393015178853e+00
-3.593171634301690176e+00
-4.060572629287649171e+00
-3.887012588859310558e+00
-3.847235823383909459e+00
-3.982272920764570845e+00
-3.530909868577158939e+00
-3.647808858718077474e+00
-4.099325235574267978e+00
-3.965351482061244326e+00
-3.770278752538181788e+00
-3.904523239065385454e+00
-4.379709277456330874e+00
-3.871505030382967671e+00
-4.023804701410615969e+00
-3.998812150466188875e+00
-3.859390037847413968e+00
-4.190656603632977095e+00
-3.970132551269240473e+00
-3.910117846731833158e+00
-3.968242671483349415e+00
-4.164381889693809846e+00
-4.005432856331880842e+00
-4.093062853496115316e+00
-3.962056943709782786e+00
-4.034640099411296532e+00
-4.373099379602725989e+00
-3.929904268512018017e+00
-3.902027419357866567e+00
-4.131043157871320481e+00
-3.997657457685844573e+00
-4.164193788323377277e+00
-4.298453488550922685e+00
-4.335795920599938569e+00
-4.389156369965706794e+00
-4.076289613427083403e+00
-3.918651213805297129e+00
-4.354995123065891427e+00
-4.451050696371888549e+00
-4.692384917897407526e+00
-4.407437393091005795e+00
-4.440329310193418699e+00
-4.264643501432668238e+00
-4.486264827897232799e+00
-4.478047981540966838e+00
-4.487356293308420341e+00
-4.265571703797959024e+00
-4.616389067625283005e+00
-4.504220957505530976e+00
-4.616798611549215892e+00
-4.357150281507560230e+00
-4.363067604607991257e+00
-4.690269541072872528e+00
-4.548759680664794303e+00
-4.530784777001975350e+00
-4.608981175835170419e+00
-4.650691549004768888e+00
-4.803480291498244625e+00
-4.713931068878044250e+00
-4.638020076601967467e+00
-4.670668006928377025e+00
-4.510870237987551157e+00
-4.471830450635965626e+00
-4.684592691413169696e+00
-4.635746399780669158e+00
-4.286467003637200790e+00
-4.824636036817159024e+00
-5.316057341640104461e+00
-5.295349545687870751e+00
-4.963332745258265177e+00
-5.399660134847612980e+00
-5.171249571720253790e+00
-5.362876343130380086e+00
-5.144998141257629776e+00
-5.186998293594722753e+00
-5.127602912170720728e+00
-5.279771142086535640e+00
-5.805038807227383302e+00
-5.613990959575773765e+00
-5.190866533235841906e+00
-5.625904744105740818e+00
-5.160325729576347165e+00
-4.952637082353585463e+00
-5.389312867809317176e+00
-5.034323734447344378e+00
-5.104138989578120622e+00
-5.359340979104004532e+00
-5.355170737746848708e+00
-4.973549970905394524e+00
-5.310149585685739915e+00
-5.419431454907470247e+00
-5.384370763287167350e+00
-5.689229478801419937e+00
-5.531518562642776082e+00
-5.478169754664196311e+00
-5.457402700940667373e+00
-5.591255645022354948e+00
-5.333554692877136461e+00
-5.268802540200341333e+00
-5.554478989410447376e+00
-5.427573204055667233e+00
-5.635175913695588790e+00
-5.325619702844833547e+00
-5.327369896728588294e+00
-5.423444736431856761e+00
-5.469581417847178884e+00
-5.430668788553229653e+00
-5.450522120362966128e+00
-5.564009764183503570e+00
-5.471970692505048639e+00
-5.404216085859417262e+00
-5.730686952850766680e+00
-5.511213107562456415e+00
-5.813364516965776829e+00
-5.742869029917748946e+00
-5.608107631636664259e+00
-5.526197253763922568e+00
-5.473701681717964895e+00
-5.358114324387074134e+00
-5.668892274856692559e+00
-5.474410916752053602e+00
-5.512591463138724279e+00
-5.573556192257149711e+00
-5.481307231916585643e+00
-5.442756968679086427e+00
-5.481431836226016152e+00
-5.716770855781342142e+00
-5.540179436127260715e+00
-5.695059894822049884e+00
-5.630718353589100111e+00
-5.523813476918156162e+00
-5.432963178241821289e+00
-5.775444154597557223e+00
-5.317126998636370061e+00
-5.385717415466824143e+00
-5.434689678716628336e+00
-5.589528729936235507e+00
-5.439280704201326699e+00
-5.399276080140600342e+00
-5.625479645334783285e+00
-5.620835014996043988e+00
-5.165593125103130845e+00
-5.395157084617606458e+00
-5.359783831545677835e+00
-5.366024047235988803e+00
-5.211861616076874704e+00
-5.481647287001403690e+00
-5.303028136613209931e+00
-5.534576164775537599e+00
-5.338151210027931803e+00
-5.159039532369269487e+00
-5.343691824191430406e+00
-5.369182983343836923e+00
-5.066540394362554878e+00
-5.113120599509066722e+00
-5.370084277507338300e+00
-5.171427289399227689e+00
-5.301771506623380148e+00
-5.357810023157743906e+00
-5.088804203057463837e+00
-5.277540505326815179e+00
-5.186504485039002077e+00
-5.527642445502466195e+00
-5.220155690064213871e+00
-5.617987699984674066e+00
-5.559017936811272875e+00
-5.577195984950268581e+00
-5.279394686801443193e+00
-5.597977200693820876e+00
-5.754130884867421969e+00
-5.614108323775822917e+00
-5.749791979392951724e+00
-5.597131805295939344e+00
-5.735762845388110875e+00
-5.744116721668151015e+00
-5.257720465559496681e+00
-5.477878606608705070e+00
-5.757108283309572805e+00
-5.280476277001262098e+00
-5.100340570793752804e+00
-5.089455849064874471e+00
-5.024045294753103796e+00
-5.152630318092316308e+00
-5.188002662941610943e+00
-5.324297744892585449e+00
-5.136953293971422418e+00
-5.341822394972151500e+00
-5.200273947884257453e+00
-4.933058516688812567e+00
-5.247592733554052202e+00
-5.185339230088590767e+00
-5.245117075967516307e+00
-5.382403740480626197e+00
-5.133140234070947550e+00
-5.045885715080539846e+00
-5.186729690697636563e+00
-5.181508427526505756e+00
-5.433374676994790597e+00
-5.307898169449282832e+00
-5.316433013680867958e+00
-5.191915105493151827e+00
-5.346027412542485813e+00
-5.226179509425137759e+00
-5.123543957564094420e+00
-5.332106548611091235e+00
-5.187881153076104646e+00
-5.565096110672900664e+00
-5.271361295219616494e+00
-5.171502745547724267e+00
-5.152185487636282701e+00
-5.145418454102360428e+00
-5.042471302233747288e+00
-5.147974745405927699e+00
-5.215805127901123939e+00
-5.210722533813481938e+00
-5.246972750319181422e+00
-5.027841672963942798e+00
-5.113457062260793329e+00
-5.202097506013684480e+00
-4.857506767023615168e+00
-5.252336356018895813e+00
-5.309989706654401509e+00
-5.063694055033739261e+00
-5.079444263212194777e+00
-5.006020695677860566e+00
-5.107037863441624914e+00
-4.961661442071967798e+00
-4.960029533948830505e+00
-5.201021599500521120e+00
-5.055492247595215538e+00
-5.081965086465826786e+00
-5.056245563576662327e+00
-5.100708858314684235e+00
-5.177005920082272006e+00
-5.005481296143914349e+00
-5.201203221838798463e+00
-5.095329523374179992e+00
-4.914278474551391440e+00
-5.357313652309384722e+00
-5.167562894272084151e+00
-5.104812268972112932e+00
-5.637457667229729630e+00
-5.364985955529363082e+00
-5.513347939655367291e+00
-5.746437161072829092e+00
-5.791396520667619896e+00
-5.582383661205979841e+00
-5.539383481001657117e+00
-5.553910672550604666e+00
-5.610912530067571957e+00
-5.672092292086480469e+00
-5.556088008710536208e+00
-5.339338922950359390e+00
-5.540023358521938945e+00
-5.374754451752550288e+00
-5.326888654764158737e+00
-5.689268988906026614e+00
-5.965528796892535901e+00
-5.829468625078295219e+00
-5.818298701801483119e+00
-5.723314924253067204e+00
-5.570962793117650413e+00
-5.457856234138592555e+00
-5.363147907670869685e+00
-5.173793130820460107e+00
-5.557143442183316573e+00
-5.814109903921720779e+00
-5.547514377494293214e+00
-6.023044784588018175e+00
-5.841132472034588297e+00
-5.697927147474461052e+00
-5.464657273022901052e+00
-5.484454185039537855e+00
-5.508913443372976282e+00
-5.461817794965980077e+00
-5.381894816803233894e+00
-5.208195366919873948e+00
-5.323316470249936927e+00
-5.726386923297984488e+00
-5.004415757187052449e+00
-5.625755527490411190e+00
-5.500757675229283272e+00
-5.892841924257976594e+00
-5.322440315982948533e+00
-5.639080978347721818e+00
-5.343626280006377627e+00
-5.490552532180989154e+00
-5.379653573410939416e+00
-5.309934927000504956e+00
-5.646906029551284512e+00
-5.431809264807683668e+00
-6.052804998224565303e+00
-5.802597348146938394e+00
-5.978036019485721830e+00
-5.709703510356383127e+00
-5.804312022147215977e+00
-5.427766714419408167e+00
-5.222131525063466562e+00
-5.670297905319824139e+00
-5.455823609878801328e+00
-5.387084171031307100e+00
-4.961139530376444284e+00
-5.029150191999177011e+00
-4.976051285391700496e+00
-5.490806032908141177e+00
-5.622387831893282062e+00
-5.382693091079512548e+00
-5.696458825064447673e+00
-5.932062572479825491e+00
-5.574099125587420822e+00
-5.878008208233270082e+00
-5.810127226409412593e+00
-5.636568699755598821e+00
-5.661496705409043706e+00
-5.472247107893505991e+00
-5.723039074339039800e+00
-5.627069716052491621e+00
-5.021572782391316103e+00
-5.482185179399708730e+00
-5.541399150655852424e+00
-5.413025043937568448e+00
-5.191519129348029615e+00
-5.322564004446308950e+00
-5.306770973171976102e+00
-5.151519338394691339e+00
-5.499906194894708555e+00
-5.427303958253472338e+00
-5.563448000408100391e+00
-5.576102934232809005e+00
-5.655936192753973302e+00
-5.413501857124784600e+00
-5.608009215157497174e+00
-5.358054114691086944e+00
-5.442336903340890153e+00
-5.297604709272152768e+00
-5.009944270514162135e+00
-5.392278046028225802e+00
-5.617870520674277834e+00
-5.692629541926185865e+00
-5.773919316528021817e+00
-5.619170875635745688e+00
-5.967513838886410404e+00
-5.698364075044927368e+00
-5.727237139413851708e+00
-5.812513623421060593e+00
-5.651530614706939737e+00
-5.940599874938333080e+00
-5.788900124907138789e+00
-5.934445691885873231e+00
-5.476110124538638324e+00
-5.710086676431871844e+00
-5.955553379361250954e+00
-5.818791337623218318e+00
-5.897563829279061309e+00
-5.860232214760248581e+00
-5.682587171394436254e+00
-4.843275392355019804e+00
-5.020757794793253126e+00
-4.645288850993032348e+00
-5.211581254595472501e+00
-5.263603280224636194e+00
-5.256040477370297559e+00
-5.361887557332118526e+00
-5.512214533298473995e+00
-5.251925134666526773e+00
-5.547722881412843421e+00
-5.216947069321929753e+00
-5.470245088871445560e+00
-5.518378273055200900e+00
-5.690838399281487270e+00
-5.290375707867084998e+00
-5.557941744055218791e+00
-5.453904538108854894e+00
-5.451226450136696933e+00
-5.474971072665617555e+00
-5.547986858990174852e+00
-5.436547239007304633e+00
-5.408742596657210910e+00
-5.235658696384128064e+00
-5.346712636864820567e+00
-5.054118409893608721e+00
-5.477926167448672778e+00
-5.266823718638304896e+00
-5.284130350849200575e+00
-5.499080805892209156e+00
-4.959998164464234804e+00
-5.070064076926806607e+00
-5.162588753264465424e+00
-4.993706099191922654e+00
-4.829832270573369613e+00
-4.975767216517274605e+00
-4.895056827708348379e+00
-4.969262437493532580e+00
-5.049514767789360370e+00
-4.983501189143427546e+00
-5.268641600502537159e+00
-4.979031921828586782e+00
-5.163049900163856343e+00
-5.129569698912471942e+00
-4.861381924662413923e+00
-5.098906506170511221e+00
-5.033221938450521904e+00
-5.121298511743081150e+00
-5.232491508446011963e+00
-5.132890440939428700e+00
-5.154251122008520980e+00
-5.371571870147154648e+00
-5.278321047147131573e+00
-5.041411105535846815e+00
-5.237422757221569469e+00
-5.283321253990119537e+00
-5.028827499698245163e+00
-5.086237550956879794e+00
-5.266519883932037516e+00
-5.248152433297646802e+00
-5.280983266223732819e+00
-5.072940566763763925e+00
-5.006430646093908088e+00
-4.979772259751274355e+00
-5.056654170789725455e+00
-4.943933040828545344e+00
-5.163178128923557431e+00
-5.178304777135172898e+00
-5.131831110720412426e+00
-5.144514954774498605e+00
-5.242682183509854710e+00
-5.413429727500985500e+00
-6.004210961886998099e+00
-5.867784827757638766e+00
-6.056655446043066604e+00
-4.774453068660664989e+00
-5.325950579116162764e+00
-5.076945489560709568e+00
-5.803259459194563874e+00
-5.197979267198810760e+00
-5.249089684403548617e+00
-5.457331889414058779e+00
-5.199667393050463104e+00
-5.283363927402578319e+00
-5.326160022777599146e+00
-5.559607216083418457e+00
-5.357101544578528163e+00
-4.824784731464726306e+00
-4.924684089277439725e+00
-4.685399099471641016e+00
-5.115796342980647893e+00
-4.954114696588299616e+00
-4.866206676683018983e+00
-5.068111049884877595e+00
-4.603926277696650082e+00
-4.251266114040996413e+00
-4.274908434213523734e+00
-4.380598545730955529e+00
-4.689457863011105232e+00
-4.978034987606847928e+00
-5.465517012389279117e+00
-5.392585175648274998e+00
-5.849692449529889871e+00
-5.369318228568126905e+00
-5.519818087431271891e+00
-5.374724050234333639e+00
-4.947724588525577616e+00
-4.611996173831375501e+00
-4.876470310780750772e+00
-4.627275109229700867e+00
-4.899238578128621846e+00
-4.364963946252458982e+00
-4.307301558507911743e+00
-4.322974623469434619e+00
-4.340271339361722269e+00
-4.613928567934132197e+00
-4.513829815480090879e+00
-4.488443568684640894e+00
-4.264069931374177003e+00
-4.766221534796992287e+00
-5.194332049719944777e+00
-4.932971483827405912e+00
-4.962044575088762066e+00
-5.310461205486379122e+00
-4.800301746625300403e+00
-4.840170631428535764e+00
-5.149112596809636067e+00
-5.199193677236341848e+00
-4.973223936732442674e+00
-4.889225392273132798e+00
-4.871320894390641421e+00
-5.202192015201261732e+00
-4.683249926319033918e+00
-4.707305821738621887e+00
-4.875827503770597815e+00
-4.863559317628814327e+00
-5.154266087628557536e+00
-4.944306722784546082e+00
-4.711153594445534942e+00
-5.020645816121531269e+00
-5.205531383918275523e+00
-5.056369307868263441e+00
-4.814675844112185743e+00
-4.823595434594528442e+00
-4.868365340672696995e+00
-5.137971608586437533e+00
-4.590649639697780948e+00
-4.672806535315982224e+00
-4.891769660574852630e+00
-5.334592818225557309e+00
-5.063649853150624658e+00
-5.381112706355398068e+00
-4.853711294054896541e+00
-4.723876429948933975e+00
-4.630599878476638231e+00
-5.033155252183212802e+00
-5.382962442796605629e+00
-5.134823713641608833e+00
-4.973544700445192923e+00
-5.342003393361752117e+00
-5.266944411533839521e+00
-5.001006410355366860e+00
-5.249865388109885345e+00
-5.367287809688575884e+00
-4.828781568304348681e+00
-4.819015364874898566e+00
-4.709391909504697438e+00
-4.591216818491600904e+00
-4.942319284920826838e+00
-5.410901386513495837e+00
-5.316088447724230726e+00
-5.368788525935643818e+00
-5.132418336966345862e+00
-5.296160158085768010e+00
-5.304239831918666326e+00
-5.068944227509045497e+00
-5.397241438501815480e+00
-5.285125328492133789e+00
-5.382819106225533723e+00
-5.258288728713618632e+00
-5.045333739027109132e+00
-4.930406370467607324e+00
-4.773861591826903172e+00
-4.745275889792328172e+00
-4.573046693438134191e+00
-5.135349597813148037e+00
-5.035598914157999317e+00
-5.268740578235036054e+00
-5.281830548558553495e+00
-5.144722007191934843e+00
-4.986140396877383196e+00
-5.144860609491222370e+00
-4.751925892737649093e+00
-4.864294443229055354e+00
-4.838586940218162269e+00
-4.988110509421496808e+00
-4.969125769030187101e+00
-5.139538828043201057e+00
-4.653168818035697818e+00
-4.698664849663397369e+00
-4.960160055402353052e+00
-5.312937066867660540e+00
-4.593140597417209925e+00
-4.748768066897626206e+00
-4.588119564621210067e+00
-4.738332165428926324e+00
-5.329740138506161351e+00
-4.425580017049328241e+00
-4.942168348515289189e+00
-4.523355073619704569e+00
-4.855592711910615478e+00
-5.214535494670736959e+00
-5.264460540278184553e+00
-4.897730315736966489e+00
-4.732574218659051368e+00
-4.588457083903752398e+00
-5.053085500881209668e+00
-4.973323018076118984e+00
-4.662116458746086600e+00
-5.262723913436678558e+00
-5.022078815985969946e+00
-4.841027734490160661e+00
-4.691707465791132847e+00
-4.828568849953449593e+00
-4.674097853559909588e+00
-4.831939789650882666e+00
-5.273932611917721225e+00
-4.751312457403585654e+00
-4.837070565746548034e+00
-4.879731624342751317e+00
-5.054356872018963998e+00
-4.899518361926277876e+00
-4.948864490451719611e+00
-4.983478071950290023e+00
-5.288636543608276952e+00
-5.072693788275669746e+00
-5.439438810642224453e+00
-4.878087487299243463e+00
-5.020534807905894681e+00
-5.033340428993265725e+00
-5.198019294431194481e+00
-5.518124260248155721e+00
-5.310671340419754749e+00
-5.315069172304609957e+00
-5.030208775648847386e+00
-4.874262450307215389e+00
-5.179927308220809046e+00
-5.026634521112002041e+00
-5.417463553049888247e+00
-5.111566815631305438e+00
-5.342680312000217313e+00
-5.336538905813876355e+00
-5.277774682271413553e+00
-5.209076607118327651e+00
-5.152396264579487628e+00
-5.189987229736845897e+00
-4.831466205764097133e+00
-5.586264137082216585e+00
-5.213267217369205397e+00
-5.340231439894681742e+00
-5.267797781828145176e+00
-5.249562005032033518e+00
-5.333629962726623930e+00
-4.863935741870263563e+00
-5.305292540831620940e+00
-5.319861720328529664e+00
-5.236374480219586403e+00
-5.676255822320340094e+00
-4.931233077301991230e+00
-5.035250803552478338e+00
-5.181140069855246111e+00
-5.062930351647885630e+00
-5.374175808640922369e+00
-5.317635289253305864e+00
-5.142040837533590647e+00
-5.281810631096137243e+00
-5.384295763867696927e+00
-5.142070681406543997e+00
-5.122627894238596546e+00
-5.193385377915944900e+00
-4.838213390338945707e+00
-4.916589048828499564e+00
-4.956539258387596902e+00
-4.676089223579787735e+00
-4.684994471561997109e+00
-4.505974893975422724e+00
-4.637185057382848363e+00
-4.567744334728691236e+00
-4.990598051286363912e+00
-5.118727532159060623e+00
-5.064258793743847242e+00
-4.736894941478465348e+00
-4.827629057691648740e+00
-4.733246681804808453e+00
-4.968552494767386030e+00
-4.782083325617592529e+00
-4.512397785546895079e+00
-4.361316161325555996e+00
-4.285532478901008524e+00
-4.469773556968385186e+00
-4.288010398186776762e+00
-4.137983322775281358e+00
-4.546278784010202578e+00
-4.378150319166976168e+00
-4.361818320432155893e+00
-4.037546237730913035e+00
-4.381005214057746677e+00
-4.247899879884394103e+00
-4.356082245769697714e+00
-4.248886222828894610e+00
-4.182521769032989667e+00
-4.322894568294004536e+00
-4.144581911463848023e+00
-4.410716926625990020e+00
-4.544779939371696997e+00
-4.223859486871763380e+00
-4.317261116031423818e+00
-4.445126053424593771e+00
-4.723085630909358734e+00
-4.198346352000554838e+00
-4.228659087998885902e+00
-4.201683657939340399e+00
-4.312098344887022705e+00
-4.308713777161703007e+00
-4.452467769052494084e+00
-4.449071366053138910e+00
-4.192401080273815417e+00
-4.063197085970186251e+00
-4.276601127618399723e+00
-4.509158460311078365e+00
-4.178652857593569081e+00
-4.040402452481182571e+00
-4.097996088750467614e+00
-4.304533475272303455e+00
-4.350126243815435778e+00
-4.301291987504187730e+00
-4.230986818749678413e+00
-4.335185438002469915e+00
-4.277771402242326992e+00
-4.356872138781482384e+00
-4.255105944725227296e+00
-4.268634229550001713e+00
-4.298474189370743659e+00
-4.294809632835300484e+00
-4.322559587435264028e+00
-4.285647303073992553e+00
-4.318100382134095305e+00
-4.265724045630921779e+00
-4.639183618774468165e+00
-4.592643083626622769e+00
-4.130267777346237068e+00
-4.903476800051117301e+00
-4.815557968838458436e+00
-4.633586759934173571e+00
-4.909056935965523394e+00
-4.535672466632906463e+00
-4.669770887456640374e+00
-3.690833520673789003e+00
-3.502950545934656823e+00
-3.177367222214718012e+00
-4.008217678283115148e+00
-4.352899806760010648e+00
-4.195250296778247900e+00
-4.256487326463684440e+00
-4.415182016794996223e+00
-3.781477262058955180e+00
-3.935620061142897974e+00
-3.815773772677085063e+00
-4.025024845346574232e+00
-3.891062755193919198e+00
-4.181627548742519629e+00
-4.141486823093394776e+00
-4.213759674619893758e+00
-3.916669244752457590e+00
-4.310721703192500698e+00
-4.099389430407117452e+00
-4.175912251065235559e+00
-4.009334309492402326e+00
-4.208686317352017703e+00
-3.951500986953074168e+00
-4.100604113574253695e+00
-4.135766833096076844e+00
-3.913737791308723679e+00
-4.194961744109639845e+00
-4.398141148006078360e+00
-4.085741404746958239e+00
-3.959339682317604137e+00
-4.225940845540713475e+00
-4.171273716349093164e+00
-4.486733427806060881e+00
-4.065862548221083728e+00
-4.101939465045392197e+00
-4.262325784362324121e+00
-4.210455249311930714e+00
-3.946077244581345678e+00
-4.388959790823377283e+00
-4.380440690797960279e+00
-3.874898326032992557e+00
-4.032120070378408805e+00
-3.900492773185143314e+00
-3.943248622759458311e+00
-4.238101875398865737e+00
-4.192357698033697844e+00
-4.359835567644202214e+00
-4.008787892251782559e+00
-4.174260910172516326e+00
-4.118609968563915480e+00
-3.853204586090377415e+00
-3.771980100148642379e+00
-4.226530714835547542e+00
-4.042739270816149144e+00
-3.781613049172670049e+00
-3.516427968349422173e+00
-4.474290658631852047e+00
-4.474570662960864809e+00
-4.210214117942572720e+00
-4.515301432722403696e+00
-4.674902276411156521e+00
-4.438573221250156742e+00
-4.255027070386776522e+00
-3.836539028254282613e+00
-4.289065593988659053e+00
-4.544315989545593126e+00
-4.573368468282655641e+00
-4.454925105317885325e+00
-4.378121777563857009e+00
-4.589459644793585369e+00
-4.634857837436804573e+00
-4.346167702373192832e+00
-4.413589441362240073e+00
-4.173278023020655425e+00
-4.493431286676258907e+00
-5.307645047856267340e+00
-6.212888771560300505e+00
-5.287035370643263121e+00
-5.604811179007190169e+00
-5.552549502061563835e+00
-5.604167205541004115e+00
-5.516522465999577740e+00
-5.684618507532890774e+00
-5.516696273156127539e+00
-5.738818848197932532e+00
-5.644689757538540853e+00
-5.867769017636293327e+00
-5.308417107134066448e+00
-5.387105452068074563e+00
-5.571427530233858505e+00
-5.606301747485693099e+00
-5.439771995420603190e+00
-4.925239792146762774e+00
-5.344887730008196058e+00
-5.521214535310075000e+00
-5.314171271149846554e+00
-5.134999653065613678e+00
-5.234597077117740582e+00
-5.505412551301644086e+00
-5.563889011047547406e+00
-5.104605989300868174e+00
-5.511524099673914101e+00
-5.613024480597934129e+00
-5.264742720488936989e+00
-5.171308922507359185e+00
-5.198789710867027125e+00
-5.088510949383715953e+00
-5.008023221840200989e+00
-5.125860844017216422e+00
-5.221789333716970738e+00
-5.080156769986985843e+00
-5.374028713055772677e+00
-4.961579026286589311e+00
-5.077340989005374894e+00
-5.253474737437326958e+00
-5.344478757908261990e+00
-5.035463000436529946e+00
-5.239974289869465451e+00
-4.944845704946670750e+00
-5.234961653582976382e+00
-4.855135548796526201e+00
-5.093829164491367578e+00
-4.867110356867729415e+00
-5.286614030570532030e+00
-5.152111966233163365e+00
-4.830887942454943129e+00
-4.846273468855947009e+00
-5.004480992721635602e+00
-5.311304738964754968e+00
-5.085680100296023909e+00
-5.136414280477988648e+00
-5.193334497321939303e+00
-5.220087571398959625e+00
-5.074787841084988926e+00
-5.213318136932809210e+00
-5.176216914344268005e+00
-5.141564330880608935e+00
-5.346339299709464754e+00
-4.958884211801429132e+00
-4.976460291763158850e+00
-5.141436574863307740e+00
-5.017268089545195764e+00
-4.894747532365778753e+00
-5.144590461263229386e+00
-4.853077513560345224e+00
-5.133269822840037300e+00
-5.007935873150731965e+00
-5.051834084346421783e+00
-5.955516941495429428e+00
-5.760657270486475134e+00
-5.018838065863515219e+00
-5.021990169121656855e+00
-5.257741906612582561e+00
-5.162101653526622869e+00
-5.382826961565815083e+00
-5.106720301724861244e+00
-4.857461136923413747e+00
-5.010364901329805498e+00
-5.036854318751007753e+00
-5.087362865541328105e+00
-5.075670598950170032e+00
-4.845852935622058766e+00
-4.858850126481435439e+00
-5.257607709466813439e+00
-4.886741736738639652e+00
-4.894970367713733062e+00
-5.015347254082011652e+00
-4.858549171022311874e+00
-4.875093237980663297e+00
-5.263628076776261544e+00
-5.166287478804751032e+00
-5.107812825689259206e+00
-5.117624933690988698e+00
-4.921969228431015253e+00
-5.171150678962277425e+00
-5.001514508286441618e+00
-4.895971042421501274e+00
-5.312384263159766640e+00
-4.823544723663396816e+00
-4.779302846041558084e+00
-4.812751025079200495e+00
-4.920237764605511543e+00
-4.836619283459429042e+00
-4.976359738588301163e+00
-4.903351508045324714e+00
-5.262168775858616421e+00
-4.858562282513126718e+00
-4.936050626710954070e+00
-4.787841002091916209e+00
-5.151895208289524852e+00
-5.039010929555547413e+00
-5.259002054157252637e+00
-5.654584905751011803e+00
-5.358656248345051942e+00
-5.142859292522034664e+00
-5.198623217150209364e+00
-5.298821586989206800e+00
-5.374782907431125523e+00
-5.141028237741024576e+00
-5.409514147626935276e+00
-4.974930357258580571e+00
-5.125613115148122567e+00
-5.337620697299723105e+00
-5.525271701679651315e+00
-4.861868046947161126e+00
-4.437203351279421781e+00
-4.954843275456921603e+00
-4.980429873837707966e+00
-5.294566049981035860e+00
-5.199055944870116797e+00
-5.153993067569056841e+00
-5.227322194818019518e+00
-5.422525789100789417e+00
-5.417772602986600461e+00
-5.333366974803467109e+00
-5.342991641528806568e+00
-5.317079668252318037e+00
-5.253191387866984030e+00
-5.506799374025760585e+00
-5.405916456696902905e+00
-5.685257828403844194e+00
-5.169974874920109542e+00
-5.262075386869661031e+00
-5.402890602095423489e+00
-5.588616757673933400e+00
-5.293108095530405954e+00
-5.194359489787110817e+00
-5.202113038619002872e+00
-5.189778658834072189e+00
-5.232481919906684098e+00
-5.322625618013403503e+00
-5.126930691904841630e+00
-5.326451313872880178e+00
-5.367573078025991151e+00
-5.146108831283984664e+00
-5.370222652650993744e+00
-5.319295802455130229e+00
-5.269053149398192026e+00
-5.292275938778692179e+00
-5.377980753878730980e+00
-5.295282878668584381e+00
-5.415204579304996102e+00
-5.243806833556901914e+00
-5.134473672787386533e+00
-5.326438680202973508e+00
-5.163482187202028229e+00
-5.423099423624215376e+00
-5.247829138214286537e+00
-5.311253880359768864e+00
-5.341610858901116643e+00
-5.147081661329516500e+00
-5.094321365845585703e+00
-4.989856434553963105e+00
-5.169909738549285372e+00
-4.989172388558619886e+00
-5.272523243422906347e+00
-5.295965938786755700e+00
-5.123109312377988722e+00
-5.017105744359213304e+00
-5.241585213374394314e+00
-5.328311477156518094e+00
-5.067495693907996035e+00
-4.992660339885759413e+00
-5.195948765481253950e+00
-5.344519820010966704e+00
-5.198454951710598237e+00
-5.079631254553144792e+00
-5.330050191213275390e+00
-5.455725632706731609e+00
-5.471586212509533809e+00
-5.163827931234634683e+00
-4.555037875088736143e+00
-4.673592219531828462e+00
-4.390758799118684941e+00
-4.492603373388032395e+00
-4.872466409287132372e+00
-4.939601596275261741e+00
-5.450672204978688207e+00
-5.303567777368746405e+00
-5.438741128733804331e+00
-5.629783424451473728e+00
-5.245359902287163756e+00
-5.437523389949248553e+00
-5.358781824795696203e+00
-5.529485794882033289e+00
-5.334360233286261632e+00
-5.419096887409213359e+00
-5.057867147912743278e+00
-5.145921281197172625e+00
-4.954271246037149190e+00
-5.099864625630883275e+00
-5.152673927505460050e+00
-4.992116225534347862e+00
-5.392955354581087768e+00
-5.285232885230109368e+00
-5.369922876860705685e+00
-5.403186004484168414e+00
-5.710120495082231962e+00
-5.524032749831050637e+00
-5.131390503050722529e+00
-5.007273197622326144e+00
-5.276744501100171902e+00
-5.329004075586789568e+00
-5.038685299625575098e+00
-5.244192755759395475e+00
-5.056004331913152683e+00
-5.423196826437179041e+00
-5.213035743149780465e+00
-5.418075968092770367e+00
-5.336534445361364121e+00
-5.664202779589814440e+00
-5.407769231261074339e+00
-5.351818821872703857e+00
-5.701922364239665697e+00
-5.300260821044349591e+00
-5.526764343955235859e+00
-5.453268831958414609e+00
-5.356747165633229280e+00
-4.564247609737522637e+00
-4.686661650420553826e+00
-5.408638097265452416e+00
-5.494288242041870163e+00
-5.125468909327176803e+00
-5.203188912768863084e+00
-5.413057846027597542e+00
-5.536379175159638066e+00
-5.363272930846461506e+00
-5.305097677483151308e+00
-5.348706041706737579e+00
-5.711117095481161421e+00
-5.351556458733417010e+00
-5.420180062156813250e+00
-5.613704459747002495e+00
-5.593105185507477373e+00
-5.345052568395425752e+00
-5.188317650683194948e+00
-5.392109196313729313e+00
-5.254956816583574053e+00
-5.194457843173498013e+00
-5.019842138941111642e+00
-5.211579046726193987e+00
-4.775300405893595723e+00
-4.170742962572099088e+00
-4.118132242841244128e+00
-4.367409496982112671e+00
-4.027938938447197970e+00
-4.452531809433842191e+00
-4.567151772474196569e+00
-4.512784106839784037e+00
-4.857644244339802242e+00
-5.385791339741755834e+00
-5.525233208655650152e+00
-5.113441655233044614e+00
-4.604681513309539120e+00
-4.652073613524600582e+00
-4.262401686355588915e+00
-4.676418941359265169e+00
-4.352885198441398984e+00
-4.029687460465532389e+00
-4.322650047470914636e+00
-4.303364191572429220e+00
-4.657324644673978220e+00
-5.180750177266584267e+00
-4.606738671634014182e+00
-4.127612431979214236e+00
-4.803472155126264020e+00
-4.390086410884503465e+00
-4.507229784461240563e+00
-4.371556247026275877e+00
-4.630709891288526059e+00
-4.455996980628390780e+00
-4.397052954828613913e+00
-4.369806920424663232e+00
-4.488583298982961267e+00
-4.737217012526967252e+00
-4.925737048957068431e+00
-4.651825817486863635e+00
-4.478097202000419053e+00
-4.544516924309736972e+00
-4.704220162066900635e+00
-4.453075446147701122e+00
-4.993136234303300114e+00
-4.314131068758719323e+00
-4.963849689067176385e+00
-4.916447118038338893e+00
-5.130572737806445183e+00
-4.713821198729782225e+00
-4.861131775663575461e+00
-5.462853096332660030e+00
-5.159698981404838847e+00
-5.600065282068509731e+00
-5.291619597310654122e+00
-5.512726420536713690e+00
-5.269563155668268273e+00
-5.602673627372359633e+00
-5.480698226566322440e+00
-5.747729788219734459e+00
-5.631556915610510750e+00
-5.258125102133361040e+00
-5.503463052904278285e+00
-5.839578810164296918e+00
-5.379668845995745130e+00
-5.536924413786063148e+00
-5.625099169985991132e+00
-5.514106903603830823e+00
-5.209567795609940433e+00
-5.416758009546511765e+00
-5.287584730792990406e+00
-5.206840838662086135e+00
-5.137910432513276504e+00
-4.940617395743652551e+00
-5.166571143830799073e+00
-5.306117253656003285e+00
-5.485721411627171307e+00
-4.995774910526828094e+00
-5.259224571123279013e+00
-5.237234358620777463e+00
-5.818256329417573980e+00
-5.413959907133883753e+00
-5.201393545213703895e+00
-4.968317203115574898e+00
-5.350660666302947455e+00
-5.613616789053358147e+00
-5.550768377722149260e+00
-5.054204633337805674e+00
-4.940990253777707508e+00
-5.289799827048764946e+00
-5.424862847101100449e+00
-4.860304535003926674e+00
-4.855444542594443469e+00
-5.179602998184754448e+00
-5.119329038140127075e+00
-4.548590781487076740e+00
-5.001146811937313252e+00
-5.313652766218377899e+00
-5.247285397115521555e+00
-4.588339005169219220e+00
-5.050750767419318166e+00
-5.448025759646475841e+00
-5.620110325087800618e+00
-5.382482698329283721e+00
-5.348316659780998350e+00
-5.289180353218561947e+00
-5.612843139885714372e+00
-5.834517506947685561e+00
-5.564278505724800539e+00
-5.391183049901949076e+00
-5.696504803558238628e+00
-5.360969924132396258e+00
-5.653704665989006450e+00
-5.414363918729399927e+00
-5.047623424135580628e+00
-5.195420594328804320e+00
-4.734137784073854327e+00
-4.870731505059329614e+00
-5.263191321539832934e+00
-5.027361004800001254e+00
-4.879614311071287069e+00
-4.751395798551102168e+00
-5.035873410793263005e+00
-5.642740406122885410e+00
-5.099050161687763705e+00
-5.077320235848729268e+00
-5.271775529083766898e+00
-4.948273636902531081e+00
-5.138785165368235930e+00
-4.715861540940483820e+00
-4.885915585646596782e+00
-4.930689327876387473e+00
-4.882399724824096232e+00
-4.912644978878126345e+00
-5.533751942876799390e+00
-5.488652094742751508e+00
-5.448184600591717164e+00
-5.251192677669134667e+00
-5.638593626400920655e+00
-5.373784258290662308e+00
-5.609828951064997682e+00
-5.542009641130836606e+00
-5.328575245249498771e+00
-5.390387337903653098e+00
-5.317156986384248718e+00
-5.556509208245040021e+00
-5.594964422459147713e+00
-5.427118932116758110e+00
-5.297132627747508593e+00
-5.306806390991275713e+00
-5.343543522895949138e+00
-5.370588789186100165e+00
-5.525348029485543933e+00
-5.124924715764534788e+00
-5.423163774611882815e+00
-5.492021164662544308e+00
-5.659568259437895321e+00
-5.596099962806802885e+00
-5.577002205851756322e+00
-5.686288451390040244e+00
-5.805199806212971936e+00
-5.607909729622647887e+00
-5.441532476150252151e+00
-5.593514607062608057e+00
-5.563676012560937245e+00
-5.781963232942399777e+00
-5.338205604777883195e+00
-5.431031130961427422e+00
-5.611136970800774115e+00
-5.570996071611266309e+00
-5.476902889972484978e+00
-5.412829858986430764e+00
-5.529190672393338168e+00
-5.647242596780857049e+00
-5.529023124457995486e+00
-5.552903641239005594e+00
-5.785153848678731947e+00
-4.954396363340441312e+00
-4.949190898572440211e+00
-4.865704396389705089e+00
-5.328715069090556256e+00
-5.302789212401929575e+00
-5.433842036936515463e+00
-4.981404935971266212e+00
-4.652070947699066927e+00
-4.626164248486707820e+00
-4.247105368783921087e+00
-4.595931051820538293e+00
-4.668275072779138668e+00
-5.059851749923931052e+00
-4.421645946656905579e+00
-4.727015423000348271e+00
-5.063350690454623049e+00
-4.907422132342341925e+00
-4.803361283797984882e+00
-4.626179232108408534e+00
-4.231177081481392932e+00
-4.631835008119874253e+00
-4.762035950004755769e+00
-4.894736928528412356e+00
-4.872133153117550464e+00
-5.138608945313526633e+00
-5.065146402484631771e+00
-4.809262555131759598e+00
-4.637498557639975871e+00
-4.190860954054233645e+00
-4.352116586106746787e+00
-4.758106430403377551e+00
-4.531152343492369283e+00
-4.503144169369721617e+00
-4.073463257872353083e+00
-4.156644166217250635e+00
-4.267546891727007186e+00
-4.293404675953111038e+00
-4.332180656450841383e+00
-4.319303302017698520e+00
-4.201610712812790638e+00
-4.313069229231293100e+00
-4.442938151366758959e+00
-4.520799048333135062e+00
-4.705487340593895951e+00
-4.352490948469246668e+00
-4.334613499474230025e+00
-4.708773905978145713e+00
-4.291482383103270237e+00
-4.601011719774129816e+00
-4.201299510597585218e+00
-4.365109737692088210e+00
-3.996052306625343498e+00
-4.548391305785211003e+00
-4.271151156141367089e+00
-4.507089575576503471e+00
-4.348336091630825351e+00
-4.420702523537607398e+00
-4.433371857193109555e+00
-4.201161192760708651e+00
-4.574313472088971544e+00
-4.074632023659891189e+00
-4.720315222786212850e+00
-4.260427943214809332e+00
-4.685484705436885555e+00
-4.601416135224051018e+00
-4.843444142284178078e+00
-4.698702982825665231e+00
-4.748135433224822677e+00
-4.811735685502855020e+00
-4.630808988978746044e+00
-4.467460769524628894e+00
-4.247004478009562156e+00
-4.685569176329672736e+00
-4.351921367131332374e+00
-4.786731138341646208e+00
-4.857253368166765561e+00
-4.757582477709711988e+00
-4.953481656889430873e+00
-4.958595704332286580e+00
-4.669329266936807166e+00
-4.811203773603098810e+00
-4.558509604561424844e+00
-4.865325604210695154e+00
-4.697311747804099546e+00
-4.707621963423616052e+00
-4.660404030672080644e+00
-5.109680461746397562e+00
-4.841813490821851751e+00
-5.090564211238556958e+00
-4.935805597728680993e+00
-5.241000929444480150e+00
-5.171535608473644352e+00
-5.055421758391636544e+00
-4.741425093078830422e+00
-4.871949196280981553e+00
-4.950368782527720057e+00
-5.011742646739757667e+00
-4.951110235045074859e+00
-5.040676397638847561e+00
-5.329605864995115461e+00
-5.054574139875978034e+00
-5.239584390295545013e+00
-5.066724957394488804e+00
-4.807189289382528763e+00
-4.920401493475916155e+00
-4.830188599649409831e+00
-4.826311913142796506e+00
-4.854600359002180454e+00
-4.838379562349053309e+00
-5.494213137738220176e+00
-5.073384434741724291e+00
-4.763601536904718436e+00
-5.025345155709977085e+00
-4.958764138104066355e+00
-4.813057610533721942e+00
-4.847164136647758248e+00
-5.022101280998767514e+00
-5.076277978823976689e+00
-4.629275867586426507e+00
-5.178686896462069811e+00
-4.605462156644585470e+00
-4.912305971332814103e+00
-4.995861603749043311e+00
-4.829246964691119359e+00
-5.514086157714904957e+00
-5.219174855475193553e+00
-4.859334658455882305e+00
-5.430509051381449126e+00
-5.777530828267348539e+00
-5.420444426014622508e+00
-5.114434478951221941e+00
-5.771800578539474813e+00
-5.268919003439105353e+00
-5.271769633325019910e+00
-5.349773713020414156e+00
-5.341548852749407494e+00
-5.333565270178924678e+00
-5.851443281461500945e+00
-5.463311915036583422e+00
-5.833892212811066180e+00
-5.473591450929260027e+00
-5.589422962722959909e+00
-5.437335515688118015e+00
-5.553380110501777267e+00
-5.633001576930912968e+00
-5.680380163279222572e+00
-5.184597420243749255e+00
-5.656728878104998692e+00
-5.578556795351890862e+00
-5.444795039797141634e+00
-5.264114456818855814e+00
-5.180558468880295919e+00
-5.257071745629734671e+00
-5.349704436447117573e+00
-5.680702588136301578e+00
-5.468879961136991597e+00
-5.686747146421193833e+00
-5.426948259430404597e+00
-5.713295963910291597e+00
-5.725507350811393614e+00
-5.436966208723141847e+00
-6.249515508792058860e+00
-5.796814996531288067e+00
-5.689459334136085289e+00
-5.569072221020727298e+00
-5.387739266719409947e+00
-5.361568445099576863e+00
-5.408788819418588467e+00
-5.615327966693394401e+00
-5.353110859501192920e+00
-5.207687124652477628e+00
-4.967190881951487391e+00
-5.118709196106031811e+00
-5.489941455461814002e+00
-5.185896507929520283e+00
-5.335706309701217620e+00
-5.243134610664174744e+00
-5.218093791339757814e+00
-5.370131575952275860e+00
-5.301814554147690650e+00
-5.518614445758323939e+00
-6.220633204240879621e+00
-6.616967013249784202e+00
-6.721035241288486617e+00
-5.454482954881505918e+00
-6.343720799566916035e+00
-5.283925597008568786e+00
-5.661888009733538674e+00
-5.741986552681641598e+00
-5.389885731491834697e+00
-5.894540051106117673e+00
-4.778031390288364655e+00
-4.918513844932974166e+00
-4.964070484832160624e+00
-4.992493525575907753e+00
-5.049829513636726830e+00
-5.084123382300619554e+00
-5.338161251556219788e+00
-5.657703192978209117e+00
-6.116745161432297628e+00
-6.035081253145262004e+00
-6.718760755536375306e+00
-6.425854758427149704e+00
-6.499944880547518622e+00
-6.812557690897113716e+00
-7.004308597649260726e+00
-6.021699699672945272e+00
-6.900526924003495211e+00
-6.664232234180552439e+00
-6.587361494136486861e+00
-6.802933429018756861e+00
-6.744172875165485692e+00
-6.630099770421523431e+00
-7.089521817803715820e+00
-7.018016435610084258e+00
-7.085250287684165649e+00
-7.040379849963385617e+00
-7.205524835083181756e+00
-6.907684278609419692e+00
-7.823036104728139151e+00
-7.213867847093932362e+00
-6.931159081126234689e+00
-7.499170900442835297e+00
-7.384609626237575775e+00
-7.183605968719799506e+00
-7.299303752378331289e+00
-7.553599348228785537e+00
-7.387856928480232455e+00
-7.227967889029622839e+00
-7.255574196723634017e+00
-7.050063803760700409e+00
-7.927829396631714154e+00
-7.394417140488003248e+00
-7.001106737305767602e+00
-7.430531549289076665e+00
-6.901733760370005299e+00
-6.905585522325186965e+00
-6.813616421437653337e+00
-6.665357305383263764e+00
-7.044757606355052992e+00
-7.071719735837141307e+00
-6.864758662974230319e+00
-6.918395418766691840e+00
-6.882377199679803326e+00
-6.503824363228710048e+00
-6.719291014708178800e+00
-6.708922456129299938e+00
-6.799881302151849383e+00
-6.783483998301527151e+00
-6.800153689173377813e+00
-6.910554894748639043e+00
-6.888878445295911312e+00
-6.751536359360715167e+00
-5.838550508758008739e+00
-6.439659027965120686e+00
-6.243062509564261120e+00
-6.186054029029230072e+00
-6.059532937217301907e+00
-6.495639820579679480e+00
-7.052375974648056101e+00
-6.408008269614019703e+00
-6.432913794161024157e+00
-6.323581323269682919e+00
-6.752793579345825137e+00
-6.223582285869528441e+00
-6.335569045607258865e+00
-6.252789615213345975e+00
-6.553822789290466133e+00
-7.057554554135498037e+00
-6.365144324391413200e+00
-6.642220171466817646e+00
-6.855063947970920779e+00
-7.026654843046874710e+00
-6.823636718558149461e+00
-7.053690541876147968e+00
-7.654568507280497869e+00
-7.900041996187177062e+00
-7.318533627450216628e+00
-7.694979442233806033e+00
-7.432578759663235779e+00
-6.629207481438171179e+00
-7.328091010488340551e+00
-7.061884461709055927e+00
-7.133735516079942052e+00
-7.349385901680978606e+00
-6.747831657365406244e+00
-7.021029883077339662e+00
-7.135121698184555328e+00
-7.025281306046798235e+00
-7.007166027952196785e+00
-4.534042665095698865e+00
-4.963985513878713896e+00
-5.337911480825041188e+00
-5.394632699648010288e+00
-5.298563756499155453e+00
-5.364755856764334752e+00
-5.418311653255799776e+00
-5.336255669197078610e+00
-5.122146646113962198e+00
-5.414137667179349300e+00
-5.423387444027594206e+00
-5.426379053221825899e+00
-5.152439698069111174e+00
-5.262817748689026409e+00
-5.264027920098235391e+00
-5.097526419860220592e+00
-5.238866988542871361e+00
-5.156583280397546432e+00
-5.177554868089425000e+00
-5.233581276320940390e+00
-5.346861266692746639e+00
-5.179797309238916903e+00
-5.301191169368511424e+00
-5.220845036973021713e+00
-5.250996302026253559e+00
-5.429819497437207154e+00
-5.409936929207630918e+00
-5.413858473258115644e+00
-5.447928701187322531e+00
-5.276271792157387175e+00
-5.311238341498208726e+00
-5.311845844382399484e+00
-5.450561597955118742e+00
-4.898847243830770637e+00
-5.252108785583152084e+00
-5.284026250283793580e+00
-5.378114842844883725e+00
-5.675171757126301841e+00
-5.391361661399874272e+00
-5.572255998178927250e+00
-5.250016408583161542e+00
-5.448723508810535243e+00
-5.553406542581909022e+00
-5.127446989690721324e+00
-5.014963940122941999e+00
-5.026407358796873837e+00
-5.277437838603954212e+00
-5.122002298621557870e+00
-5.230852381771944337e+00
-4.844451603466131573e+00
-5.057560080224526189e+00
-5.365600096210510372e+00
-4.888774103499284429e+00
-5.635417667052741386e+00
-5.396384191930525986e+00
-5.707790437804896477e+00
-5.256906148591836470e+00
-5.145435409690040096e+00
-5.226495375534460308e+00
-5.276961903750049032e+00
-5.375526193504986061e+00
-5.442971561474904796e+00
-5.399588605257658713e+00
-5.263692004346237852e+00
-5.506649798881905866e+00
-5.482076429506570925e+00
-5.683957517672617143e+00
-5.905219728915877653e+00
-5.407939597995575554e+00
-5.652401972838704935e+00
-5.294460215767458955e+00
-5.497227701159102864e+00
-5.446496853547906802e+00
-5.530958576866103371e+00
-5.408096860286682350e+00
-5.518232834028389711e+00
-5.347602542209888732e+00
-5.303222960711974743e+00
-5.331682768230622926e+00
-5.297035625455744245e+00
-5.376378541735772565e+00
-4.961274868074173838e+00
-5.496490350853385110e+00
-5.370559687153355632e+00
-5.220786973670542785e+00
-5.276395892108332042e+00
-5.176008474178621199e+00
-5.467621920980699990e+00
-5.407345475414548019e+00
-5.496285215953421677e+00
-5.323447839770422796e+00
-5.572135328450023017e+00
-5.390140747613199501e+00
-5.271679760978750906e+00
-5.295059356087519653e+00
-5.205875258961562224e+00
-5.028845326875512889e+00
-5.216593380980764749e+00
-5.188670461809304690e+00
-5.326291072778696289e+00
-5.281894980646624660e+00
-5.335969148410234730e+00
-5.310856320971293343e+00
-5.394764197069205736e+00
-4.990430936666911066e+00
-5.362508614375002480e+00
-5.110298076041571491e+00
-5.135281816032013502e+00
-5.300473783737012390e+00
-5.044847067466977641e+00
-5.350668723525916270e+00
-5.011314671975809709e+00
-5.231078746982605665e+00
-5.216786363296174400e+00
-5.115219400306373565e+00
-5.300780929130213259e+00
-5.108723227523128685e+00
-5.197638778410480498e+00
-5.361869967169025308e+00
-5.279749093259177961e+00
-5.336794178173923875e+00
-5.423619884782111988e+00
-5.261052012574805481e+00
-5.324563190858529360e+00
-5.319421552045236368e+00
-5.188145740550907270e+00
-5.591539720431214278e+00
-5.262826583657970403e+00
-5.408006576672701904e+00
-5.233417512894147805e+00
-5.465793785529386106e+00
-5.579874696813101664e+00
-5.231252119092641095e+00
-5.172441600589468891e+00
-5.569245600553939468e+00
-5.253879425240257639e+00
-5.421224990426124712e+00
-5.391965053861191848e+00
-5.516123740042229606e+00
-5.272817706228788204e+00
-4.857029214547575968e+00
-5.535961365253181832e+00
-5.137561587681603648e+00
-5.303702116897860641e+00
-5.013332721216396948e+00
-5.484218725908432290e+00
-5.434307943927103146e+00
-5.267336432755187481e+00
-5.244360337719112586e+00
-5.312448293202271188e+00
-5.115223008408434247e+00
-5.689776878976588570e+00
-5.132801176249924602e+00
-5.159878301003191226e+00
-4.859609315121155682e+00
-5.301128982440805437e+00
-5.357996581194932162e+00
-5.307845800026850469e+00
-5.053866725293017836e+00
-5.294905318311664111e+00
-5.375943008836181036e+00
-5.188071536966016417e+00
-5.011325557798098629e+00
-5.019603320429872895e+00
-5.123191780506562765e+00
-4.847370459313611768e+00
-5.415957984246067447e+00
-5.094317743329690451e+00
-5.108168343659709620e+00
-5.812716734692018328e+00
-5.832265992246046693e+00
-5.868877127375824898e+00
-5.534270161235061103e+00
-5.753067866049178747e+00
-5.669805491874027048e+00
-5.403525715875475477e+00
-5.561312687435191471e+00
-5.460826270589493880e+00
-5.845192906997048965e+00
-5.807578463184129625e+00
-5.423305563096950443e+00
-5.307636758656393283e+00
-5.514630214654066442e+00
-5.529168048192905083e+00
-5.564907121134420542e+00
-4.845003315951733391e+00
-5.841362318768766215e+00
-5.636088503461412103e+00
-5.865515409476791397e+00
-5.554374862279674474e+00
-5.631678763084311257e+00
-5.672357177852138221e+00
-5.452573212233253308e+00
-5.537061733297567123e+00
-5.470730611997137061e+00
-5.272789093070479716e+00
-5.480966456686349630e+00
-5.680944782585120478e+00
-5.191637920608174639e+00
-5.265411107159446935e+00
-5.178000317853443946e+00
-5.427071489904268908e+00
-5.407596038507432645e+00
-5.422845314382840343e+00
-4.921485642783353320e+00
-5.159934417786034011e+00
-5.342850217467875140e+00
-5.578456420877470734e+00
-5.515713107006181559e+00
-5.228015032683835273e+00
-5.305771077329207053e+00
-5.582308355655503540e+00
-5.378578521445420257e+00
-5.168322098515839791e+00
-5.483590074444768092e+00
-5.654826650380297970e+00
-5.505011320937739150e+00
-5.495165955376365652e+00
-5.281814353442252141e+00
-5.254153282628515775e+00
-5.362696083169320893e+00
-5.487461795063026671e+00
-5.363283385742093401e+00
-5.358411952800012479e+00
-5.517503926856431207e+00
-5.118212254698180530e+00
-5.155613454191591671e+00
-5.291504632658276641e+00
-5.254658777269324510e+00
-5.127909804185006415e+00
-5.475861018729434093e+00
-5.581537656875375397e+00
-5.668473679713263103e+00
-5.384166322125684800e+00
-5.222785626298551698e+00
-5.207383433962108121e+00
-5.041033860233286035e+00
-5.184979159101783530e+00
-5.101435111114925647e+00
-5.131654177927447158e+00
-5.181304292740811945e+00
-4.692758785347076689e+00
-5.148107079804267627e+00
-5.113071633481740541e+00
-5.081266381575376911e+00
-5.114756956305097191e+00
-5.271458972637594442e+00
-5.190613046328270919e+00
-5.304383597777512449e+00
-5.490079119076826331e+00
-5.425848018405506679e+00
-5.252473809487013590e+00
-5.264299040630021409e+00
-5.262890124036830208e+00
-5.243284734608897324e+00
-5.238023092231462563e+00
-5.188463762973286819e+00
-4.792746099183228914e+00
-5.063613245644913441e+00
-5.362901607910499635e+00
-4.769453153750076169e+00
-4.847389412397454578e+00
-4.585178454519854618e+00
-4.328274055232052220e+00
-4.595270517971403734e+00
-5.027119389586045095e+00
-5.221245002821313541e+00
-5.123980552302424663e+00
-4.949497358028028593e+00
-5.517464477940325907e+00
-5.178218902931185141e+00
-5.047287861272783616e+00
-5.188388352675105786e+00
-5.309807794382880530e+00
-5.152117000031977589e+00
-5.381560392575458707e+00
-5.305947358020733695e+00
-5.439540931750829422e+00
-5.137304804184660512e+00
-5.365875087495935780e+00
-5.379116935120435983e+00
-4.993298261809087535e+00
-5.243391794107722603e+00
-5.284988166304812829e+00
-5.665322760550090209e+00
-5.266888200367184858e+00
-5.311555957578460330e+00
-4.603113525593768074e+00
-4.729137687177646932e+00
-5.268167515654710975e+00
-4.641733153091005981e+00
-4.139003766157565600e+00
-4.193641163726755217e+00
-4.319071979527677740e+00
-4.399074958797563717e+00
-4.247106932800480905e+00
-4.158512990823458821e+00
-4.050052693478696675e+00
-4.186185740683779244e+00
-4.353043859385558711e+00
-4.423557493493080806e+00
-4.248341826278234201e+00
-4.137511931087218819e+00
-4.332628870105541097e+00
-4.310911787581543031e+00
-3.967015260657468012e+00
-4.146360157097397803e+00
-4.168808715179252999e+00
-4.505805816493570148e+00
-4.327916275389205758e+00
-4.229242319372556125e+00
-4.323786372798124056e+00
-4.261463448297395651e+00
-4.357311607496944461e+00
-4.299391154797653769e+00
-4.117424597385191731e+00
-4.396150136735320402e+00
-4.385754637937440137e+00
-4.311551108182999137e+00
-4.373550818755097325e+00
-4.331096599483116982e+00
-4.542540633281983098e+00
-4.461089839599448048e+00
-4.408279047562461805e+00
-4.432877678010110678e+00
-4.324589194443330342e+00
-4.716123637946012082e+00
-4.485554497546915265e+00
-4.855572574887186299e+00
-4.374168538740173418e+00
-4.631704636556997379e+00
-4.356980779107837876e+00
-4.356411935038937422e+00
-4.387152624394645706e+00
-4.172560354239390534e+00
-4.521827123002348792e+00
-4.314693117563477287e+00
-3.938204210994603383e+00
-4.619869916919340902e+00
-4.425155921851038343e+00
-4.290705959724701479e+00
-4.131262710303490238e+00
-5.117968432514682142e+00
-4.712800436154442885e+00
-4.768196848467108673e+00
-3.709030580750515060e+00
-4.414855815154131946e+00
-4.045115590286353147e+00
-3.735917920572838558e+00
-3.814650547524768509e+00
-4.383225094666158839e+00
-3.929367435010227450e+00
-4.011894487467548842e+00
-3.841601612035551394e+00
-4.489489395121816884e+00
-3.841340852041754239e+00
-3.857798952127647674e+00
-4.370580646482844500e+00
-4.321577194355304741e+00
-4.516952933546616755e+00
-4.514180306801672593e+00
-4.325277152616550325e+00
-4.764724486938156645e+00
-3.880831460741970051e+00
-4.009090814368098776e+00
-3.392323767617714037e+00
-3.080655571968918593e+00
-2.770257104695389216e+00
-2.811788665972276835e+00
-3.052314592434890894e+00
-3.126037674562264002e+00
-3.136893163821174557e+00
-2.857045323215347654e+00
-3.141542755366105499e+00
-3.166624588922630767e+00
-3.189439964640802927e+00
-3.030381149282480813e+00
-3.014901105781307322e+00
-3.125860698679014504e+00
-2.768954720514649637e+00
-2.784044213949190549e+00
-3.139321473139351948e+00
-3.343778846933415760e+00
-3.277992511921854035e+00
-3.260472774370478888e+00
-3.269870099183804335e+00
-3.247575361462542443e+00
-3.423742544010339284e+00
-4.165667677396189816e+00
-4.122295328428388750e+00
-3.683827658821063444e+00
-3.807681557388775229e+00
-4.229673413790620451e+00
-4.108333112449552793e+00
-3.945673731393769756e+00
-4.360171789271282350e+00
-4.697233863249116403e+00
-4.695251818560914003e+00
-3.770886513752087943e+00
-3.979273235214654925e+00
-3.919040406137783261e+00
-5.557944187034505212e+00
-4.683489458100821956e+00
-5.029908459389599962e+00
-4.696431489234010215e+00
-4.973495254248212483e+00
-4.929749111689918806e+00
-5.157949337515164601e+00
-5.096015722850905760e+00
-4.943948531527627921e+00
-4.962676521008291708e+00
-5.065421855525281458e+00
-4.685436862127978941e+00
-3.960765697248719519e+00
-3.938197053172383999e+00
-3.889056274544246516e+00
-3.898890890123508424e+00
-4.248026324719811342e+00
-3.863130421178941454e+00
-3.968523135557186166e+00
-4.012956763979177666e+00
-4.945513637305435140e+00
-5.268644381759098216e+00
-4.342498375849704217e+00
-4.279050277679551151e+00
-4.293127274184736386e+00
-3.373815528495400340e+00
-3.324491451664325581e+00
-3.434466914928970382e+00
-3.133037518488237083e+00
-2.617050245461634006e+00
-4.029329718177870667e+00
-2.890634474162459888e+00
-2.947449711910148373e+00
-2.746583033209904379e+00
-3.231371059414031244e+00
-3.212719332141164674e+00
-2.918834674074417546e+00
-3.015779159428426226e+00
-2.771652487366197626e+00
-2.748041594256029452e+00
-2.859857915701349285e+00
-2.758230419495868002e+00
-2.745268744748510681e+00
-3.060761408992541899e+00
-2.937577147581985848e+00
-2.766227787163110019e+00
-2.908385133536335321e+00
-2.914899687395255956e+00
-3.083318216682279900e+00
-3.024366281712078219e+00
-2.637230884877211246e+00
-2.716502199502996540e+00
-3.116046618483031772e+00
-3.149227711600940616e+00
-3.189485209285908951e+00
-3.320674846464062746e+00
-3.456790955356230377e+00
-3.752888034333765166e+00
-3.640410431587091544e+00
-3.360185668737317499e+00
-3.531818165203238546e+00
-3.541490790857233950e+00
-3.889756005372833947e+00
-3.649979110851163000e+00
-4.581451422399266171e+00
-4.205930864870890851e+00
-4.365541019343909923e+00
-4.691438621147280941e+00
-4.093045432147729201e+00
-4.684950919468331421e+00
-3.499708949160261096e+00
-3.586328759748340200e+00
-4.062540788673847381e+00
-3.933635505141922728e+00
-3.590510595462951926e+00
-3.672079371507786849e+00
-3.277259955663504698e+00
-3.590953244840321190e+00
-3.577016749201702872e+00
-3.457883152401014737e+00
-3.952793090050073843e+00
-3.528340167270413108e+00
-3.370073504937200592e+00
-3.276727246500317214e+00
-3.790501470368709658e+00
-3.491684742840797551e+00
-3.483097297006782167e+00
-3.290252337569088859e+00
-2.930027378608253130e+00
-3.203121038022728406e+00
-3.184145119197566931e+00
-2.934820736258443308e+00
-2.960304236717739013e+00
-2.927639874549434307e+00
-3.287902344539285870e+00
-3.078650541981690303e+00
-3.195780052666051585e+00
-3.155462393844795432e+00
-3.271073162654038580e+00
-3.190687991237775911e+00
-3.263308916486205913e+00
-3.057061107263861377e+00
-2.942062988091962872e+00
-3.123861914507132909e+00
-3.779046378923385685e+00
-3.147989746201861117e+00
-3.326712674795759828e+00
-3.209125692115712081e+00
-3.367997320824003715e+00
-3.545376557586170652e+00
-3.622047202813462707e+00
-3.174108117623494874e+00
-3.326087611781470166e+00
-3.437289395352121080e+00
-3.315457462542172440e+00
-3.472118096987405256e+00
-3.060773500783330547e+00
-2.779209762102212711e+00
-2.832106503022268296e+00
-3.222601419319843341e+00
-2.792770834580938111e+00
-2.949890056149195416e+00
-3.143938001888614941e+00
-3.479650777338562762e+00
-3.239403799241234339e+00
-3.345953731338788373e+00
-3.143321817049217870e+00
-3.051692949963053181e+00
-3.204112633569662361e+00
-3.449332397235444603e+00
-2.879975074007801172e+00
-3.185313164584561374e+00
-3.011799302077755591e+00
-3.139565978298508142e+00
-2.920665854239615111e+00
-2.880239199238164627e+00
-3.066230915331184637e+00
-2.854514600573625493e+00
-3.080902155764950745e+00
-2.842004781653070467e+00
-3.154625918822777653e+00
-3.174183052584691467e+00
-2.944469014555425090e+00
-3.167015080200628496e+00
-3.349068156655568451e+00
-3.175528655697522851e+00
-3.414473989008375288e+00
-3.301480714606913835e+00
-3.576261417077242211e+00
-2.704759048979493485e+00
-3.183915929757574315e+00
-2.994451280694299111e+00
-2.877626355503839051e+00
-2.593744351639448720e+00
-2.623393231097015832e+00
-3.377159412880252454e+00
-3.144125285110469736e+00
-2.950435930387530714e+00
-2.929212621301591657e+00
-3.409523418785330495e+00
-3.245922891475280903e+00
-3.055982823745252208e+00
-3.207266526802643458e+00
-2.876376628637947963e+00
-2.824710767028985270e+00
-2.893212642860436556e+00
-3.171992220501147042e+00
-2.873511385647722349e+00
-2.904030035130666931e+00
-2.925193443730312204e+00
-3.038248443228993345e+00
-2.654450294376341279e+00
-3.096388906485106673e+00
-3.008585624300071704e+00
-2.824789960111434794e+00
-2.936666288118048751e+00
-2.818278732005413456e+00
-3.103908765750202914e+00
-3.034470738612720542e+00
-4.869652173900620440e+00
-4.235927912668651096e+00
-4.241758238093446209e+00
-4.162313968607437076e+00
-4.508150931198698252e+00
-4.479535016756162946e+00
-4.206209453090987260e+00
-4.215347909819402439e+00
-4.327149709875831363e+00
-4.220053869362184074e+00
-4.172886017645848433e+00
-4.146713684651466281e+00
-4.175256142878341237e+00
-4.292421058622760910e+00
-4.352173852354424000e+00
-4.129879475538813516e+00
-4.085339798724459293e+00
-4.101093087372643886e+00
-4.284168976565033482e+00
-3.857960332180561558e+00
-4.051499495820090502e+00
-3.999780039424043920e+00
-4.014757979020323830e+00
-3.833444520343334272e+00
-4.033781885530616229e+00
-4.015540118060913599e+00
-3.979631440153361233e+00
-4.218288650159841779e+00
-4.132690847770919440e+00
-3.644105157073510348e+00
-3.921053932021353550e+00
-3.858416836989698950e+00
-3.875189611198536888e+00
-4.540037049538366176e+00
-3.963543452857827276e+00
-3.626586737004069860e+00
-3.998277645548092174e+00
-4.244209341602756425e+00
-4.855698088732212980e+00
-4.547428121934700584e+00
-3.868986207237830932e+00
-4.012870585114673538e+00
-3.883203008573696380e+00
-4.065775664968180436e+00
-4.149729517629681119e+00
-3.950634463964077359e+00
-4.006370603905928363e+00
-3.985537298441630405e+00
-3.919601950212221020e+00
-3.977978460408815309e+00
-3.870093833462702193e+00
-3.799749481286551323e+00
-4.112266884072829143e+00
-4.193731786040699738e+00
-4.017302513793262975e+00
-4.051280863922210429e+00
-4.301169878616933673e+00
-4.252235369658471598e+00
-4.086544543718363620e+00
-3.761086022513107086e+00
-4.377856159930871627e+00
-4.428096762329726488e+00
-4.454585659193847746e+00
-4.235261168088153561e+00
-4.341950412104702117e+00
-4.456448012691837768e+00
-4.294724941700618359e+00
-4.401413367275633703e+00
-4.301947406749975222e+00
-4.351008176887334322e+00
-4.524263890662126641e+00
-4.679890478788977681e+00
-4.556003574009158896e+00
-4.308128608668872594e+00
-4.394113843255368579e+00
-4.528816961848625589e+00
-4.830171055578907691e+00
-4.344742564400978502e+00
-4.453154041174458122e+00
-4.427813272180678439e+00
-4.560392999390272983e+00
-4.347308748186296867e+00
-4.592168734437373168e+00
-4.593446529720933036e+00
-4.585403342494581480e+00
-4.581163394658848809e+00
-4.403077823559708115e+00
-4.558110419752431142e+00
-4.394884794523419735e+00
-4.348515968631457618e+00
-4.364061497736429374e+00
-4.331464489085494307e+00
-4.306120404090627574e+00
-4.199641650044044106e+00
-4.456266440947073804e+00
-4.370008988646971737e+00
-4.279816533973270332e+00
-4.344793522987444589e+00
-4.428954054119481398e+00
-4.127141008794557031e+00
-4.494693711649775381e+00
-4.541763736505473048e+00
-4.220403337750147088e+00
-4.202392820793329875e+00
-4.341451146532992134e+00
-4.244730794720078748e+00
-4.422940235749775795e+00
-4.439228457057936339e+00
-4.321909414452686171e+00
-4.377572560535931245e+00
-4.286209987424614454e+00
-4.665243451012480058e+00
-4.173868217750987597e+00
-4.279558736929797824e+00
-4.267753439924493186e+00
-4.408808245607289678e+00
-4.279743966405316513e+00
-4.528588916619884053e+00
-4.422779379147844026e+00
-4.223617914791532257e+00
-4.412218183407150107e+00
-4.368096396830699391e+00
-4.299094746241746812e+00
-4.175554388887493751e+00
-4.361394518145118582e+00
-4.382394680577229806e+00
-4.200835387165676060e+00
-4.286277260350398244e+00
-4.172590643368620178e+00
-4.252792472969052717e+00
-4.401016709166634122e+00
-4.144704563162318500e+00
-4.268208267398355460e+00
-4.254933778646725173e+00
-4.293309645679003417e+00
-4.125347639123840615e+00
-4.268481380939392444e+00
-4.172251911788865009e+00
-4.133864932144930115e+00
-4.351563446015275893e+00
-4.224281361308470650e+00
-4.126712736837546025e+00
-4.263747246401021762e+00
-4.374292202882600122e+00
-4.271486395028222915e+00
-4.388234903580412904e+00
-4.320312502856455517e+00
-4.334521208686828331e+00
-4.220892306943320627e+00
-4.235020731402951100e+00
-4.387488069464419382e+00
-4.319058203199824142e+00
-4.329141378727864975e+00
-4.322224172161456046e+00
-4.189844771234536580e+00
-4.242381399267274311e+00
-4.239620024738383286e+00
-4.008194817309600921e+00
-4.216696674726719607e+00
-4.206030163727823457e+00
-4.306935723844562247e+00
-4.166374810695968378e+00
-4.396912802072037607e+00
-4.182932629908423294e+00
-4.215439404589146122e+00
-4.240649980920288442e+00
-4.231991484714905383e+00
-4.277680015897867172e+00
-4.196099681583513430e+00
-4.342154252288732863e+00
-4.335425047375341734e+00
-4.196698382737555910e+00
-4.260617870697268827e+00
-4.440603724708607203e+00
-4.228163325559369135e+00
-4.257941640706668807e+00
-4.447424950950023437e+00
-4.254570073109908535e+00
-4.283458856367224676e+00
-4.265324546322248445e+00
-4.359823159135363113e+00
-4.345009493542206336e+00
-4.433029489292976244e+00
-4.536520498220371955e+00
-4.422814049389364399e+00
-4.511439145695813835e+00
-4.560379009221419366e+00
-4.341766264720431145e+00
-4.400481053961728506e+00
-4.400277037252558365e+00
-4.648407130653857244e+00
-4.375271971221102341e+00
-4.355002306551003954e+00
-4.319556877968415698e+00
-4.228013996879755432e+00
-4.208675303558683467e+00
-4.210823471717507260e+00
-4.098036785963619977e+00
-4.131404849807638335e+00
-4.211639402721935710e+00
-4.386232310391475764e+00
-4.273549424541388753e+00
-4.168428581951446610e+00
-4.218815113627144342e+00
-4.361998864567326883e+00
-4.317814135755456029e+00
-4.357678401550625580e+00
-4.321347810351523933e+00
-4.284784279894958914e+00
-4.512233705214708124e+00
-4.322369552936188519e+00
-4.306701695458159840e+00
-4.246683876253095846e+00
-4.260542914585907504e+00
-4.257426890379824691e+00
-4.251802252914297142e+00
-4.155380324452228713e+00
-4.201820997670801638e+00
-4.376724773474378161e+00
-4.219982616975023859e+00
-4.265237983253120646e+00
-4.354342750838556597e+00
-4.285339475871996484e+00
-4.341315361511004056e+00
-4.440482852503643052e+00
-4.181378614703469943e+00
-4.325364110333384637e+00
-4.153752819862677192e+00
-4.355126457969148213e+00
-4.163107059345678707e+00
-4.381910405011790743e+00
-4.264553116029940583e+00
-4.118113088063700467e+00
-4.124608636932890704e+00
-4.262116168943307137e+00
-4.284431895630254949e+00
-4.209769452768139963e+00
-4.422852443353514573e+00
-4.159522743264683520e+00
-4.298457370035683844e+00
-4.276466226985360386e+00
-4.443626458772786947e+00
-4.245745869196047018e+00
-4.220318601975797002e+00
-4.112818078454493431e+00
-4.291972563481657232e+00
-4.356842185442066473e+00
-4.132629626659625188e+00
-4.213707898424913445e+00
-4.528657854379068759e+00
-4.342175552962007856e+00
-4.364035913746881157e+00
-4.282513783405756058e+00
-4.358921237307963104e+00
-4.266998880321220433e+00
-4.397850279530050699e+00
-4.340602447521323626e+00
-4.282389675888818026e+00
-4.147118815290262717e+00
-4.253536347417672836e+00
-4.118778954563449446e+00
-4.229025458564985129e+00
-4.288922942181255138e+00
-4.281471744775010357e+00
-4.136316869960048770e+00
-4.226920559401120769e+00
-4.140607075636219214e+00
-4.293484624173233399e+00
-4.096100364780878245e+00
-4.111928866936777283e+00
-4.153266043972226207e+00
-4.171874850294917891e+00
-4.219612705331718061e+00
-4.413435984657239075e+00
-4.319677657278804261e+00
-4.176323765115527387e+00
-4.268467634877064931e+00
-4.225096315752954190e+00
-4.249856111385073909e+00
-4.301100863917395323e+00
-4.476514515787365589e+00
-4.385941334028328420e+00
-4.156665381403461978e+00
-4.253117899548366054e+00
-4.305582032636954715e+00
-4.309352756533068707e+00
-4.085945113993620481e+00
-4.196268944528174671e+00
-4.185983860368307496e+00
-4.157640313185164693e+00
-4.847187736950008485e+00
-4.716836198926407597e+00
-5.003140638377217897e+00
-4.821633058100498914e+00
-5.094349277170446832e+00
-5.121516875704611671e+00
-5.137387537007406024e+00
-5.315359768416655584e+00
-5.289646205525778022e+00
-5.218793598105227360e+00
-5.353166473985380591e+00
-5.401614905085945217e+00
-5.316460751822559061e+00
-5.514015897692223334e+00
-5.463954179128283961e+00
-5.529604110030225783e+00
-5.338364656034848110e+00
-5.416159017200243397e+00
-5.401450866367377479e+00
-5.394928150478959239e+00
-4.945442497785166758e+00
-5.351665850042408579e+00
-5.258516558047854339e+00
-5.302604343025478784e+00
-5.182460452107109816e+00
-5.384574392856163350e+00
-5.481155806051937418e+00
-5.489328251467786579e+00
-5.333822346340387099e+00
-5.291508855295417035e+00
-5.313309851815741780e+00
-5.351468327289184757e+00
-5.551960148966527342e+00
-5.302291751178056067e+00
-5.238509436170201816e+00
-5.190225642319877153e+00
-5.232640157645845669e+00
-5.483546304782847436e+00
-5.458709818712601525e+00
-5.285236686799241745e+00
-5.194896464257281465e+00
-5.163858344474837381e+00
-5.277455960641639798e+00
-5.192822138370474683e+00
-5.298473668138688808e+00
-4.935720896276982295e+00
-5.285404686359234994e+00
-5.253119208968897169e+00
-5.432756019304566308e+00
-5.471783402676371644e+00
-5.355391384045057102e+00
-5.240239032495865423e+00
-5.328155710028591230e+00
-5.608011188069510489e+00
-5.551349664634094516e+00
-5.232594786505392115e+00
-5.505664617869935995e+00
-5.187381078095959275e+00
-5.284967575527827144e+00
-5.396339301649338616e+00
-5.169845660908634066e+00
-5.216616822014681354e+00
-5.485027890925353589e+00
-5.699623321162731848e+00
-5.437427679638613398e+00
-5.594404261236736176e+00
-5.634051980667957871e+00
-5.251924606211765933e+00
-5.350957916997284514e+00
-5.245846344415235230e+00
-5.069301103894294336e+00
-5.448763768851113909e+00
-5.241473344030874948e+00
-5.204805225731310436e+00
-5.235784424570598006e+00
-5.174732446216187221e+00
-5.268001785002413229e+00
-5.205694609796629457e+00
-4.981753296903780992e+00
-5.192538832597288767e+00
-5.078886380357787722e+00
-5.063633355044049544e+00
-4.992571020615618416e+00
-5.012448028012907564e+00
-5.427764126889771390e+00
-5.367031973078143281e+00
-4.993869894437382051e+00
-5.327019868502411271e+00
-5.543431168943357967e+00
-5.198335713277364434e+00
-5.582162524848308216e+00
-5.522764063340448004e+00
-5.685899238635202302e+00
-5.661069369115756977e+00
-5.483674820797530991e+00
-5.785690731468017489e+00
-5.133028980862309965e+00
-5.645793515407465435e+00
-5.801433997721554547e+00
-5.713505682659679508e+00
-5.441638274358919780e+00
-5.537485321577215736e+00
-5.129030139313060843e+00
-5.195407112572476116e+00
-5.242187504171322843e+00
-5.268604024936668573e+00
-5.590632397309010848e+00
-5.800420116800893311e+00
-5.147192108303825897e+00
-5.084146352866708796e+00
-5.297684260602391504e+00
-5.143842949709777734e+00
-5.025880274317994001e+00
-5.200470112868952555e+00
-5.193160323384138799e+00
-5.224061819410083629e+00
-5.278002625328485742e+00
-5.199620841389827497e+00
-4.995264015273064295e+00
-4.885626444868720775e+00
-5.084168502891058594e+00
-5.260234523856142985e+00
-5.221960991021503240e+00
-5.093409941068596680e+00
-4.594799264772796654e+00
-4.741039906228089684e+00
-5.425378529959067997e+00
-4.667456062465688227e+00
-5.216010072548212584e+00
-4.788747217796487377e+00
-4.582081806450693406e+00
-5.153170918759254704e+00
-5.161777609398931155e+00
-5.251695786327172044e+00
-5.370279234251349010e+00
-5.294419853583415048e+00
-5.526996113897108209e+00
-5.622741546445199745e+00
-5.375290096971894194e+00
-5.709000145373478219e+00
-5.393650247697753919e+00
-5.271079417868362427e+00
-5.166092743149583555e+00
-5.327566270753033351e+00
-5.442277805760854292e+00
-5.527197743668006424e+00
-5.200875183779897881e+00
-5.105429845691944912e+00
-5.012879401467875695e+00
-5.199640958057349494e+00
-5.392778445709457635e+00
-5.651363713480474615e+00
-5.298634056784904622e+00
-5.569004137415685562e+00
-5.433769712158737164e+00
-4.733424644683859484e+00
-4.757556773425485552e+00
-5.331482431427066793e+00
-5.118172292826932868e+00
-5.404201305231161712e+00
-4.701079562061043049e+00
-4.487261240119859274e+00
-4.845661911736838690e+00
-4.927362701851169646e+00
-4.986387041499323658e+00
-5.269578043566412795e+00
-5.398578782706925594e+00
-5.388785579336138554e+00
-5.353271296610565777e+00
-5.160365877359245346e+00
-5.461451048906157624e+00
-5.613745397284017891e+00
-5.518506862476789010e+00
-5.324299984026713339e+00
-5.203542265553020130e+00
-5.022220030478577790e+00
-5.464189561041137289e+00
-5.931618481832946266e+00
-5.467809522632391506e+00
-5.286156877314634350e+00
-5.327538579791365692e+00
-5.219121306391755866e+00
-5.453952968062091067e+00
-5.366329471848736432e+00
-5.624022040707251868e+00
-5.319879735232307283e+00
-5.290309462327542178e+00
-5.514485191890392102e+00
-5.243806659468885911e+00
-5.702177886121676309e+00
-5.495234429259728159e+00
-5.477823379192693132e+00
-5.306566769593069388e+00
-5.072674304037924742e+00
-5.452283055807067846e+00
-4.676993662249358863e+00
-5.167702248903846218e+00
-5.296468003851633632e+00
-5.328353072706925708e+00
-5.179181278540380795e+00
-5.460088812079456844e+00
-5.428833098420217773e+00
-5.474183955110316191e+00
-5.291768249706320759e+00
-5.343831649444310550e+00
-5.225103912834422992e+00
-5.244461629894874299e+00
-5.035947786940607962e+00
-5.081888376553752806e+00
-5.043004690289816239e+00
-5.042308414161660757e+00
-5.138574107586633133e+00
-5.524347144926332831e+00
-5.390596622742304334e+00
-5.142603516118610329e+00
-5.200743803190747805e+00
-5.170537587749768349e+00
-5.067661820970292830e+00
-5.334573181007238318e+00
-5.257418002395410461e+00
-5.293069472725556501e+00
-4.864486426942006503e+00
-5.360123813507194690e+00
-5.483886051471287715e+00
-5.302332828377775087e+00
-5.475272260635431820e+00
-5.465798376602461595e+00
-5.351142764913146443e+00
-5.065384356356004147e+00
-5.159664210363530401e+00
-5.449765521259042345e+00
-5.475172305161457587e+00
-5.471793921659990012e+00
-5.455070169885820164e+00
-5.499759965807343498e+00
-5.156018958613404202e+00
-5.222047178461355799e+00
-5.574516967098063880e+00
-5.691627185159354951e+00
-5.561299107928012297e+00
-5.302712013251513312e+00
-5.382716342284855848e+00
-5.145130694306300434e+00
-5.116989021531471060e+00
-5.269546252252853336e+00
-5.423923198636103393e+00
-5.398009275101604665e+00
-5.042422990782940317e+00
-5.412645179768762915e+00
-5.104250441272630390e+00
-5.228338737351472254e+00
-5.579655713843117759e+00
-4.892492211448129069e+00
-5.462644538357013246e+00
-5.502243430516386979e+00
-5.192750748711375763e+00
-5.421705246314274973e+00
-4.927227362335673710e+00
-4.798395048023278875e+00
-5.439076193505237633e+00
-4.816235522028427418e+00
-4.864702206503676685e+00
-4.966772430461304566e+00
-4.777873310256091521e+00
-5.121400301475420136e+00
-4.999044775769036164e+00
-5.171048103091645309e+00
-4.977958307880709476e+00
-4.908885437956499231e+00
-4.908164602559460299e+00
-4.866118888018744926e+00
-5.254998692687434136e+00
-4.692447625845951542e+00
-4.384679153945062247e+00
-4.636472938577675507e+00
-5.182643937932150280e+00
-5.416995534137464041e+00
-5.064413591326703212e+00
-5.054059175280696259e+00
-4.624057637239131324e+00
-4.699836116799920305e+00
-5.019436941469590074e+00
-5.214395116916189288e+00
-5.123259971457924777e+00
-4.688971798403817282e+00
-4.849628552887562449e+00
-5.225665680865437146e+00
-4.885038978572712409e+00
-5.230584953067709542e+00
-5.279755868348067871e+00
-4.802710122454533881e+00
-4.964492816029405731e+00
-5.264687361239964503e+00
-5.495874212611340681e+00
-5.547404256773122988e+00
-5.374764634585766032e+00
-5.357500791697658471e+00
-4.698966644037732898e+00
-4.895515187012663638e+00
-4.732945978968910339e+00
-4.238310303803450196e+00
-4.535749961231452687e+00
-4.014785131124389395e+00
-4.100711494174999139e+00
-4.308566341086503826e+00
-4.657824330501684429e+00
-4.752383156936429209e+00
-4.735752289037723273e+00
-4.591497434016297952e+00
-4.294695054094838760e+00
-4.705887870960284047e+00
-4.528723302795709671e+00
-5.106773375605253129e+00
-5.239101860315616754e+00
-5.525887405642285088e+00
-5.175729617277217365e+00
-5.501195599059815144e+00
-6.095753936775772708e+00
-5.521175516481240386e+00
-5.926683637801397175e+00
-5.616115170127491396e+00
-5.428757927152393137e+00
-5.178612140899442551e+00
-5.146353180018254037e+00
-5.345828929286359887e+00
-5.275949347931153888e+00
-5.163371022679027256e+00
-5.673397375610008453e+00
-5.314250150826812735e+00
-5.395758569478426026e+00
-5.292620985445095627e+00
-5.754413575399697223e+00
-5.238377991485574370e+00
-5.225575363994187761e+00
-5.282701025989114285e+00
-4.798194950439686579e+00
-5.418509141248251559e+00
-5.271831848756749039e+00
-5.396546016738805740e+00
-5.742130922091243761e+00
-5.293350790091143843e+00
-5.347630479132702064e+00
-5.066572527828502537e+00
-5.519081077105293609e+00
-4.985646904013111502e+00
-4.730005445509438466e+00
-4.866843690525799460e+00
-4.742270621805262820e+00
-5.057455294045198890e+00
-4.959853151618478506e+00
-5.019144547177505800e+00
-4.090351812371260998e+00
-4.268434317683206025e+00
-4.741083285112731360e+00
-4.967184843492552737e+00
-4.785682864031178596e+00
-4.699219536269994890e+00
-4.723046458555206328e+00
-4.534006982930380403e+00
-4.965074527418330774e+00
-4.842929515217400116e+00
-5.365651448352767972e+00
-5.350433242396852584e+00
-4.968171564850734967e+00
-5.209975439278735188e+00
-5.305779138408085238e+00
-5.390145543624845992e+00
-5.136390180005980355e+00
-5.377987105392612044e+00
-5.097654772356448483e+00
-5.045042960200539994e+00
-5.438350872612002007e+00
-5.168164680643243969e+00
-5.123068907404261907e+00
-5.353864570772251419e+00
-5.252253712616315795e+00
-5.322589930684277881e+00
-5.286755727915258163e+00
-5.075389705568992937e+00
-5.228515706062364821e+00
-5.246469614683348937e+00
-5.356210960929606912e+00
-5.208776448841489604e+00
-5.190325135929600542e+00
-5.128974548751959794e+00
-5.022770476080336444e+00
-5.055326213258912738e+00
-5.046923287738144026e+00
-4.961243529845618561e+00
-4.984582360285081393e+00
-5.044182802002295851e+00
-5.149623105681750523e+00
-4.812439305130070011e+00
-5.159870063433794840e+00
-5.472538898106033223e+00
-5.029200866021890093e+00
-5.023042254715271326e+00
-5.349349712265789591e+00
-4.863933962683893775e+00
-5.255436896539839253e+00
-5.009244211840766070e+00
-4.875068625598414584e+00
-5.396132170804500916e+00
-5.394530230646609859e+00
-5.220807626633786391e+00
-5.604148721934623545e+00
-5.792719797483007582e+00
-5.285092269038985435e+00
-5.345876440704198984e+00
-4.798777828425047076e+00
-5.194257615940094830e+00
-5.003389686858977115e+00
-5.815737763484646550e+00
-5.058562261968648777e+00
-5.705053694436591272e+00
-5.934695950505677331e+00
-5.830195485134987088e+00
-5.062998659505430155e+00
-5.642402587088258592e+00
-5.031692687493467098e+00
-4.947411398043313646e+00
-4.969084758196588680e+00
-4.980229688121148079e+00
-5.114556157967790284e+00
-4.919303518495306449e+00
-5.354594712136985457e+00
-5.491548421307902217e+00
-5.387740327602801749e+00
-5.619905599612444291e+00
-5.417693006469671779e+00
-5.468927575598468316e+00
-5.201637018100901955e+00
-4.943005930428158834e+00
-5.546318808316367033e+00
-5.410932848401421857e+00
-4.849942610038752377e+00
-4.729868678432785245e+00
-5.185595766168418663e+00
-4.765725965491573568e+00
-4.728470681140433562e+00
-4.944126099480789627e+00
-5.016214493125283447e+00
-4.798161972268252917e+00
-4.776222899108002018e+00
-4.823556893125763523e+00
-5.064389269998688548e+00
-4.514232178244701466e+00
-4.679356745341529233e+00
-5.000602823992320367e+00
-4.647493941023096653e+00
-4.787108605604937672e+00
-4.530736553942984024e+00
-4.650214220204651028e+00
-4.589502943623001485e+00
-4.529497323292948963e+00
-4.634326186030383710e+00
-5.153016067838315450e+00
-5.010205373040662380e+00
-5.141110976243131958e+00
-5.399522189027440966e+00
-4.585868531285227867e+00
-4.689591521415652053e+00
-4.623131782546846757e+00
-4.617922952742895326e+00
-4.990516012363590548e+00
-4.590084564648549303e+00
-4.889934713209763473e+00
-5.258115994368949941e+00
-5.084072335895028161e+00
-4.859764377582397543e+00
-4.796250945063663451e+00
-4.692127094873635329e+00
-4.676507842341846910e+00
-4.381789791962125591e+00
-5.116767124084835139e+00
-4.847077779930765828e+00
-4.533958636057508151e+00
-4.757507616421698948e+00
-4.709732285322934864e+00
-5.110199590956026050e+00
-4.643517528425691765e+00
-4.934153126313086446e+00
-4.635351068631354821e+00
-4.809212143471052414e+00
-4.663015202223006028e+00
-4.139853545910300525e+00
-4.932136955206831708e+00
-4.790335606169210614e+00
-4.884814783329395560e+00
-4.455263085173934989e+00
-4.505122868161065774e+00
-4.509346897030090062e+00
-4.919866491390413543e+00
-5.016435006413628273e+00
-4.938589908825274932e+00
-4.552930143478657321e+00
-4.743926625125846286e+00
-4.767167703729502826e+00
-4.984550799387510445e+00
-4.740345075751545956e+00
-4.402614736903975867e+00
-4.832105736477299018e+00
-4.540066684683027987e+00
-4.378984878331185548e+00
-4.582947319356671656e+00
-4.424086057893000579e+00
-5.235847710744143235e+00
-5.484564346497071696e+00
-5.123998484294040701e+00
-5.300332048036794141e+00
-4.688401433409920216e+00
-4.377763373739763431e+00
-4.920151714152345868e+00
-4.718949735275800528e+00
-5.253317989667215748e+00
-5.274261793388074437e+00
-4.579054441727905989e+00
-5.018982070871417456e+00
-5.084244055192258749e+00
-4.718387092835738983e+00
-5.248473422930142185e+00
-5.562373175054655228e+00
-5.531437705721993225e+00
-5.093765274956147060e+00
-4.901287668798096853e+00
-4.801247664489012301e+00
-5.024141937183851603e+00
-4.825014527501632067e+00
-4.334110051672824149e+00
-4.489994780446354916e+00
-4.621842030062699891e+00
-5.207437855624124090e+00
-4.826177253647009557e+00
-5.521785205410261632e+00
-5.154016663244990859e+00
-5.115833006206758959e+00
-4.605930071865961928e+00
-4.831436924627027452e+00
-5.258923088580804261e+00
-4.510754726850803031e+00
-4.473824745086341537e+00
-5.116921500837799286e+00
-4.817580269373596735e+00
-5.080565483839048824e+00
-4.707547756669860917e+00
-4.378787782751206059e+00
-4.542634099074899012e+00
-4.699968588446409967e+00
-4.779595389874780054e+00
-4.572394200335159198e+00
-4.243250507130878368e+00
-4.429664153924819381e+00
-4.469223080282779925e+00
-4.176538439848626716e+00
-4.313377224614111327e+00
-4.106964609385654441e+00
-4.670678436291103353e+00
-4.898547543089222245e+00
-4.323020401427635662e+00
-4.589948706947901691e+00
-4.706197363325300032e+00
-4.499874405776135511e+00
-4.450988749170887715e+00
-4.757897749735052528e+00
-4.525743537522060045e+00
-4.667944842803089855e+00
-4.930887037304682252e+00
-4.765962368315920017e+00
-4.692492556100820167e+00
-4.509613655647120467e+00
-4.498317929769963364e+00
-4.377124490630807330e+00
-4.611083418913380250e+00
-4.696287247347545879e+00
-4.657256705048155254e+00
-4.807879963923241462e+00
-4.591373008327384930e+00
-4.442051389252600124e+00
-4.694864798182535992e+00
-4.845151943223672042e+00
-4.977880562131248077e+00
-5.317444152189292339e+00
-5.050951551208733292e+00
-5.246924551449025032e+00
-5.443946423376256227e+00
-5.563772462266872054e+00
-5.216064164232908418e+00
-5.220083059546182902e+00
-5.285001833922242653e+00
-5.251088123872983182e+00
-5.275409038115134841e+00
-5.440004256180073661e+00
-5.176300848624118878e+00
-5.090429973663310292e+00
-4.912026427060729006e+00
-5.135174640069794627e+00
-5.384382802844951854e+00
-5.495568682237556679e+00
-5.369585580122778978e+00
-5.596905432339942088e+00
-5.494477496014047446e+00
-5.499817699747932664e+00
-5.254608344214198645e+00
-5.236327966609231943e+00
-5.308951919260631591e+00
-5.413752819190635890e+00
-5.315765010705731264e+00
-5.523547553248003616e+00
-5.512132265230824224e+00
-5.349083731567039202e+00
-5.191957577179514338e+00
-5.069179961347985319e+00
-5.707693279854718860e+00
-5.678364438658662472e+00
-5.573734226792295132e+00
-5.168743328518489832e+00
-5.108546485755026900e+00
-5.425558007602925059e+00
-5.362188807957921632e+00
-5.349836900049703026e+00
-5.416748129578298432e+00
-5.335890536432028597e+00
-5.397162912864376771e+00
-5.441040431559843960e+00
-5.363999828665860115e+00
-4.988004247715497108e+00
-5.113259128607483994e+00
-4.974311718698530171e+00
-5.148381625545318308e+00
-5.410208011554859198e+00
-5.242741559692051467e+00
-5.568566437754041587e+00
-5.428193817733936832e+00
-5.565176068992819580e+00
-5.371167900210493507e+00
-5.321789420735926868e+00
-5.379627630648554870e+00
-5.488031372281102271e+00
-5.733868835982517176e+00
-5.770742676300211649e+00
-5.519407088930773142e+00
-5.340574099577089839e+00
-5.446150544006790994e+00
-5.266305544526673543e+00
-5.556573427484268635e+00
-5.492247585524128617e+00
-5.587607584683897954e+00
-5.639301758972761647e+00
-5.714267538311410988e+00
-5.627971105585512390e+00
-5.534618017339719032e+00
-5.502218829474626816e+00
-5.619690713013724803e+00
-5.290478630711533903e+00
-5.324612175245809986e+00
-5.234389200297889566e+00
-5.311146874849862698e+00
-5.239742528497880691e+00
-5.436055030939644261e+00
-5.371896699533817099e+00
-5.039912275165367994e+00
-5.129382582300164195e+00
-5.062903871964524072e+00
-5.454949156244855324e+00
-5.580916504666380007e+00
-5.328346854117868681e+00
-5.501662123557689021e+00
-5.205215335765617013e+00
-5.153202122426774778e+00
-5.372856998130202122e+00
-5.478220524537664282e+00
-5.197139435848770361e+00
-5.097036232027197578e+00
-5.174688403546233495e+00
-5.404417699307298761e+00
-5.356593827319900747e+00
-4.972485258867892277e+00
-5.648923556435253346e+00
-5.474393141642972971e+00
-5.506678999331095170e+00
-5.325844596916093465e+00
-5.350179576166894435e+00
-5.028308007358827325e+00
-5.119922284692461467e+00
-4.981655313405946472e+00
-5.299028467695188205e+00
-5.213075289684200975e+00
-5.196040238088972529e+00
-4.936723518787839993e+00
-5.314341868507741040e+00
-5.104075482338656933e+00
-5.422403406053246222e+00
-5.685723735916316635e+00
-5.347248458037825891e+00
-5.354944343397199269e+00
-5.246694897887155484e+00
-5.664495352327704403e+00
-5.221908300377822165e+00
-5.334056145161713225e+00
-5.552442478224556055e+00
-5.667052384176049173e+00
-5.449213669655615710e+00
-5.391466104845406448e+00
-5.328815554416948430e+00
-5.493843031506789210e+00
-4.817181491875568433e+00
-5.109353534017430754e+00
-4.931410190083951761e+00
-4.882802209525540782e+00
-4.863178574888984862e+00
-4.722303932143760541e+00
-4.668190729865526301e+00
-4.562573374616190947e+00
-4.925301417526775971e+00
-4.793229887838459824e+00
-5.337442664362946232e+00
-5.401336439507458564e+00
-5.383331415297393896e+00
-5.391814910098032598e+00
-5.472113219697360975e+00
-5.290540951039513828e+00
-5.396672662592331804e+00
-5.412074150851373666e+00
-5.505623194504671858e+00
-5.049887782185937368e+00
-5.247026360113582477e+00
-5.085718717963762181e+00
-4.890035868924740292e+00
-4.682399567826593056e+00
-4.774450170076506517e+00
-5.017527029824796259e+00
-5.410956845454324871e+00
-5.481780305036327405e+00
-5.649379955285500188e+00
-5.586929907424281083e+00
-5.627630791284439660e+00
-5.492791384984814229e+00
-5.507218131617727330e+00
-5.200395342984655223e+00
-5.524331769734297737e+00
-5.215860768565705463e+00
-5.394438207551951692e+00
-5.456225517691047244e+00
-5.142295493568135534e+00
-5.528983737719160629e+00
-4.834088024659467742e+00
-5.212617221919413346e+00
-5.440312406052140837e+00
-5.303107335095599062e+00
-5.238995673029227973e+00
-5.216345546927998456e+00
-5.396380211212838063e+00
-5.272321197616228972e+00
-5.199289918627609808e+00
-5.166632677363584669e+00
-5.080486667631170405e+00
-5.188911218413132076e+00
-5.204054585629802610e+00
-5.457264934928039324e+00
-5.504825116619794123e+00
-5.024581381380825995e+00
-5.224567350991049075e+00
-5.232488368756085251e+00
-5.091770060081035609e+00
-4.788069791562888255e+00
-4.933523284013825894e+00
-5.798963557518961309e+00
-5.488584905041085094e+00
-5.067214338234518500e+00
-5.608280819621336732e+00
-4.922286345395980867e+00
-5.121301835252892509e+00
-5.445482385026247485e+00
-5.032143184114048928e+00
-5.547821249650186637e+00
-5.150774756765390094e+00
-5.069267882825468696e+00
-5.160527472410765704e+00
-4.922544883681097438e+00
-5.197584842615976974e+00
-5.425793785875527853e+00
-5.150525427309157855e+00
-5.301772790231052745e+00
-4.735458400177545712e+00
-4.968564181372319588e+00
-4.729847176924280916e+00
-4.781101359788702432e+00
-4.521571143938258430e+00
-4.807787492666828477e+00
-4.876867627326552324e+00
-4.572691491677630005e+00
-4.783317953871631723e+00
-4.839211921833028285e+00
-4.886904209925368114e+00
-4.615271094884421110e+00
-4.787647543029855512e+00
-5.012952238869970323e+00
-5.234716405805732720e+00
-4.726780079000260315e+00
-4.893271621339744470e+00
-5.031941720683854591e+00
-5.091817262026661517e+00
-4.698343009713322083e+00
-4.820881697548126787e+00
-5.009562038940895690e+00
-4.876002735552097178e+00
-4.693174837982494019e+00
-4.894690980631324351e+00
-4.822606880780761607e+00
-4.925996012870633933e+00
-4.731770717032009799e+00
-5.097755657095680348e+00
-4.847064590135334861e+00
-5.134447267708067919e+00
-5.036111302397807243e+00
-5.099613266118597998e+00
-5.134084393505473187e+00
-4.853074495947281797e+00
-4.825752923810296302e+00
-5.145596368181414526e+00
-4.915766408725696479e+00
-4.995023964384085247e+00
-4.898392919544983570e+00
-4.786332634770967154e+00
-5.030969315664601815e+00
-5.157477197631445520e+00
-5.326063832460790515e+00
-5.187011649917583789e+00
-4.719214693157192997e+00
-5.224030251580989770e+00
-5.174457299379622732e+00
-4.871432749816223762e+00
-5.673011402795239633e+00
-5.821648080054753649e+00
-5.572163394375795775e+00
-5.655415922344390722e+00
-5.346487783874857236e+00
-5.503435833787511555e+00
-5.447159042629535541e+00
-5.264065243833879748e+00
-5.416576599538183601e+00
-5.398836444834844706e+00
-5.268063583037654318e+00
-5.118776185468933093e+00
-5.544940366430004985e+00
-5.242966254289163963e+00
-4.994776392957221312e+00
-5.175635865720034978e+00
-5.160661360094198180e+00
-5.307488948473952917e+00
-4.838195805885326273e+00
-4.775300478843830909e+00
-5.516135490157670240e+00
-5.847058099066919645e+00
-4.810813359794945399e+00
-5.108917654100540773e+00
-5.417554274409070558e+00
-5.608208592625247846e+00
-5.424971181332861825e+00
-5.456625482069911826e+00
-5.303186054976825936e+00
-4.961403191366250631e+00
-5.412067339442478087e+00
-4.908094989974162381e+00
-5.048196624154983603e+00
-4.951612161203637896e+00
-4.960733175401720096e+00
-5.278239234474451536e+00
-5.491988174692448155e+00
-5.647593728583146344e+00
-4.938918460471533045e+00
-4.918646848784971048e+00
-5.203672196962140006e+00
-5.413128025225941720e+00
-5.314711540084474883e+00
-5.364606624648252442e+00
-5.199499146909304592e+00
-5.086705415577984724e+00
-5.356821950691118772e+00
-4.866973746535870227e+00
-4.967315828839476310e+00
-5.334300438093985797e+00
-5.183211127909909344e+00
-5.212314512486252660e+00
-5.336285978712603573e+00
-5.303012133143449880e+00
-5.326738817701506257e+00
-5.298408446352362411e+00
-5.037201944106937113e+00
-5.191292078986132097e+00
-5.252161342161714153e+00
-5.061286353740659827e+00
-5.139789694823122090e+00
-5.193629702760411249e+00
-5.154235950039659286e+00
-5.335528431885934175e+00
-5.501849609147337894e+00
-4.848163130165701773e+00
-4.729937783456652944e+00
-5.179988894662260535e+00
-5.205925379988237012e+00
-5.484355120417432339e+00
-5.171143581948186352e+00
-5.335869167611195785e+00
-5.442456952768562672e+00
-5.452004695336669648e+00
-5.481522910676056348e+00
-5.506386148135668179e+00
-5.388729286230288906e+00
-4.859185711011812181e+00
-5.198498548850563949e+00
-4.957704134923596406e+00
-5.126959836244968649e+00
-5.163077764605253250e+00
-5.120666927183256334e+00
-5.270141304489223799e+00
-5.334601708131167186e+00
-5.318174195048546160e+00
-5.355785053696740405e+00
-5.186599072024076662e+00
-5.231808219402746651e+00
-5.634308022177301645e+00
-5.275382380052310971e+00
-5.168042785235616776e+00
-5.480162764691891120e+00
-5.482843286641520208e+00
-5.423949923531234951e+00
-5.109632814575625126e+00
-5.159751327735500048e+00
-5.582620068843801242e+00
-5.348328629448028337e+00
-5.460200349343339532e+00
-5.343416914431512232e+00
-5.492365030041022500e+00
-5.526222349312375215e+00
-5.537751596179263380e+00
-5.979331569988938000e+00
-5.589892486330555244e+00
-5.612718918258213563e+00
-5.716870009056449042e+00
-4.926992673246634702e+00
-5.178219286220691941e+00
-5.632491273010875155e+00
-5.519292846928639307e+00
-5.375249046837351941e+00
-4.984470792373230097e+00
-4.828788336582674035e+00
-4.755831377508460633e+00
-4.323414550653422950e+00
-5.428360740075509838e+00
-5.108992635384087322e+00
-5.970289713767400031e+00
-5.613370216932973555e+00
-5.711678701591965002e+00
-6.326307415938922318e+00
-6.392247129518870530e+00
-6.380075115403072594e+00
-6.306905879688851080e+00
-6.102360676627731628e+00
-6.224617313141741270e+00
-6.466666169907413497e+00
-5.388029644441008514e+00
-5.239866889267445593e+00
-5.443011851511578847e+00
-5.414268626401364415e+00
-5.214558303400301575e+00
-5.217498810133187170e+00
-5.369095264774984777e+00
-5.204212765171408073e+00
-5.400154806079277670e+00
-5.200618402466707479e+00
-6.018479670582562058e+00
-6.011002920890308410e+00
-5.306303697790592189e+00
-5.307736184991271422e+00
-5.250576619077807372e+00
-5.545846740370498296e+00
-5.195688985079267574e+00
-4.901471955416583093e+00
-5.099814962400917473e+00
-4.974515304043880093e+00
-5.003615378482822784e+00
-5.262533447705585843e+00
-5.443444111166667376e+00
-5.350341794116164174e+00
-5.457310266563002443e+00
-5.818104297069173647e+00
-6.145199573016959960e+00
-6.482142106102697809e+00
-6.259585616623068560e+00
-6.294752134800308596e+00
-6.072693261746654692e+00
-6.154342904358417243e+00
-5.968472424740777882e+00
-6.128791699716447106e+00
-6.464736425900139416e+00
-5.444791091996658672e+00
-6.378152248097029187e+00
-6.089951203967980398e+00
-5.996398127780401488e+00
-6.384268292111539900e+00
-6.089849419064329084e+00
-5.890203493729306850e+00
-5.928594574340647405e+00
-6.014945419203179711e+00
-6.372812445212066024e+00
-5.847106020038681073e+00
-6.004576433838582972e+00
-6.550736379957467825e+00
-6.336814838162779573e+00
-5.682511615500308366e+00
-5.764881215154226801e+00
-6.186400313625660452e+00
-6.184478911004772428e+00
-5.746385324929459415e+00
-6.132414575876506291e+00
-6.426860670501527650e+00
-6.447606094358349083e+00
-6.533380243060133985e+00
-6.110955809182788911e+00
-6.104928021519596015e+00
-6.031957097226617215e+00
-5.995895988119611886e+00
-6.105853948041719548e+00
-6.147714578358446147e+00
-5.928208789148349034e+00
-6.131723904584221785e+00
-6.010009719113395654e+00
-6.231177633315838627e+00
-6.154591530268306521e+00
-5.778983629119558429e+00
-6.026872199424843757e+00
-6.148023585828120474e+00
-6.391850473769731700e+00
-6.221451763086228937e+00
-6.587874302996615583e+00
-6.367851538318031857e+00
-5.987599788280645541e+00
-6.386040398868251700e+00
-6.238778095091928932e+00
-6.551580746273660161e+00
-6.348468363140964854e+00
-6.361166438260499767e+00
-6.698992008972185275e+00
-6.346311215635568992e+00
-6.487140941432124386e+00
-6.168659087956077869e+00
-6.285777693822933720e+00
-6.254853735232652312e+00
-6.219469599357899448e+00
-6.272461659574705806e+00
-6.418471688678192066e+00
-6.620648527228319757e+00
-6.338135309896587799e+00
-6.635875860280711969e+00
-6.348222797832150377e+00
-6.073739418273548907e+00
-6.709364336021833353e+00
-6.798399758755338418e+00
-6.371665810325183088e+00
-6.942853858308210668e+00
-6.888499830351196174e+00
-6.696700474961361671e+00
-6.784474398722099231e+00
-6.361633240584419369e+00
-6.998627229403479255e+00
-6.496154903791041768e+00
-6.266508939398523381e+00
-6.604438168136162801e+00
-6.591317153233479331e+00
-6.630021565577622233e+00
-6.245447006824103475e+00
-6.465636072750125862e+00
-6.200207176952005739e+00
-6.519596534464205284e+00
-6.758915094468439300e+00
-6.582065683515423871e+00
-6.506459839636343112e+00
-6.724702972141865409e+00
-6.885307522723585372e+00
-6.549403352954382918e+00
-6.260113864775216364e+00
-6.600418801878564778e+00
-6.982304137558987378e+00
-6.362961436292939865e+00
-6.128606213523498880e+00
-6.331345354376472834e+00
-6.443525548618145748e+00
-6.322035215678114106e+00
-6.426445414313347371e+00
-6.550979955528826615e+00
-6.126649103049842005e+00
-6.645114311161034237e+00
-6.600989019231363386e+00
-6.293059748721409719e+00
-6.620399271463091928e+00
-6.649725881283610640e+00
-6.363595085628825920e+00
-5.772730380376975390e+00
-6.482072945778782014e+00
-6.440994416494009833e+00
-6.341394048343226508e+00
-6.524363569056139234e+00
-6.602128424565027132e+00
-6.630577402368021289e+00
-7.297887337443903277e+00
-7.652199943864989251e+00
-7.345109960914601999e+00
-7.524115407124945420e+00
-6.614629175230662739e+00
-6.811446492784513751e+00
-6.478027486656721123e+00
-6.845207396294684443e+00
-6.574285855010718826e+00
-6.938478198267328700e+00
-6.103722864910287704e+00
-6.449566247801940655e+00
-6.784394412474461511e+00
-6.582617048136804705e+00
-6.485445183265197144e+00
-6.606119189968072902e+00
-6.556981453544264760e+00
-7.544333903029009747e+00
-6.781678905303470728e+00
-6.531919890342581247e+00
-6.393124548831704779e+00
-6.291320150654653887e+00
-5.865601170669202169e+00
-5.798441076084570156e+00
-6.526114134900770303e+00
-5.840916447858374383e+00
-6.343086094944178299e+00
-6.666839976130955137e+00
-6.002820188535920920e+00
-5.539072774813155853e+00
-5.683538036311330366e+00
-6.367459881451355663e+00
-6.264745022777026939e+00
-6.428331979645236949e+00
-6.447208471545443409e+00
-6.384195247340391788e+00
-6.484980828837444200e+00
-6.840801567201090450e+00
-6.729300680924884759e+00
-6.783343942667492854e+00
-6.474901751087691615e+00
-6.456739251033936533e+00
-6.658142789990774801e+00
-6.539067822369738714e+00
-6.257300340360039570e+00
-6.367904715445649622e+00
-6.293450207088465476e+00
-6.603104845783146715e+00
-6.681797837843688193e+00
-6.380821386780772819e+00
-6.515467583267906981e+00
-5.959778354699754033e+00
-6.161796327839751619e+00
-6.271521652567789040e+00
-6.460606863882131456e+00
-4.681187406585562094e+00
-5.053923297232186584e+00
-5.288061277610855981e+00
-5.417123584585328722e+00
-5.566646134390238032e+00
-5.182639043454170036e+00
-5.205053855446189814e+00
-5.099280654276088676e+00
-5.158323961986559958e+00
-5.312646885093449178e+00
-4.955003803228624548e+00
-5.156870621147518818e+00
-4.987316966148341635e+00
-5.037822843346489776e+00
-5.385382473986662255e+00
-5.094766038126799401e+00
-5.100614185495875752e+00
-5.093966929754918382e+00
-5.255521265204099457e+00
-5.255779077580270631e+00
-5.147112175894186237e+00
-5.427362625901109183e+00
-5.003389306175754392e+00
-5.409900994929032869e+00
-4.927562681527239974e+00
-4.863534201448028504e+00
-5.019978908346226731e+00
-5.287618057830718143e+00
-5.258675559498534824e+00
-4.963355944346346860e+00
-5.058775170642086927e+00
-5.544482302826247988e+00
-4.975448329395517177e+00
-5.022916646515574790e+00
-5.029177529535267865e+00
-5.320692452601126554e+00
-5.467270389172114164e+00
-5.200368738374807620e+00
-5.191950100172221028e+00
-5.262366347242363851e+00
-5.346175051765110098e+00
-5.035811150415072213e+00
-5.181392624781480549e+00
-5.499302683869331965e+00
-5.121397986039774253e+00
-5.309624214901112360e+00
-5.260321134933161780e+00
-5.110446138435645658e+00
-5.023282500649842497e+00
-4.723972086263084513e+00
-4.920417665857462985e+00
-4.911721839787468902e+00
-5.302893205409461963e+00
-4.796621153690272976e+00
-4.986122482832889169e+00
-4.875597369810972026e+00
-5.223776495577681089e+00
-5.155662999350427711e+00
-5.245528128763833564e+00
-5.295991115743639455e+00
-4.869566499757127076e+00
-4.640770481318232221e+00
-4.757653291078654867e+00
-4.663917441845869760e+00
-4.932491442445651408e+00
-4.878389618009366657e+00
-4.758836596879229219e+00
-4.899510248752753760e+00
-5.232466954825786942e+00
-5.079499216490405367e+00
-5.245000124384459284e+00
-4.814816801269897084e+00
-4.955063286469587602e+00
-4.683492080240676536e+00
-4.916266402741986674e+00
-4.939144059621223271e+00
-4.794267492564859623e+00
-4.845130139249014256e+00
-4.977053863096594810e+00
-4.926543013389604653e+00
-5.292289188820268997e+00
-4.947015685250690353e+00
-5.025432976536150953e+00
-4.880227364066049844e+00
-4.998498042643197969e+00
-5.008604425377751745e+00
-5.215950252816003996e+00
-5.209141247746280179e+00
-5.196694219874778753e+00
-5.280119706571833937e+00
-5.011781033773956118e+00
-5.060573196154535935e+00
-5.082141608699108914e+00
-5.212436965319002802e+00
-5.240160597566197787e+00
-5.302877089365468422e+00
-4.552335854719575359e+00
-4.939859170349435225e+00
-5.225046096042646582e+00
-5.120099950871230376e+00
-5.169188772385483688e+00
-4.871250038272315841e+00
-5.174729271553644594e+00
-5.054634335905100251e+00
-5.032245016943582172e+00
-4.932435954691499980e+00
-5.189558833490005796e+00
-4.963864329819493548e+00
-4.817585304846578431e+00
-4.965229410882575856e+00
-5.017110286639731243e+00
-4.860575216907395024e+00
-5.209362635055669877e+00
-5.152533773772850267e+00
-4.897389241584424013e+00
-5.024721482218519775e+00
-4.818066385905562576e+00
-5.300163359783930161e+00
-4.756076232302609341e+00
-5.292473781288228096e+00
-4.734771176953935345e+00
-5.065741838331396352e+00
-4.941253239417983778e+00
-5.030248671236377866e+00
-4.986064191916160127e+00
-5.062373783049976872e+00
-5.014831952023174111e+00
-5.097582888483798591e+00
-5.177344754297351415e+00
-5.023530526802632679e+00
-5.176976820908937960e+00
-5.050662129253530530e+00
-4.988395255294039821e+00
-5.154597266985430082e+00
-4.937014868938789824e+00
-4.986756396018127369e+00
-4.725827589362864067e+00
-4.661317941597136638e+00
-4.710890635596340914e+00
-5.217753299831811908e+00
-4.622191062547993390e+00
-5.073331347398306157e+00
-5.331505363898479288e+00
-5.117777762198521430e+00
-4.954863298233747493e+00
-4.998337442496779914e+00
-5.208217379583239826e+00
-5.298261332024532422e+00
-5.447780632705833348e+00
-5.197624191150727491e+00
-4.895047946799818028e+00
-5.119611833243910226e+00
-5.190510243902427767e+00
-5.383912237453115424e+00
-5.522294003053632494e+00
-5.529468823471393790e+00
-5.916063938147980039e+00
-5.710111345801406557e+00
-5.559328610521139247e+00
-5.413593139453194425e+00
-5.997395738610142857e+00
-5.915953993991806215e+00
-5.787561218308747257e+00
-5.542149641091207002e+00
-5.504780850750083943e+00
-5.171596540249259633e+00
-5.439252630139188582e+00
-5.467252481983769563e+00
-4.987792297441879796e+00
-5.108419867154782246e+00
-5.360861801743710409e+00
-5.384850038457780208e+00
-5.386601972400258731e+00
-4.959734768619373568e+00
-5.246686075952441186e+00
-5.353153389029982279e+00
-5.246776174418481986e+00
-5.463283370593051025e+00
-5.608500105528865021e+00
-5.190688914552994859e+00
-5.248284280965058279e+00
-5.315985504938784523e+00
-5.428271096617837799e+00
-5.424561503789258943e+00
-5.694967753729106796e+00
-5.479314087505043673e+00
-5.571171141741721122e+00
-5.874496478935696153e+00
-5.768331311701529351e+00
-5.748852847214109829e+00
-5.586750923527964652e+00
-5.876232350194317888e+00
-5.719100772783390241e+00
-5.876025226308223104e+00
-5.555489192478046512e+00
-5.614914173355534999e+00
-5.726656881131728660e+00
-5.423558477037606629e+00
-5.075693176654748839e+00
-5.440071971643313908e+00
-5.777199908142998552e+00
-5.747584966163070241e+00
-5.586935181314830245e+00
-5.469507793454818412e+00
-5.737071540361768029e+00
-5.430536216355571710e+00
-5.629141337618195351e+00
-5.448274617530577402e+00
-5.452851615072798808e+00
-4.841498789624127497e+00
-5.446545618502385722e+00
-5.551705611329992962e+00
-5.239856966403504401e+00
-5.390206032496020150e+00
-5.108639841222735178e+00
-4.899207941473848749e+00
-5.230934843439334792e+00
-4.647059796944351895e+00
-5.070782663237519472e+00
-5.450313204505951248e+00
-5.013333688429517210e+00
-4.770310322395293845e+00
-4.956669366124756060e+00
-5.237880618684243927e+00
-5.286511735526093325e+00
-4.770605625443023357e+00
-4.860557733052036866e+00
-4.455487579217918714e+00
-4.423999065017640397e+00
-4.670715335112621602e+00
-4.340270408520185974e+00
-4.471317031238009498e+00
-4.372623398734529765e+00
-4.728330268982154472e+00
-4.371403595643865714e+00
-4.441321556339391741e+00
-4.666902570935623551e+00
-4.623229194601743863e+00
-4.799651392941499672e+00
-4.605030185272761756e+00
-4.291148166932614139e+00
-4.181999982877129263e+00
-4.114877048390018111e+00
-4.345239736494401761e+00
-4.447605667520055484e+00
-4.311821080623352564e+00
-4.468922473487289437e+00
-4.551408679315890993e+00
-4.281061166299853227e+00
-4.456688591778782182e+00
-4.556231373864382483e+00
-4.221256088446756927e+00
-4.085517860242112498e+00
-4.208213843818557898e+00
-4.281714777212870970e+00
-4.313964363904333688e+00
-4.174856525074070568e+00
-4.347163639723079953e+00
-4.641077579071064108e+00
-4.456693104495048630e+00
-4.405945185859620139e+00
-4.834802732244748213e+00
-4.391205034862862178e+00
-4.508923783598838497e+00
-4.510796936511618505e+00
-4.236254838597609762e+00
-3.909320983177412057e+00
-4.536760157235846691e+00
-4.300346963642013520e+00
-4.493601267539769850e+00
-4.274433783207718385e+00
-4.368715539629396183e+00
-4.190635409076747031e+00
-4.368098597137856309e+00
-4.450045002475548905e+00
-4.330286766567007284e+00
-4.207749350365773466e+00
-4.248887499504012233e+00
-4.500123105200571239e+00
-4.402311801764129839e+00
-4.556925485577476564e+00
-4.447233831342614074e+00
-4.452173956783341602e+00
-4.645665985176619550e+00
-4.571077386988563696e+00
-4.227551106964152261e+00
-4.301321577339639823e+00
-4.392306364690618636e+00
-4.433108870018751091e+00
-4.452877858477607198e+00
-4.449547483113307500e+00
-5.129425417536011444e+00
-4.792083185738871265e+00
-4.958933534867002280e+00
-4.870785420755466610e+00
-4.832220037550470693e+00
-4.928049007645544322e+00
-4.900204399104234554e+00
-4.965586797745105585e+00
-5.300992861681283586e+00
-5.193277889482161847e+00
-5.115684402484728110e+00
-5.166424574069094611e+00
-5.360476209223096866e+00
-5.173419738124007239e+00
-5.100227500094340449e+00
-5.388229189266641406e+00
-5.237862443119867706e+00
-5.398051696234454688e+00
-5.244521315532758798e+00
-4.949665708495125216e+00
-5.259587228910339363e+00
-5.262506278818245953e+00
-5.033603373101689371e+00
-5.520468565004716943e+00
-5.540554199986365447e+00
-5.185359751716627663e+00
-5.308738402180691374e+00
-5.146619951088895917e+00
-5.341062891913183286e+00
-5.142765143004450756e+00
-5.514618531766995346e+00
-5.140713624345965016e+00
-5.140506181270460218e+00
-5.562961076380582348e+00
-5.323802973921438308e+00
-5.060414588280789161e+00
-5.370832011342719703e+00
-4.979689606916418043e+00
-5.213405476167539909e+00
-5.288886467757555998e+00
-5.414340161117161543e+00
-5.508455196107092000e+00
-5.180608640967454548e+00
-5.380206387482535213e+00
-5.472914670893135103e+00
-5.325656457190483195e+00
-5.461939999052399131e+00
-5.368021298113573536e+00
-5.621385927295349916e+00
-5.503483032209941506e+00
-5.424746958331025937e+00
-5.572015083640089905e+00
-5.345405886841620990e+00
-5.489616846441106368e+00
-4.977756732498953340e+00
-5.193268827516555497e+00
-5.510123534187928662e+00
-5.259860915133672599e+00
-5.115533607238837988e+00
-5.557273921802091010e+00
-5.289939472302087609e+00
-5.812975880381189953e+00
-5.122098951917180010e+00
-4.868312080880826898e+00
-5.241053286341496253e+00
-5.339073057712489856e+00
-4.706779836203469181e+00
-5.369187676315373636e+00
-4.826825938345296940e+00
-5.487527402336508153e+00
-5.216484554908541682e+00
-5.587001360770185165e+00
-5.295956530001142859e+00
-5.529780466764335323e+00
-5.798620447826990265e+00
-6.014393419678540909e+00
-5.613882427914114182e+00
-5.164679753543524932e+00
-5.798070837061715110e+00
-5.284675234834168123e+00
-5.938953938346245742e+00
-5.924821596547229063e+00
-5.672102622766270308e+00
-5.777517273943026055e+00
-5.251629346620680039e+00
-5.155744137287493700e+00
-4.776794429132711350e+00
-5.312918042879619662e+00
-5.443691463282606335e+00
-5.012918239896952954e+00
-5.756357418907084522e+00
-5.698658427669673010e+00
-6.118043167509687130e+00
-5.361205621415003009e+00
-6.326313674031179168e+00
-6.057926695576777654e+00
-5.847127882970013957e+00
-6.006074705181830176e+00
-5.983793239015557042e+00
-5.923111332491582282e+00
-5.789176158235804337e+00
-5.888441028531182120e+00
-6.152968795549707437e+00
-6.912001860257219299e+00
-6.102879860798482881e+00
-6.049135872153323490e+00
-5.990414793565408402e+00
-6.237650420984032884e+00
-5.801304370349397388e+00
-5.600951329983455906e+00
-5.841520596858334358e+00
-6.319414253327432895e+00
-5.534837799983822748e+00
-5.969073083045872252e+00
-6.014441122227387027e+00
-6.507728661374724055e+00
-5.843298813785796852e+00
-5.579893297126368168e+00
-6.075614575526449457e+00
-6.211383621973033620e+00
-5.459091320495713440e+00
-6.327980944020592524e+00
-5.876240457866164668e+00
-5.607141311493315960e+00
-5.654888270415549201e+00
-5.935139970321796632e+00
-5.799683101584433231e+00
-5.989831713145937542e+00
-5.961723504846251132e+00
-6.752498575493029342e+00
-5.964433226827141610e+00
-6.143172808026744924e+00
-6.636270371927600387e+00
-6.831297507266855362e+00
-6.703014168398052419e+00
-6.487150715242163912e+00
-6.174145847138854393e+00
-5.700821630140731067e+00
-5.834752629200416152e+00
-6.100585894979581703e+00
-6.374795645643921205e+00
-6.242711278339551306e+00
-6.596238922200636345e+00
-6.718823163589548564e+00
-7.302875583790137348e+00
-6.896522940162834736e+00
-7.408741870655809691e+00
-7.073789042989115927e+00
-6.769428291211082360e+00
-7.350527612982788561e+00
-6.660112746385798310e+00
-7.029548007074224891e+00
-7.036016395874147733e+00
-6.944471111690022624e+00
-6.417893115347759192e+00
-6.520628902325894316e+00
-6.246527922253944709e+00
-6.120703314624543090e+00
-6.199197905878363279e+00
-6.514743715783883005e+00
-6.969886856377197404e+00
-6.493180226548289191e+00
-6.702472498992601224e+00
-7.137628286880304707e+00
-6.869612117002212415e+00
-6.765034783447396727e+00
-6.787510566577316773e+00
-6.674789416244534479e+00
-6.912888079728249480e+00
-6.824673324583423906e+00
-6.941553127374150201e+00
-6.990812561901221578e+00
-6.937107500644080993e+00
-7.197526021583381173e+00
-6.898062756825052766e+00
-6.745530119644821632e+00
-6.833901444849156626e+00
-7.070926786075451886e+00
-6.569350684408735042e+00
-6.853782455049861611e+00
-6.385478734458807537e+00
-7.048095895854578075e+00
-7.135871796847104598e+00
-6.528487041758640252e+00
-6.582731860598603824e+00
-6.721548668782665992e+00
-6.794585139391549511e+00
-6.332396209971173917e+00
-6.778478759317966507e+00
-5.883832987561207872e+00
-6.786145779046030668e+00
-6.684172999715634944e+00
-6.348548314146738925e+00
-6.156543965251473516e+00
-6.536776548445593527e+00
-6.872222901312102117e+00
-6.288864465789857583e+00
-6.523298767983743751e+00
-6.660296685307933728e+00
-6.653027650158649386e+00
-6.553006254854769175e+00
-6.568357000966543069e+00
-7.003478968922051351e+00
-6.655627576436724091e+00
-7.039178581325959527e+00
-7.237546880423136209e+00
-7.037181094219216781e+00
-6.248233892225083075e+00
-6.251756034984332189e+00
-6.448723596628702204e+00
-6.310656597737657414e+00
-6.319506217638867440e+00
-6.378151747389775750e+00
-6.340972874859970076e+00
-5.908115284664874345e+00
-6.482563711728759337e+00
-6.166683546478925138e+00
-6.232586377559674595e+00
-6.093933065976191443e+00
-6.144222314951758079e+00
-5.906936841680929362e+00
-5.970225878860262902e+00
-5.980994471198584073e+00
-6.396471494374620370e+00
-6.516834317267415244e+00
-6.105018759765552971e+00
-6.126459389515710008e+00
-6.705294502040979765e+00
-6.495630743122866591e+00
-6.624452477272772200e+00
-6.335753873773148470e+00
-6.415730187548234653e+00
-6.251676621778199383e+00
-6.395633309869821481e+00
-6.164496976395605010e+00
-6.185223680080103037e+00
-6.140095702654869925e+00
-6.153888274797489011e+00
-6.252238970138343177e+00
-6.659264997569766642e+00
-6.511643486800827496e+00
-6.654469862246775946e+00
-6.909953420359160603e+00
-6.098838982560365274e+00
-6.318030806545176681e+00
-6.560462431417708018e+00
-6.588911290749274841e+00
-7.012106855700658947e+00
-6.483091436519264228e+00
-6.913420231498486501e+00
-7.173441100532677694e+00
-7.524101658322968511e+00
-7.315210383246503412e+00
-7.360453662754636639e+00
-6.934808706272256984e+00
-6.858604570204069439e+00
-6.725463020087054211e+00
-6.702545877198661906e+00
-7.159175443764486779e+00
-6.944393410301525904e+00
-6.815573178431034052e+00
-7.266243093024053579e+00
-6.995523409220013811e+00
-7.412876189820665651e+00
-7.189089125532301949e+00
-6.752943968260729513e+00
-6.298093378128866604e+00
-7.334410359131528168e+00
-6.806827223114432890e+00
-6.916595401968955947e+00
-6.523837247700761566e+00
-6.826781461385944993e+00
-6.950046088714407766e+00
-7.013584952551431329e+00
-6.494792369411499067e+00
-6.312826332074752855e+00
-6.900479997676211674e+00
-6.774569071993507663e+00
-6.791291176536505603e+00
-6.844317245193099808e+00
-6.915919803092005935e+00
-7.147897897986586813e+00
-6.940204455299912034e+00
-6.352698118972012864e+00
-6.468291763340502598e+00
-6.956940566488888145e+00
-7.097437990239183314e+00
-6.841144902867901223e+00
-7.153937231945850073e+00
-5.046172707851873440e+00
-5.287198609241427150e+00
-5.239996944364459175e+00
-5.159306711525879052e+00
-5.251684666974987259e+00
-5.195558681079060825e+00
-5.383143307126958987e+00
-5.137903628962350311e+00
-5.150118471374486084e+00
-5.257498647782958834e+00
-5.249905084574067793e+00
-5.379942914876858495e+00
-5.227321602469542583e+00
-5.446655468235342745e+00
-5.430445634338374461e+00
-5.191569853558378078e+00
-5.103696875248181719e+00
-5.305535529885379020e+00
-5.396252724710225657e+00
-5.136498885854685170e+00
-5.262110249414075902e+00
-5.215728016231323316e+00
-5.371168901611560464e+00
-5.415473949291678579e+00
-5.548084473553814178e+00
-5.498205508412146614e+00
-5.306153579104584850e+00
-5.382334249963631301e+00
-5.665653180328381389e+00
-5.493440641872414432e+00
-5.521903475527012439e+00
-5.467898620528396592e+00
-6.067634793586096364e+00
-5.387412931511640579e+00
-5.597696418434162879e+00
-5.794550955587549623e+00
-5.166007640136629497e+00
-5.289651953181813582e+00
-5.169881030172812864e+00
-5.119432665010450911e+00
-5.130201163950656174e+00
-4.975671023267279836e+00
-5.246711723377758929e+00
-5.488340698883505731e+00
-5.419280927856623187e+00
-5.063825183692608256e+00
-5.359926786308598423e+00
-5.236412598552561803e+00
-5.205829721506415986e+00
-5.252891326100041169e+00
-5.317931333137074112e+00
-5.583550989983619317e+00
-5.443984198343006398e+00
-5.363610056142944948e+00
-5.430107268266506360e+00
-5.102060402707540909e+00
-5.477006864449628587e+00
-5.270318122138172079e+00
-5.960375218128544539e+00
-6.005524029482089965e+00
-5.376562519044867372e+00
-5.704971783957313747e+00
-5.186175178554676357e+00
-5.215481963268046250e+00
-5.655328438697876159e+00
-5.492496041777607196e+00
-5.263756809405977677e+00
-5.403983271435005342e+00
-5.076597340041055340e+00
-5.171136075967574186e+00
-5.668790908499066639e+00
-5.236835046190654985e+00
-5.464749831774613931e+00
-5.646867569090639805e+00
-5.822582812190493229e+00
-5.639858843074397221e+00
-5.602074890232394466e+00
-5.422716024468033247e+00
-5.503011024633750914e+00
-5.248420530836248155e+00
-5.298725872601610654e+00
-5.689566197047405183e+00
-5.468545589743212254e+00
-5.506218982624516478e+00
-5.217536835439902099e+00
-5.474022466841766743e+00
-5.150221143800552071e+00
-5.534913916150621560e+00
-5.679972056054390706e+00
-5.360718072270959311e+00
-5.737479983517562943e+00
-5.512647098131623125e+00
-5.523961348060199228e+00
-5.660904109280704866e+00
-5.546329489266719648e+00
-5.256200286956619117e+00
-5.326520219074783569e+00
-5.730922119700858630e+00
-5.628795771399246917e+00
-5.366214852669184410e+00
-5.559914729148187185e+00
-5.199357556951771819e+00
-5.057672380729991701e+00
-5.439396769330104853e+00
-5.256904334856715266e+00
-5.741405904114412095e+00
-5.750926125765040808e+00
-5.586877268536682095e+00
-5.892432827574214826e+00
-5.518612660439423223e+00
-5.488174359253625845e+00
-5.236443100294828845e+00
-5.545210101642859435e+00
-5.474842705349945327e+00
-5.221008725350724688e+00
-5.228570773373374614e+00
-5.933615056674836907e+00
-5.850227485665098648e+00
-5.574066987511973714e+00
-5.814979132455519562e+00
-6.030756382059203169e+00
-6.177241630953087537e+00
-6.400010536996838972e+00
-6.122602291036402633e+00
-5.630388513545441675e+00
-5.459158428093872750e+00
-5.528562218783745763e+00
-6.089395277279635366e+00
-5.424272611857982263e+00
-5.327199435004605022e+00
-6.198161409078343453e+00
-6.265547633939214656e+00
-5.801715513600822938e+00
-5.917105543614562535e+00
-6.132332329006387361e+00
-5.994188352379713258e+00
-5.504186458715743413e+00
-5.587006647379006097e+00
-5.773444920471765940e+00
-5.623858050360633243e+00
-5.710422335130320270e+00
-6.020669604786566431e+00
-5.902304443181612292e+00
-5.877266354677448845e+00
-6.037529761650842985e+00
-6.099094133058817313e+00
-6.387565714209165080e+00
-6.614040574517649596e+00
-6.453071236782109921e+00
-6.265183341927572869e+00
-5.956149705416065032e+00
-6.257850395262939180e+00
-5.995417938496446553e+00
-6.509010192860514188e+00
-6.324477669116173040e+00
-5.876896509260705947e+00
-6.213945749916428340e+00
-6.065404991127103074e+00
-6.736032389726976710e+00
-6.578494690852953575e+00
-6.024534355907879224e+00
-6.353545588270681499e+00
-6.020488523233816558e+00
-6.122080655931396720e+00
-6.217909161569871834e+00
-6.621429925642925873e+00
-5.997140212589258113e+00
-6.675411680824971050e+00
-6.150550100548383803e+00
-5.850313795561408625e+00
-5.550645235665981225e+00
-6.066270204065740579e+00
-6.405020608909488544e+00
-6.179007549448138903e+00
-6.094854732894392058e+00
-6.572947989935475022e+00
-6.874186642550850657e+00
-6.856799825719947172e+00
-6.224280108835536396e+00
-6.142078757420362578e+00
-6.491246981569581465e+00
-6.158341744830722497e+00
-6.314676933723218255e+00
-6.764448395168556338e+00
-6.616687861019865835e+00
-6.487042290422513346e+00
-6.553093061903705774e+00
-6.135058401829377672e+00
-6.388623590709325839e+00
-5.867744837721280859e+00
-6.001836404264794034e+00
-6.097168524136524326e+00
-5.932058379664796988e+00
-6.193832325246583004e+00
-5.916758918303913539e+00
-5.752881629842923950e+00
-5.669377537682483315e+00
-6.085224800783657351e+00
-6.306309924702347303e+00
-5.771685017779486948e+00
-5.727969592619955641e+00
-5.938306363433732749e+00
-6.604353624746878815e+00
-5.895508518439871004e+00
-5.953973849762036252e+00
-5.630242017535550758e+00
-5.837395034022643259e+00
-5.746203616900881883e+00
-5.815101593054036400e+00
-5.706157174394526521e+00
-6.072291187538172430e+00
-5.587906719800111333e+00
-5.675596245874162449e+00
-5.647431177201178265e+00
-5.759722756048357262e+00
-5.397470220057256185e+00
-5.399055340071338804e+00
-5.609912297170474460e+00
-5.587899416849028356e+00
-5.458203313158435321e+00
-5.516780176354254550e+00
-5.862075248571977149e+00
-5.660884384113733070e+00
-5.789070593019806310e+00
-5.441719264600079597e+00
-5.807501345234544310e+00
-5.665436785253545438e+00
-5.757949350900310570e+00
-5.788171497383489239e+00
-5.635667048931862766e+00
-5.808062427056979615e+00
-5.734168303068103434e+00
-5.725758422270892822e+00
-5.300911754270938303e+00
-5.633908657824813204e+00
-5.650940109596156447e+00
-5.953564008025685972e+00
-5.448266778230357765e+00
-5.631257676761690867e+00
-5.554007763020012867e+00
-6.237795214446755665e+00
-5.257820041216000106e+00
-5.034854897337154966e+00
-5.368425068664566702e+00
-5.311504947095154527e+00
-4.956165320849301281e+00
-4.885575687173699500e+00
-5.371311008704012124e+00
-5.418265078868829576e+00
-5.437444137257002374e+00
-5.301545542914928077e+00
-5.678037878382886205e+00
-5.406908904979149000e+00
-5.304639497736665987e+00
-5.332354204929716346e+00
-4.865068366677828493e+00
-5.041403344863232938e+00
-4.939064116877354138e+00
-4.997553082842681071e+00
-5.260042939264433670e+00
-5.530819170439483123e+00
-5.504969374531084370e+00
-5.189992037072923559e+00
-5.497507218434302345e+00
-5.597733293319263836e+00
-5.601524128484435039e+00
-5.686001315093738739e+00
-5.609904544077147115e+00
-5.746201467168182475e+00
-5.410717656000740838e+00
-5.436953415749260721e+00
-5.604290679744895698e+00
-5.691566523654990384e+00
-5.910204413592720307e+00
-5.661144008485982759e+00
-6.185373678739424896e+00
-5.765649648389134185e+00
-6.376430240228587287e+00
-5.867043706059663855e+00
-5.786560549211793081e+00
-5.766691529818172235e+00
-5.535720149039707216e+00
-5.773546100102548984e+00
-5.679171409991967678e+00
-5.819491509179354871e+00
-5.953087732425483836e+00
-5.585257667831771577e+00
-5.594906945332795978e+00
-5.880111488520864960e+00
-5.957436151800789226e+00
-4.706275771723356094e+00
-4.808180476027135164e+00
-5.590481196027758060e+00
-5.118519353169791231e+00
-5.072161567935109083e+00
-5.276676419216916436e+00
-5.433339817365327562e+00
-5.212308024915964566e+00
-5.195066375435744455e+00
-5.246189116114437390e+00
-5.343213649297208434e+00
-5.416033634877857494e+00
-5.181307696409292340e+00
-5.427293487457589549e+00
-5.594411915498187504e+00
-5.258643694157878024e+00
-5.509530492398860169e+00
-5.453315491113781555e+00
-5.178188731070236805e+00
-5.229064908100906628e+00
-5.488854096854371534e+00
-5.559886353152294625e+00
-5.302436121609527042e+00
-5.237105081626641123e+00
-4.690190837711280203e+00
-4.232723518470463908e+00
-4.410116229068527183e+00
-4.838501058316015069e+00
-4.786927815468866143e+00
-4.747790230703398784e+00
-4.740098007311051909e+00
-4.599053429092068157e+00
-4.630151163721920149e+00
-4.978542254294767488e+00
-4.666645075742983373e+00
-4.790591310302757755e+00
-5.330832505958985834e+00
-4.794702079780659432e+00
-5.436168553403322612e+00
-5.277970390510689391e+00
-4.913134562092193569e+00
-5.292235841025072496e+00
-5.231945721514320802e+00
-5.459059305012623042e+00
-5.220722734654086317e+00
-5.277629461330272775e+00
-4.997776570053253486e+00
-5.066278798191364174e+00
-5.468533769728078475e+00
-5.218943175864255934e+00
-5.294372394374527779e+00
-5.423306913476023894e+00
-5.335318342683802229e+00
-5.510648836867506617e+00
-5.626803988478154217e+00
-5.567278375680537295e+00
-5.560813249222031018e+00
-4.888884763205660455e+00
-5.564244414282952356e+00
-5.267094600827662454e+00
-5.300881380000978638e+00
-5.459469013614801192e+00
-5.407613228675879569e+00
-5.622460554827043211e+00
-5.591402315210294738e+00
-5.252035742281323749e+00
-5.445675922422328341e+00
-5.406709930170674028e+00
-5.185606160191217562e+00
-5.393868741544476819e+00
-5.223804708072909975e+00
-5.435025911264318665e+00
-5.365198654032419689e+00
-5.536327569739293963e+00
-5.276959956618440195e+00
-5.333396797913858123e+00
-5.357475371576575718e+00
-5.517864437705243930e+00
-5.289401178345933374e+00
-5.260944265121520580e+00
-5.404121002066048618e+00
-5.332672782745357054e+00
-5.302557519477735681e+00
-5.524394348879195782e+00
-5.360389892465076578e+00
-5.246670130809788724e+00
-5.542325736007908787e+00
-5.506009392036080641e+00
-5.381494773563998635e+00
-5.492042645247219745e+00
-5.628928569715375474e+00
-5.398863507547819296e+00
-5.309476566061018588e+00
-5.338824947641121810e+00
-5.255828712842511408e+00
-5.242857842790848544e+00
-5.121934923978358256e+00
-5.200816511645395046e+00
-5.212372457364366163e+00
-4.926563509238051530e+00
-5.147651586521892142e+00
-4.942225331628766760e+00
-5.048530183747064193e+00
-5.057227274078130996e+00
-5.079871525599947368e+00
-4.898638526270932658e+00
-4.995187021716207987e+00
-5.048733647306439920e+00
-5.109229368522347769e+00
-4.952300100184323206e+00
-4.903677913173822844e+00
-5.303994735429820473e+00
-4.804224191497301177e+00
-4.853766571528624674e+00
-5.361149013086595971e+00
-4.935972539607861087e+00
-5.089532667153326528e+00
-5.033630912768770393e+00
-5.070992345513101185e+00
-4.780616637260234114e+00
-5.118915098668364472e+00
-4.993580046807552186e+00
-4.856757292419145777e+00
-4.990237653336384582e+00
-4.991177306326033403e+00
-4.986121649497219366e+00
-5.044059879103166999e+00
-5.091597495639672566e+00
-4.809551179317682390e+00
-4.963214134472242911e+00
-4.983708610909830306e+00
-5.172883493847097114e+00
-5.049446637039403107e+00
-4.649461870521591322e+00
-4.908861475430736476e+00
-5.154653376827364575e+00
-5.015093662533436358e+00
-4.824361644359345114e+00
-4.930501486697903779e+00
-5.151109442314860232e+00
-5.335379641362247405e+00
-5.503775630590567403e+00
-5.163229177203621845e+00
-4.841623923224678272e+00
-4.949513180506814436e+00
-4.873837153195902161e+00
-5.138207448543800737e+00
-4.987351803152619389e+00
-5.050311589869559192e+00
-4.785419629053408563e+00
-5.007490261251065000e+00
-5.108578434695073334e+00
-4.976798647380227258e+00
-4.989023231790650215e+00
-4.979385353957448856e+00
-4.993704608845220605e+00
-5.087154108181179524e+00
-5.099934566875002240e+00
-5.108977349274464785e+00
-4.922935533726098711e+00
-5.091140060513500210e+00
-5.064096220671784998e+00
-5.173893458822168334e+00
-5.326921151045343805e+00
-5.328774605718101576e+00
-5.030237931427298470e+00
-5.269126432975745011e+00
-5.143106187005741958e+00
-5.102193182170652541e+00
-4.949606227837501926e+00
-5.207473596256754433e+00
-5.171935055320044050e+00
-5.144434217687209987e+00
-5.085928700149162651e+00
-4.738993259637129363e+00
-5.145903534024784065e+00
-4.451411813913712656e+00
-4.733742918870807337e+00
-5.031812247031706598e+00
-5.040761680078457374e+00
-4.814937777431346433e+00
-5.177611770667038371e+00
-5.336281186554773903e+00
-5.125800319357730395e+00
-5.488802750112858675e+00
-5.124302729912136201e+00
-5.257579604887505198e+00
-4.857425045749740100e+00
-5.132015838359079041e+00
-5.225875371305713557e+00
-5.478785346213361329e+00
-5.388802479913684884e+00
-5.197342593040549019e+00
-4.797857127252918907e+00
-4.931952058817257623e+00
-5.203658753388189062e+00
-5.043301663622496100e+00
-5.029480988461421553e+00
-5.275386439158074481e+00
-4.987138949548483247e+00
-4.929468160958933254e+00
-5.084170633468481526e+00
-5.135037560934797796e+00
-5.136715275952597359e+00
-4.769803356719713783e+00
-5.028740927112939296e+00
-5.414985519500589817e+00
-5.332795584523458032e+00
-5.184228647068843898e+00
-5.575833428259074687e+00
-5.501841925155812163e+00
-5.566155321893384134e+00
-5.151733380896778236e+00
-5.123723994988441888e+00
-5.411484841674949031e+00
-4.864756455898372245e+00
-5.054811650557653024e+00
-4.923100817793518935e+00
-5.223997372294546970e+00
-5.095018031357279931e+00
-5.187582837242362466e+00
-5.455262303329075912e+00
-5.160487497247741473e+00
-5.021987385485626731e+00
-4.942964873243110624e+00
-4.954152089912145840e+00
-4.805439786519827727e+00
-5.138530866211234560e+00
-5.444826049031886050e+00
-5.104315183514564147e+00
-5.001367590173473765e+00
-5.059071857983835407e+00
-5.050161075303213565e+00
-4.820209782903340567e+00
-4.790581956223092241e+00
-5.021766961059585199e+00
-4.820732004213818200e+00
-4.993380185894964463e+00
-4.778998410602790514e+00
-5.032363412618456877e+00
-4.710485258299517142e+00
-5.070857031703074114e+00
-5.030987424262349350e+00
-5.321177161080775875e+00
-5.290096354940776457e+00
-4.289200676831645964e+00
-4.873105432121309200e+00
-5.570909819278401898e+00
-5.006763560298328031e+00
-4.928536674425354036e+00
-4.822473652459839499e+00
-5.051439817248712494e+00
-4.987780782963903370e+00
-4.825085730997757061e+00
-4.309368103395205374e+00
-4.734569567505255705e+00
-5.416024705665300587e+00
-5.036443012312620482e+00
-4.591100768970001411e+00
-4.371473962341791974e+00
-4.018981235341016145e+00
-4.040167254429801957e+00
-4.332939690261286003e+00
-4.275121047701856192e+00
-4.148079768771500753e+00
-4.163812585827546542e+00
-4.076077697228379648e+00
-4.235984336733705113e+00
-3.866078699353820092e+00
-4.453980658209412802e+00
-4.448308359907251486e+00
-4.334827572607373725e+00
-3.600241338694709636e+00
-4.189573485273984765e+00
-4.674653531297979114e+00
-4.572260471492193723e+00
-4.991508926919236977e+00
-5.187119270202729560e+00
-5.175930250639717123e+00
-4.858208866545707494e+00
-4.858204864644402043e+00
-5.311151259775504840e+00
-5.182401514353498939e+00
-4.364989262973713480e+00
-4.946285771484756566e+00
-5.037819514269409993e+00
-5.091370717782295330e+00
-4.982613357197252846e+00
-4.736001110392944469e+00
-5.178952279095178746e+00
-4.843431078143530577e+00
-5.161357937288260977e+00
-5.420524532226337122e+00
-5.394180821774498646e+00
-5.507885402892622295e+00
-5.223291589453930683e+00
-5.305836892313616104e+00
-5.165642683528998802e+00
-5.138283181290177026e+00
-5.341326292599696046e+00
-5.279717073905792368e+00
-5.213234400383038647e+00
-5.169659861069427542e+00
-5.116694488608678704e+00
-5.351163818318743104e+00
-5.493648597713125525e+00
-5.532345894806331543e+00
-5.291138366604096532e+00
-5.344861361648248987e+00
-5.288878935080761678e+00
-5.331880837764852998e+00
-5.621597987222049397e+00
-4.995010874595407380e+00
-5.142698910234752674e+00
-5.105470805333368389e+00
-5.143132156175456160e+00
-5.231627816545602272e+00
-5.216000134230435847e+00
-5.188149729854125702e+00
-4.783966599718183055e+00
-4.730094575275267665e+00
-4.722867623051653752e+00
-4.703103149046946818e+00
-4.497079541412007941e+00
-4.395843735761922666e+00
-5.041343362415167562e+00
-4.734048186543844849e+00
-5.050956835348359597e+00
-4.838495503638866602e+00
-5.198530824793897942e+00
-5.096733507068431202e+00
-5.570060426681451737e+00
-5.013749155956586101e+00
-4.672760417947791289e+00
-4.726981873881668683e+00
-4.906681967557085855e+00
-4.721021891403527349e+00
-5.407404269717099865e+00
-4.812709015695654458e+00
-4.394191178441692713e+00
-4.659910134964500017e+00
-5.188323535870061676e+00
-5.055540446089072049e+00
-4.961596689438191987e+00
-4.993548750151242110e+00
-5.291302744837829586e+00
-4.933037813203665856e+00
-4.999563023067102208e+00
-5.201023858851941739e+00
-5.462046903490111127e+00
-5.105514874776688750e+00
-4.896074743302045285e+00
-4.996988515206256309e+00
-4.991578828695354630e+00
-4.977196411676113819e+00
-4.993564733097586306e+00
-5.061495264354729073e+00
-5.114712137061673936e+00
-5.198628592353398581e+00
-5.144631172618067794e+00
-5.141154172525801869e+00
-5.194831841062456768e+00
-5.260632309233362669e+00
-5.228542881670178666e+00
-4.965853391517442539e+00
-5.213794020798878215e+00
-5.241383266491419946e+00
-5.425400797143551834e+00
-5.421299892839900991e+00
-5.607086115243004265e+00
-5.556589004843414337e+00
-5.527813258387496376e+00
-5.505678469557818921e+00
-5.474769088074225465e+00
-5.456869757678461497e+00
-5.393270620318087794e+00
-5.358185023723780027e+00
-5.392752739921895966e+00
-5.391955197869258143e+00
-5.031803858833107768e+00
-4.949066309098189897e+00
-5.223396364040496564e+00
-5.158844857180059584e+00
-5.646869931480636318e+00
-5.196434751713388422e+00
-5.185784942671411990e+00
-5.336068437848974000e+00
-5.321135354142819907e+00
-5.178083673526590935e+00
-5.446266834574553961e+00
-5.197479802344893152e+00
-5.220333038651590485e+00
-5.304354993656323458e+00
-5.473786709757028746e+00
-5.375952747750245564e+00
-5.449788418109051236e+00
-5.343612340889421830e+00
-5.113835442342085535e+00
-5.174721265622915567e+00
-5.291195917552183658e+00
-5.168212534033633787e+00
-5.405753754925632037e+00
-5.107717115838715571e+00
-5.266867383912487099e+00
-5.098779283126438244e+00
-5.288154049420545455e+00
-5.135807780259947997e+00
-5.604538385160763525e+00
-5.338841699187837797e+00
-5.008105410152347226e+00
-5.301308893125237454e+00
-5.359092452832631359e+00
-5.267931211565974436e+00
-5.466367322262041029e+00
-5.451361662861959445e+00
-5.326797023135471321e+00
-5.302700343046167220e+00
-5.385166215586589367e+00
-5.343893639314447164e+00
-5.396956962453489659e+00
-5.086432984125686119e+00
-5.006325560050933987e+00
-5.279549415596076933e+00
-5.253266621201118980e+00
-5.215655532194451993e+00
-4.981081124540399863e+00
-5.299800431911041443e+00
-5.487540521535831495e+00
-5.344749765718815659e+00
-5.339089537438214350e+00
-5.345340747658217317e+00
-5.589757147606222887e+00
-5.375453311245848020e+00
-5.359993432083283160e+00
-5.479313674109388188e+00
-5.532201303663282665e+00
-5.371060389732174478e+00
-5.151848535507215665e+00
-5.279248123838936380e+00
-5.285350485406536514e+00
-5.150641510629010433e+00
-4.937481395125487893e+00
-5.047477190661398438e+00
-5.384460140297163910e+00
-5.441888210126871073e+00
-5.053184851048855286e+00
-4.985068616554858778e+00
-5.346863085028671136e+00
-5.568937546408237793e+00
-5.333678612000890773e+00
-5.325428328998854433e+00
-5.326027832256718497e+00
-5.225285375186266457e+00
-5.623662351350061428e+00
-5.283962672568626395e+00
-5.304275528203845624e+00
-5.076320832016454787e+00
-5.142305305702810969e+00
-5.066262612789209641e+00
-4.880748850407992556e+00
-5.375115726493683965e+00
-5.306280020697626831e+00
-4.920312910782156379e+00
-5.789748715744295282e+00
-5.146885568078140238e+00
-5.349948617682188434e+00
-4.995786078185196821e+00
-5.246663168776779962e+00
-5.295760867798032123e+00
-5.798164962650106169e+00
-5.515368900707445121e+00
-5.259271569146738656e+00
-5.402860365496236383e+00
-5.224248399468095272e+00
-5.171290217292075830e+00
-5.056335045266283856e+00
-5.558235495549467942e+00
-5.624393716028356138e+00
-5.367586478638508574e+00
-5.542374445358786872e+00
-5.341181588300066174e+00
-5.581227780217078660e+00
-5.655105054778708507e+00
-5.716915617498421476e+00
-5.306293592080151278e+00
-4.916553307286901209e+00
-5.197610973448997918e+00
-5.376847117353061201e+00
-5.309940595784895301e+00
-5.058128086872416773e+00
-5.304916132400294693e+00
-5.355417799941562862e+00
-5.306778653065246765e+00
-5.294623798689181982e+00
-5.412119168063505903e+00
-5.085530003446120162e+00
-5.352806623322732271e+00
-5.658011319315741972e+00
-5.259893875618805836e+00
-5.588084738860342959e+00
-5.213396069291546198e+00
-5.239597866289698480e+00
-5.497565797810227473e+00
-5.247800611822126982e+00
-5.365678971257039187e+00
-5.298280514427467836e+00
-5.125371366853790356e+00
-5.384616224495741399e+00
-5.179879616017996291e+00
-5.172550873826674334e+00
-4.980517029871013079e+00
-5.099817687931117227e+00
-5.134568845542823112e+00
-5.158842150756973943e+00
-5.382798712361272386e+00
-5.241399561724855438e+00
-5.303417649042198256e+00
-5.274720337793644909e+00
-5.381516737857411137e+00
-5.161265213218920955e+00
-5.317493967827939372e+00
-5.373945489783225504e+00
-5.594469620664079379e+00
-5.411600353642909589e+00
-4.778834253868304849e+00
-5.231129475587361632e+00
-5.264387483888810060e+00
-5.353419695481045792e+00
-5.267151279715440282e+00
-5.476104949222344587e+00
-5.453816984286677716e+00
-5.487327370092786261e+00
-5.442069152009025856e+00
-5.508571445339846662e+00
-5.162878092685663667e+00
-5.257428732774436675e+00
-5.286537292369197338e+00
-5.441075039046096684e+00
-5.313191978491597744e+00
-5.180118687145017553e+00
-5.001481313622946345e+00
-4.538910359503479874e+00
-4.561242653687185289e+00
-4.912155919742148491e+00
-4.811997748254136731e+00
-5.241556122907567783e+00
-5.202904749983148669e+00
-5.002154567300073573e+00
-5.194133932625729422e+00
-5.424418061724327167e+00
-5.270420174034780025e+00
-5.162770532019840708e+00
-4.714964151680381299e+00
-5.047528873025187934e+00
-5.005495841244204769e+00
-5.058246998635358871e+00
-4.898797393512346332e+00
-5.068027891015861819e+00
-5.097221960403288676e+00
-4.947268337007245442e+00
-5.504405855178379880e+00
-5.279081020623836551e+00
-5.189821381360073538e+00
-4.985579542825981036e+00
-5.257435422547517945e+00
-4.836555005952332564e+00
-4.821945844828584349e+00
-5.033754045889176965e+00
-5.096245598509841379e+00
-4.912122021134534222e+00
-5.055666050474107109e+00
-4.901221237864376690e+00
-5.007897423192059883e+00
-5.007669838369980475e+00
-5.020867044287019354e+00
-5.175681441384784698e+00
-4.837782202891110828e+00
-5.147908994854591747e+00
-5.039069962820958537e+00
-4.965232447407911920e+00
-4.879110303992506559e+00
-5.284663789985106774e+00
-5.471131611682480411e+00
-5.256256681647312412e+00
-5.285768512138721675e+00
-5.360455011567332839e+00
-5.480150029392352629e+00
-5.311847658654102133e+00
-5.404673303236960713e+00
-5.185409618698606060e+00
-5.201148747865303790e+00
-5.011275909926313332e+00
-5.299724774446860742e+00
-4.892710623011073956e+00
-5.034136714267379631e+00
-4.891398270483376720e+00
-4.486859539884775927e+00
-5.273822665561454848e+00
-5.008979406851660876e+00
-4.680670912019705199e+00
-4.751578530454000138e+00
-4.809331306669200501e+00
-4.992048892197995080e+00
-4.928565314106314155e+00
-4.471086322312630479e+00
-4.929275233606245976e+00
-5.399959792286137095e+00
-5.412199699341982750e+00
-5.229082434943928881e+00
-5.546725183025194461e+00
-4.881568924850401281e+00
-4.939541794045011258e+00
-4.942090251767848663e+00
-5.402366383599045641e+00
-5.187414747479929034e+00
-4.803003973273827221e+00
-4.735455402059815633e+00
-4.717601594918272134e+00
-4.834969379154441249e+00
-5.035801244820815370e+00
-4.829714060626557171e+00
-5.299199103172977487e+00
-4.982335603371584654e+00
-5.257397058426834136e+00
-4.898184480606458280e+00
-5.200240351874769296e+00
-5.118887503259076155e+00
-4.803269385633007538e+00
-4.948932552241577021e+00
-4.877140415299232146e+00
-4.765881759387911920e+00
-4.779451840199405055e+00
-4.460903764425879992e+00
-4.476316611559329139e+00
-4.779473924083039726e+00
-4.370354036830512712e+00
-4.884623668024865140e+00
-4.599775844095812971e+00
-4.800143583446240036e+00
-4.598955189471661598e+00
-4.624120100899397734e+00
-4.272236411267644307e+00
-4.501503350396649061e+00
-4.634302187583878130e+00
-4.695831823464113874e+00
-4.556589236890547845e+00
-4.472638731183770311e+00
-4.972766238688984153e+00
-4.013373283240272649e+00
-3.978343307559696118e+00
-4.246873438671131318e+00
-3.954547998845895140e+00
-3.849786538648937828e+00
-3.908002031832891188e+00
-3.974406082344119184e+00
-3.855604808732646660e+00
-3.981935690733028110e+00
-4.084370722049110114e+00
-3.858282173945726257e+00
-4.018237549162621214e+00
-3.877378992510434941e+00
-4.434958861155042342e+00
-4.103294807692972057e+00
-4.989679173739278717e+00
-5.050057426823527429e+00
-4.911513648829409107e+00
-5.058219542063996599e+00
-5.063294937643471272e+00
-4.482298059263726486e+00
-4.343367225088413441e+00
-3.822283550079641490e+00
-3.733642714305587695e+00
-3.920183252799148033e+00
-3.707085452258888747e+00
-4.214403184463813901e+00
-4.871258737923363391e+00
-4.940862288258752066e+00
-4.781040867618559176e+00
-4.187828976211150689e+00
-5.190512654531089787e+00
-5.373569797802701054e+00
-6.185676971502704014e+00
-5.463877399388969991e+00
-4.686638925178155723e+00
-4.174383732252126222e+00
-4.352756325811782290e+00
-4.208419738330810844e+00
-4.335875641196508923e+00
-4.149063490555320755e+00
-4.335480679474724930e+00
-4.648316522304926757e+00
-3.885750114283191170e+00
-4.210188510214211810e+00
-4.377447565462791346e+00
-4.629534102746768021e+00
-4.833635505553558254e+00
-4.574452919876951462e+00
-4.740262053986430857e+00
-4.424098573108785182e+00
-4.957511344582372637e+00
-4.892823002357124196e+00
-4.967889580124538185e+00
-4.654198857073010842e+00
-4.745762277640861448e+00
-4.568271655627706984e+00
-4.633563215734567642e+00
-4.723747338815298846e+00
-3.935297106312238835e+00
-4.331257638414370170e+00
-4.226857906016378230e+00
-4.228158635404231092e+00
-4.589741220897392004e+00
-4.581607003246148224e+00
-4.820041694776502794e+00
-4.422542651040794581e+00
-4.739296458033988912e+00
-4.840719262624475050e+00
-4.807007812652784651e+00
-4.200563706291067234e+00
-4.652146643510445934e+00
-4.963275186196304034e+00
-4.344360360659424103e+00
-4.365876016221853284e+00
-4.408463467557425020e+00
-4.631825124909288327e+00
-4.295685512568577558e+00
-4.416510697315474410e+00
-4.416457041703266917e+00
-4.207783788948945336e+00
-4.250024571886208413e+00
-4.548259291425671869e+00
-4.779853300718332143e+00
-4.679922179833480911e+00
-4.302803831521427647e+00
-4.828013418612399299e+00
-4.520029602698589777e+00
-4.525867411304369092e+00
-4.531169892780241071e+00
-4.410713951220381901e+00
-4.148850407443624100e+00
-4.991090523792708566e+00
-4.972220692992147306e+00
-5.004142133775102863e+00
-4.994386630209790567e+00
-5.007455094595547607e+00
-5.272553276291423785e+00
-4.587452471543973509e+00
-4.925709444514309254e+00
-4.805046841366746868e+00
-4.627595046643965482e+00
-5.172807244807324345e+00
-5.166261826790639944e+00
-5.337234462686584635e+00
-5.343959757368169861e+00
-5.534256037105545367e+00
-5.687630675663167601e+00
-5.495807856110765499e+00
-5.381863423197325247e+00
-5.232766806234707246e+00
-5.071333553529131954e+00
-5.176099596616510645e+00
-4.946791440049985056e+00
-5.201146734679022110e+00
-5.270026741163737150e+00
-5.511711759783654685e+00
-5.164535056787723732e+00
-5.175673729459834504e+00
-5.341038831375541029e+00
-5.245740676341274167e+00
-5.345546686192522934e+00
-5.186856257366400769e+00
-5.166446316440575615e+00
-5.151276565658606366e+00
-5.144073658117208403e+00
-4.843012666071115468e+00
-5.194696662691995925e+00
-5.185148569571371269e+00
-5.537981442044779712e+00
-5.450273231694895415e+00
-5.568897614872204471e+00
-5.316208865301087272e+00
-5.386195212066342997e+00
-5.182766125881113517e+00
-4.949869200189379370e+00
-5.385082608442127494e+00
-5.370142593862158087e+00
-5.347628458377946536e+00
-5.156759216261668222e+00
-5.619711322975457612e+00
-5.663414625874789721e+00
-5.136821362505128441e+00
-5.185534000868398330e+00
-5.379415907851347711e+00
-5.006038276555170086e+00
-5.060492193028548691e+00
-5.335997922390065540e+00
-5.185007347993408011e+00
-5.146100723872958582e+00
-5.445994752594645938e+00
-5.379651434745939653e+00
-5.373263850882988635e+00
-5.463027587074961389e+00
-5.377340448320958366e+00
-5.502452364174313715e+00
-5.394113359637158212e+00
-5.324100361324607178e+00
-5.427848135301649890e+00
-5.423639410147536921e+00
-5.479195678616891385e+00
-5.256923205034436108e+00
-5.498556950597695447e+00
-5.296971794726156091e+00
-5.685453480710478402e+00
-5.341226824225217662e+00
-5.526893451227339327e+00
-5.433151708746716047e+00
-5.353918609752697400e+00
-5.386224396265022918e+00
-5.194163245325156275e+00
-5.373669047795690545e+00
-5.575183101450913448e+00
-5.379666022362544986e+00
-5.330074131595394782e+00
-5.356064661429536855e+00
-5.551671263915363141e+00
-5.378866350397412788e+00
-5.245889702690580414e+00
-5.471896677761621142e+00
-5.219498540157255562e+00
-5.127629544054706834e+00
-5.271801833125338455e+00
-5.457122887799107147e+00
-5.430499768648702208e+00
-5.442620332953998386e+00
-5.215775072867674389e+00
-5.431989770815885521e+00
-5.283306645335680507e+00
-5.297673338750347405e+00
-5.241096746319490407e+00
-5.333680119055091318e+00
-5.416041351975834139e+00
-5.425914789975343488e+00
-5.156810167494643160e+00
-5.279337653999575330e+00
-5.358594822751499009e+00
-5.504437102602495635e+00
-5.013739999868056962e+00
-5.244823107463877143e+00
-5.529544431801584281e+00
-5.318262170835080127e+00
-5.440907334726947653e+00
-5.396496408757042396e+00
-5.518067751930686882e+00
-5.391025710906022894e+00
-5.090811776474279959e+00
-4.975133759043800730e+00
-5.173557955007536791e+00
-4.379868530144194416e+00
-4.816632179633201005e+00
-5.353043142801696241e+00
-5.379021895378043538e+00
-5.324644092801981365e+00
-5.487854664983508712e+00
-5.662782820825110086e+00
-5.578387670541267163e+00
-5.538364183908051963e+00
-5.533211854217213954e+00
-5.519990194703859210e+00
-5.578791890898869177e+00
-5.303351799596899951e+00
-4.673650235391445307e+00
-4.184354487678407786e+00
-4.129759264151768861e+00
-4.034232617560567391e+00
-3.870096658866067241e+00
-3.901308542559632553e+00
-3.941925924168584672e+00
-4.008574366709848569e+00
-3.734537413188594890e+00
-3.681582807604377727e+00
-3.929884251137750084e+00
-3.948510748367840772e+00
-3.800124493921712698e+00
-4.015833921734166090e+00
-4.039023253158086746e+00
-3.934969040694757059e+00
-3.909961317390710178e+00
-3.601186540474527575e+00
-3.655353132261602855e+00
-3.707236926324276372e+00
-3.558303661280369123e+00
-3.871209434358460655e+00
-3.870637522807084174e+00
-4.064057724953641149e+00
-3.916361922097951087e+00
-3.856235709609391105e+00
-4.066166892982554515e+00
-4.193627120542164022e+00
-3.740726696404776064e+00
-4.454410929339053027e+00
-4.550747587322608645e+00
-4.109456913423795932e+00
-4.315988725535095050e+00
-4.279088044815365421e+00
-4.188035941784602478e+00
-4.057789818390314274e+00
-3.896682790605726421e+00
-4.206171984962217003e+00
-3.883348478830082051e+00
-3.774177797390601441e+00
-4.055583756436113241e+00
-4.166358889526350140e+00
-4.126892953700410871e+00
-3.978363901003890035e+00
-3.978655898897065502e+00
-3.986937144207612693e+00
-3.699023328926780430e+00
-3.781633141294694855e+00
-4.072267268114698524e+00
-4.164845366924303072e+00
-3.696310610846747835e+00
-4.344629055508485216e+00
-4.182881999936761019e+00
-4.379799421458073994e+00
-4.486574960377688548e+00
-3.858964576828943116e+00
-4.185205675739880782e+00
-4.219025443022732524e+00
-4.183289190532734736e+00
-3.711562144835886201e+00
-3.954865397624194756e+00
-4.064644552247645315e+00
-3.861428421115853826e+00
-4.002230135601759997e+00
-4.175707936392108799e+00
-3.582407208630264073e+00
-4.045998177776849225e+00
-3.873049642028240758e+00
-3.949804545854896709e+00
-3.601965369696093600e+00
-3.981819404191477840e+00
-3.582846383950437197e+00
-3.814952948842605718e+00
-3.612764858022426750e+00
-3.357225692655865235e+00
-4.094786764769911436e+00
-3.665166436120738780e+00
-3.997633006196757322e+00
-3.453934597907206694e+00
-3.707518069279128525e+00
-4.389212518893200077e+00
-3.742623716949749380e+00
-3.539188781668821449e+00
-3.618878320200475951e+00
-3.615419597145028252e+00
-4.060663912728620595e+00
-3.808470124386639899e+00
-3.848515963930229766e+00
-3.625606269297663609e+00
-3.616987306601711083e+00
-3.899970584193355183e+00
-3.476496384848080545e+00
-3.438146151676588325e+00
-3.517631812733768459e+00
-4.125457069069058846e+00
-4.090697214131730597e+00
-4.027627029918084745e+00
-3.406156817366516876e+00
-3.301444886575174209e+00
-3.135700804885416026e+00
-3.572246633760995937e+00
-4.309392483249767203e+00
-4.585664841578288353e+00
-3.829253605089327550e+00
-4.363718569821459781e+00
-4.160890728080043566e+00
-4.003769577274037594e+00
-3.776163577667764226e+00
-3.653688505046836621e+00
-3.992589063957582507e+00
-4.028446564856525747e+00
-3.846289803544454156e+00
-4.172610986903207753e+00
-4.175618324396965342e+00
-3.727673438822667329e+00
-4.466887976029034313e+00
-4.198412965971522581e+00
-4.379765873998814563e+00
-4.350636842499375767e+00
-4.263385770023835342e+00
-4.256548568474897820e+00
-4.355433716214295536e+00
-4.092294727847393787e+00
-4.178125773353100314e+00
-4.006239785187916347e+00
-4.146712825949871117e+00
-4.089937417837042233e+00
-4.002366868101845832e+00
-3.884096044130044501e+00
-4.092026417629460511e+00
-4.199126106330957064e+00
-4.271497262294544406e+00
-4.037948090065481388e+00
-4.063472828758524891e+00
-3.990007061136946032e+00
-3.955542831337654164e+00
-4.172424702712671518e+00
-4.065642404578234448e+00
-4.036965548299788153e+00
-4.163040900568487857e+00
-3.961739566138448687e+00
-3.650568915780258994e+00
-3.677823839391055838e+00
-3.769147605213963637e+00
-4.390414748355603081e+00
-4.081422336390876815e+00
-4.165475258909498102e+00
-3.804756286143635258e+00
-3.520319467307902350e+00
-3.316939712181187438e+00
-3.581486316729518560e+00
-4.037009951686991727e+00
-4.146487443120748573e+00
-4.465780026181058737e+00
-4.071609780334018325e+00
-4.265565397187360830e+00
-4.006153379268922343e+00
-4.547793228211222782e+00
-4.503054074241280347e+00
-4.431518103866436853e+00
-4.178061054530814111e+00
-4.202227158484202363e+00
-4.370394711271103461e+00
-4.338776961832954804e+00
-4.244032794805880471e+00
-4.295960501645432750e+00
-4.227527697918023186e+00
-3.936108491504247020e+00
-3.822987472801753217e+00
-3.576702465397616049e+00
-4.288568466230684884e+00
-4.382245999438667994e+00
-4.163698857762589967e+00
-4.179726373378624515e+00
-4.296246616680568842e+00
-4.401351607803057675e+00
-4.161400015446985456e+00
-4.392498407401418170e+00
-4.862369690492380769e+00
-4.368558088488994962e+00
-4.003398164949876659e+00
-4.182012362505195924e+00
-4.456071603072561338e+00
-4.091984319412195426e+00
-4.277742549850264808e+00
-3.496567320881958540e+00
-3.502190169342340731e+00
-3.569079173396632942e+00
-3.604556961735755571e+00
-3.829242674518746448e+00
-4.028305419434695445e+00
-4.303059772888429002e+00
-3.745655171750720491e+00
-3.391876001860763434e+00
-3.544499182145493865e+00
-4.280224222746853435e+00
-3.594440052589551016e+00
-3.329966020270071159e+00
-3.891005211340778924e+00
-3.415140982062195629e+00
-3.229498817543863698e+00
-4.498407734605902597e+00
-4.346437618182093843e+00
-4.300653584762134329e+00
-4.351426748968015623e+00
-4.389257483405593518e+00
-4.509359363023728307e+00
-4.689886150758035832e+00
-4.582523599931121794e+00
-4.588784886347349712e+00
-4.634131986154749860e+00
-4.562216374718406797e+00
-4.544408662523725440e+00
-4.248898539746122971e+00
-4.225596295724287188e+00
-4.617585076802765975e+00
-4.235610878351513620e+00
-4.005355272849077330e+00
-4.086382425793318340e+00
-4.004560378086780226e+00
-4.226100292117266122e+00
-4.414444012670378115e+00
-4.259368823613712607e+00
-4.535499762975386595e+00
-4.249136644350077319e+00
-4.580453419626504541e+00
-4.302457354054812555e+00
-4.318846324621317123e+00
-4.656848441717980513e+00
-4.384260386469122750e+00
-4.447479271966082059e+00
-4.387322517017417489e+00
-4.546514724585358991e+00
-4.475427710006536941e+00
-4.577068306441998580e+00
-4.125562174448853980e+00
-4.465513900361302468e+00
-4.458900665028645349e+00
-4.344658830784478454e+00
-4.200290777802728748e+00
-4.350630053867576841e+00
-4.624730837273030915e+00
-4.589477465311437854e+00
-4.374294619193961786e+00
-4.575543971885321248e+00
-4.429494322610187496e+00
-4.514330207594178468e+00
-4.511769268915370112e+00
-4.617855310909598110e+00
-4.478170477467764421e+00
-4.365103245209597027e+00
-4.304092660184259067e+00
-4.099422716649581133e+00
-4.376441025793701201e+00
-4.247820140189078941e+00
-4.328711556001144878e+00
-4.039011495061535229e+00
-3.973862608299975285e+00
-3.643609983021245391e+00
-4.172037764070673838e+00
-4.568970612633486361e+00
-4.559752583683742699e+00
-4.666234057720897610e+00
-4.089519285779051216e+00
-3.373830589099050314e+00
-3.641556038492316016e+00
-3.657694474068831525e+00
-3.230870892205880196e+00
-3.138636202629026428e+00
-3.160265652495195088e+00
-3.898782446928779510e+00
-3.652614025156982080e+00
-3.838703357075133216e+00
-3.787998128629584293e+00
-3.910779262248198052e+00
-4.017341681741770643e+00
-4.046157583461097218e+00
-4.352915409707875050e+00
-4.229315019285812660e+00
-4.138341919852140727e+00
-4.268346091480037963e+00
-4.318077159943063847e+00
-3.905158668027264746e+00
-4.373600286660644265e+00
-4.470496359205661463e+00
-4.651399202179355541e+00
-4.507257354466720045e+00
-4.401791655798223069e+00
-4.220196181313669470e+00
-4.178568876023092571e+00
-4.741525804215832807e+00
-5.130764540577334110e+00
-5.121611581115054435e+00
-4.788907872620803197e+00
-4.880818669726220804e+00
-4.441953924617889626e+00
-4.531709579011501177e+00
-4.465936137183780907e+00
-4.540186932224660410e+00
-5.141982394137551537e+00
-5.041475434878605277e+00
-4.596666696269295471e+00
-4.771328572284239122e+00
-4.716867400307328317e+00
-4.918297168645087147e+00
-4.867462236143417442e+00
-4.220682481392952212e+00
-4.473155595124103101e+00
-4.977073038660024373e+00
-4.596381511231457218e+00
-5.135338047135488360e+00
-5.311596449756939009e+00
-5.472119498186549968e+00
-5.220478128086084801e+00
-4.947300968756022321e+00
-5.201761022154433256e+00
-5.167722228595267531e+00
-4.807932874223815212e+00
-4.945930280097980081e+00
-4.661059460962846401e+00
-5.164323304543138704e+00
-4.738151729882467578e+00
-5.230475602665546120e+00
-5.284884742606426933e+00
-5.245881412517979570e+00
-5.022109143461256586e+00
-5.102369736525144361e+00
-4.876780624623791027e+00
-4.993713775991727388e+00
-4.792903110662390276e+00
-5.023862590307727416e+00
-4.972740717042216652e+00
-4.976168623764128718e+00
-5.059652975775052575e+00
-5.257118274839228889e+00
-5.548085810611961932e+00
-5.350575315214704197e+00
-5.815469679101394007e+00
-5.788205236288116673e+00
-5.365479600139541283e+00
-5.430433753118085072e+00
-5.413707588869449694e+00
-5.379229094009994050e+00
-5.582971313281359649e+00
-5.766627705041041274e+00
-5.264232007721558304e+00
-5.463799416373725570e+00
-5.331342000836372996e+00
-5.327070751942107663e+00
-6.032229513298974055e+00
-6.563593252956422930e+00
-6.214379787591054694e+00
-6.298855448339864438e+00
-6.360242915708202105e+00
-6.447895602834704754e+00
-6.589889040455649827e+00
-6.065462903727076416e+00
-5.760409180196465861e+00
-6.367793402999956776e+00
-6.773093034045676752e+00
-6.302283179626289922e+00
-6.434664706488127273e+00
-5.998167329653941948e+00
-5.718519514080626642e+00
-5.584882347308256278e+00
-5.995017933526447962e+00
-6.014439448533384969e+00
-5.729144758974469731e+00
-5.929076351566021863e+00
-6.052969903163377907e+00
-5.745960169467601908e+00
-5.545333565474763304e+00
-5.553731838102854645e+00
-5.119812150676153806e+00
-5.429847624452317945e+00
-5.571716578927213170e+00
-5.307546367385078234e+00
-5.714678025329047450e+00
-5.611282851492221724e+00
-5.045438852391107787e+00
-5.068113604186156529e+00
-5.553744953835132669e+00
-5.848196917635950953e+00
-5.664244680292042311e+00
-5.359016074590778445e+00
-5.362366606598575558e+00
-5.483343361536628713e+00
-5.832458666751549003e+00
-5.900849026412173792e+00
-5.546324232924408015e+00
-5.899623736308448052e+00
-4.985425351063268451e+00
-5.252959328628895364e+00
-5.155334403468762261e+00
-5.148751775109131401e+00
-5.148110216432353781e+00
-5.244975391517081142e+00
-5.309545388967966240e+00
-5.619798633375014951e+00
-5.285145853110027936e+00
-5.049450228382813322e+00
-5.118109280637425762e+00
-5.300851419240490969e+00
-5.399288638433638710e+00
-5.353861775066013351e+00
-5.395291713464696493e+00
-5.701660285640084425e+00
-5.801642055072523618e+00
-5.270099958055018519e+00
-5.585231451505102029e+00
-6.126689573024623137e+00
-5.896235035137856073e+00
-5.953695044790306312e+00
-5.649470235772750648e+00
-6.093916413543457367e+00
-6.217941356416153198e+00
-6.008186476692462641e+00
-5.760762710677327370e+00
-6.061199820839666685e+00
-6.195653578505793568e+00
-5.921427800894416116e+00
-6.355545363243336077e+00
-6.638002706727585078e+00
-6.484080510518049678e+00
-6.075520528710160129e+00
-6.020554861318496265e+00
-6.796185097155800214e+00
-6.478760190373789030e+00
-6.664961812067510039e+00
-6.692703248520750492e+00
-6.674287347027375361e+00
-6.822957079207216502e+00
-6.409188139911991655e+00
-6.575272681915007134e+00
-6.728683419044835468e+00
-6.700781585529449025e+00
-6.615606649171088982e+00
-6.644037431758643031e+00
-6.833119826811554276e+00
-6.795370177474540085e+00
-6.723568311978070255e+00
-6.720202178011818184e+00
-6.790598319043786191e+00
-6.569042566150576690e+00
-6.508704967419741472e+00
-6.532342829929142169e+00
-6.550847741064515617e+00
-6.773949009716456970e+00
-6.405244645190621533e+00
-5.922045430227560914e+00
-6.380792968715215174e+00
-6.214774531918455303e+00
-6.289209285501043745e+00
-6.022197251119524530e+00
-6.619059729092182209e+00
-6.229851877891974254e+00
-6.333942014832820711e+00
-6.227879942031747440e+00
-6.164081178671723116e+00
-6.038599077357541312e+00
-6.618665342141976993e+00
-6.111802954921565778e+00
-6.261177560188561309e+00
-6.363395961168307302e+00
-6.132932627638978396e+00
-6.554484327551450384e+00
-6.267122513787858118e+00
-6.139307532247494592e+00
-6.361664414789705013e+00
-6.321997356424187586e+00
-6.522833196750249307e+00
-6.491569925314447431e+00
-6.477902092440575466e+00
-6.678223647915042527e+00
-6.046320981627672175e+00
-6.369168028286957828e+00
-6.546811400075895904e+00
-5.919084766252377783e+00
-6.560368935667751700e+00
-6.910003628763965011e+00
-6.076519062393738402e+00
-6.170243192761603268e+00
-6.547898077704876307e+00
-6.608284718525113455e+00
-6.590766617662276339e+00
-6.338557284902941902e+00
-6.661677376910768444e+00
-6.856616142766102762e+00
-6.300548035079786224e+00
-6.357969771378215285e+00
-6.286521228051258348e+00
-6.288354108353972016e+00
-5.971951055051287760e+00
-6.203163497271388493e+00
-6.288340903540855287e+00
-6.333791934579767968e+00
-6.167362983081985384e+00
-6.354375281935754849e+00
-6.335985788739418645e+00
-6.132870505290669350e+00
-6.850719171121045115e+00
-6.128857237404924163e+00
-6.651372209633836796e+00
-5.951797971255127884e+00
-6.366507436719011537e+00
-6.268936602411761427e+00
-5.895057285839531147e+00
-6.493360623199147419e+00
-5.902774512230969606e+00
-6.370291749063134112e+00
-5.885426242366092353e+00
-5.999927122137876268e+00
-5.902670423129971589e+00
-5.471750866743351871e+00
-5.735271770363744359e+00
-5.790895986367183390e+00
-5.859018237386720784e+00
-5.596615929724432448e+00
-5.919031524963322077e+00
-5.884297954642382145e+00
-5.621039972633201209e+00
-6.375315935426465686e+00
-6.282652328569634292e+00
-6.390229059517174903e+00
-6.796995314198392535e+00
-6.778890883520147348e+00
-6.831182461620890933e+00
-7.209944415795543016e+00
-7.006414340772493254e+00
-6.497285780891254525e+00
-6.565674647979940382e+00
-6.327974258292023535e+00
-6.352976503006750875e+00
-6.421125131556492782e+00
-6.453528989589054632e+00
-6.857176273020649582e+00
-6.522282511078768330e+00
-6.563806399341877373e+00
-6.386036542337270028e+00
-6.348461690193212270e+00
-6.313830776439825598e+00
-6.200026381498645378e+00
-6.618985980134430847e+00
-6.379787685754369164e+00
-6.434885798683604996e+00
-7.108260320080437289e+00
-6.313003995154953252e+00
-6.441114806047526287e+00
-6.614759769552714275e+00
-6.134622574687464081e+00
-6.475598424058533809e+00
-6.064816381006894019e+00
-6.215218302031956910e+00
-6.515275841711814842e+00
-6.196490425186954809e+00
-6.440328019062990350e+00
-6.696571325880388947e+00
-6.535113428944997693e+00
-6.363832442042493653e+00
-6.662457068045628539e+00
-6.638890763701517983e+00
-6.562029721083206368e+00
-6.280986282259640952e+00
-6.278766167773389917e+00
-6.516609087591536564e+00
-6.567516255352335186e+00
-6.469714889804866864e+00
-6.883881464393553529e+00
-6.518737388092588070e+00
-6.295973667281835162e+00
-6.578284293513530834e+00
-6.463783315086755188e+00
-6.400418117196795542e+00
-6.630302091523057051e+00
-6.737334459620720750e+00
-7.162159650040822889e+00
-6.549344755944447982e+00
-6.579859480527110449e+00
-6.820487646792662950e+00
-6.610059701873542970e+00
-4.781118630533546465e+00
-5.223437918383068812e+00
-5.324165688482946912e+00
-5.503434992192728359e+00
-5.143711638110573858e+00
-5.422539457865606316e+00
-5.235489049302277209e+00
-5.170841868307623379e+00
-5.388988699339076760e+00
-5.717329047085430105e+00
-5.052668739580791879e+00
-5.100626569855478465e+00
-5.370215355012732061e+00
-5.377213810743003641e+00
-5.449842693233451385e+00
-4.977230809182693783e+00
-5.381678553826861666e+00
-5.371059316352155832e+00
-5.464423739184062434e+00
-5.435794178376645469e+00
-5.156063546060189573e+00
-5.356494630626793096e+00
-5.400536494206282789e+00
-5.194432778513593973e+00
-5.553932324099935869e+00
-5.385426248650881043e+00
-5.461828795438992579e+00
-5.454411787193071959e+00
-5.355307894502925770e+00
-5.415128989767610257e+00
-5.341020313904375705e+00
-5.497871913593805004e+00
-5.289579616927643890e+00
-5.351611242486295161e+00
-5.400983453124622358e+00
-5.271361363345753226e+00
-5.451249453038021109e+00
-5.303544375892418117e+00
-5.337358561607564944e+00
-5.418984788101505856e+00
-5.138634382534594813e+00
-5.200192158395966047e+00
-5.382778834302388127e+00
-5.290799699492851893e+00
-5.344595083720453665e+00
-5.427284855870693647e+00
-5.397757440592297229e+00
-5.218106441060738732e+00
-5.150016945977714755e+00
-5.294014752685324510e+00
-5.241515980943193931e+00
-5.216817922065499324e+00
-5.315914224143699407e+00
-5.439388127570296660e+00
-5.116521600885878485e+00
-5.169486859114027055e+00
-5.204419884266753726e+00
-5.235049327205222092e+00
-5.173259287470668433e+00
-5.065102066812627868e+00
-5.209231869236972123e+00
-5.372949199493652905e+00
-5.191046732845882694e+00
-5.223026632299264449e+00
-4.994474282491493611e+00
-5.130614026366384195e+00
-5.314667936648107549e+00
-5.162260236731056828e+00
-5.193385886331271628e+00
-5.273222933518775690e+00
-4.811251473363399533e+00
-5.131785099547012230e+00
-5.360768407758204290e+00
-5.306596493985964003e+00
-5.102941755536547497e+00
-5.209055873440247453e+00
-5.415158765956997300e+00
-5.271557953320981760e+00
-5.298152658940599835e+00
-5.231678717505877430e+00
-5.102859702434817457e+00
-5.078816614967514909e+00
-5.150196181876699697e+00
-5.358790170838175548e+00
-4.907041079841817144e+00
-4.921018961029093752e+00
-4.877372143951212990e+00
-5.017693014791971606e+00
-4.859766503962804407e+00
-5.017456980173391479e+00
-5.095125613865346459e+00
-5.160270360937104783e+00
-5.116286596318062152e+00
-5.080057241821982039e+00
-4.945504642996238154e+00
-5.155274663136325763e+00
-5.154789623957013234e+00
-5.090774884365112385e+00
-5.175640649808872951e+00
-5.233430445972386380e+00
-5.135405488126362883e+00
-5.042913031626023113e+00
-4.949551120125116555e+00
-5.060809287633282416e+00
-5.005970610637366924e+00
-5.024079664814179225e+00
-5.102616012424342706e+00
-4.851760809137329211e+00
-5.146558139360864814e+00
-4.229060840990503500e+00
-4.827181389474990425e+00
-5.051322607095549699e+00
-5.159993477412739615e+00
-5.184972578474949856e+00
-5.016945003662795166e+00
-4.986948050402280508e+00
-5.046247190372086244e+00
-4.890712808089968888e+00
-4.999696930014457585e+00
-5.070184450985401270e+00
-5.219680146938504350e+00
-4.945617876031031201e+00
-4.996815227410974281e+00
-4.736058471201107345e+00
-4.946945381752996695e+00
-5.166332211189846646e+00
-5.067992023997613948e+00
-4.993356590282732377e+00
-5.200241340955429337e+00
-5.424374778926956076e+00
-5.008636639072412855e+00
-4.999547253132860192e+00
-5.206559084386298331e+00
-5.195798696669466032e+00
-4.982454326686133861e+00
-5.326482522295204802e+00
-5.326659420804208622e+00
-4.968445570100404218e+00
-5.375591291442690434e+00
-5.243124033711715981e+00
-4.973022670812573764e+00
-4.912912008474124903e+00
-5.125521882338884616e+00
-5.319085544838661583e+00
-5.073125113323061264e+00
-5.081264007170194219e+00
-5.276097540417720388e+00
-5.537838185423504811e+00
-4.946681292145015618e+00
-5.057535842494318423e+00
-5.246487424816533185e+00
-5.129365007117352881e+00
-4.949822633706284059e+00
-5.228018991366597312e+00
-5.152155422484204550e+00
-5.163850677849061377e+00
-5.025255570336583766e+00
-5.037879733720465047e+00
-4.736575838276007921e+00
-5.015897872408573654e+00
-4.550290144463108533e+00
-4.831969984967385834e+00
-4.795771401309590232e+00
-4.814254767562426096e+00
-4.766766098385820882e+00
-4.723505342062255252e+00
-4.721187881488956073e+00
-4.642514877617688995e+00
-4.682015254474344523e+00
-5.036782828216974650e+00
-5.011625291271042393e+00
-4.796457077220355636e+00
-5.407340577804127690e+00
-5.225046613404073170e+00
-5.187005990071879680e+00
-5.200142595096167497e+00
-5.207715301336827807e+00
-5.146827751859593292e+00
-5.140740879998397794e+00
-5.425505112382674966e+00
-5.679516604572811822e+00
-5.206971021684130285e+00
-5.371624378106337971e+00
-5.225293721334678843e+00
-5.172653805798515414e+00
-5.324078697488818790e+00
-5.277376412864040134e+00
-5.284743207927977693e+00
-5.514380319457065305e+00
-5.384788286214074127e+00
-5.553786880911700585e+00
-5.710214290109208335e+00
-5.652311220039682560e+00
-5.281689094415076724e+00
-5.381083978199974638e+00
-5.470919430328371469e+00
-5.269979497936672530e+00
-5.301705774228566703e+00
-5.688059118104644263e+00
-5.576076850733447721e+00
-5.257606943711955694e+00
-4.962777428400307222e+00
-4.975359683267018163e+00
-5.116704660926609805e+00
-5.176521525549016012e+00
-5.037059560692283888e+00
-5.090017042732430497e+00
-4.887297747875244625e+00
-4.992504305233118167e+00
-4.934705590284123033e+00
-4.914914982297297286e+00
-4.419587668336179220e+00
-5.031825750435468869e+00
-4.796839284266559034e+00
-5.050222596605602909e+00
-4.747439015615435132e+00
-4.742912434771871411e+00
-4.935531853919817635e+00
-4.932790716190102565e+00
-5.061227918411595361e+00
-4.970857752045416689e+00
-5.071827716451700496e+00
-4.778641339769032825e+00
-4.775788123212265646e+00
-4.488278100958083883e+00
-5.309557516142756839e+00
-5.224103505059638941e+00
-5.445816637893943657e+00
-5.515405714708404794e+00
-4.762448444964255678e+00
-5.321021267450156245e+00
-5.381567879354470563e+00
-5.211748585660118671e+00
-5.226121582009958466e+00
-4.907988475538449968e+00
-5.322222958382707425e+00
-5.069466827069203596e+00
-5.006182757734500832e+00
-5.217096055289235146e+00
-5.350669152207911949e+00
-5.072188981150483222e+00
-5.494285957339622328e+00
-5.728991405853046892e+00
-5.608650541383179977e+00
-5.266969238912929008e+00
-5.554555788734546695e+00
-5.763491720134954477e+00
-5.360321869760183766e+00
-5.557725016424383213e+00
-5.425933647248749381e+00
-5.252197144421857367e+00
-5.600772845833184022e+00
-5.794692216839891330e+00
-5.878152005567463867e+00
-5.796627297025741754e+00
-5.580739800992822630e+00
-5.800021917880124889e+00
-5.551033759883516439e+00
-5.684482186354107291e+00
-5.737884187911664213e+00
-5.154452783051660880e+00
-5.361083953289584869e+00
-5.299581343617127516e+00
-5.296276652100498694e+00
-5.129549372731767143e+00
-5.679308978642517047e+00
-5.559919521940659415e+00
-5.222254086711369148e+00
-5.389202019980316116e+00
-5.522309103586313661e+00
-5.390534149495011640e+00
-5.093210077806557656e+00
-5.546697730874270427e+00
-5.269018000937197854e+00
-5.369016893125071022e+00
-5.716841100329618008e+00
-5.320204050513133609e+00
-5.476677009904785010e+00
-5.183697226284279758e+00
-5.568320660604895167e+00
-5.358816894013058274e+00
-5.149931934552228086e+00
-5.222092896636338466e+00
-5.329344248295192266e+00
-5.042597827447452552e+00
-5.561665070106477593e+00
-5.209845303288044072e+00
-5.205445683097882359e+00
-5.328453013769879121e+00
-4.905366856943564002e+00
-4.810516355336286409e+00
-5.357884168604356567e+00
-5.225587896895120821e+00
-5.303715057025389257e+00
-5.033002052377366198e+00
-5.150621509977275636e+00
-5.532248238055887057e+00
-5.087531571900364646e+00
-5.368957665943886681e+00
-5.411621841246050835e+00
-5.646763543658887663e+00
-5.675831532270301238e+00
-5.348068321502925215e+00
-5.513939632338876073e+00
-5.204136798844884559e+00
-5.260569004396582926e+00
-5.159205015832911023e+00
-5.139342250308827964e+00
-5.357755733508775542e+00
-5.088285154268957555e+00
-5.179203711338842275e+00
-5.083874303430702568e+00
-5.205602822255833040e+00
-5.171368273744000099e+00
-5.100939357256868867e+00
-4.987440061107546896e+00
-5.107173972670748796e+00
-5.277782642591098750e+00
-5.461171672507393104e+00
-5.220023177836516481e+00
-5.228417336866113097e+00
-4.959021888362298291e+00
-5.244483725112576877e+00
-5.364289286949222912e+00
-4.917406476078529209e+00
-5.227779459672333928e+00
-5.267246163154470473e+00
-4.833837824829690710e+00
-4.156431695898704426e+00
-4.321060315617853753e+00
-4.691934463030464464e+00
-4.763040531075065864e+00
-5.388165900841288547e+00
-4.847193424660656724e+00
-4.565806760547600263e+00
-4.837866337983903087e+00
-4.415377640214345867e+00
-4.530962577890560006e+00
-4.976314058888064551e+00
-4.168146344472253517e+00
-4.687045540833941537e+00
-4.415095958292685197e+00
-4.496333317711846966e+00
-4.683050478854602794e+00
-5.095307193945020074e+00
-5.032491762661040369e+00
-5.019933295477785329e+00
-4.914031298320775676e+00
-5.118656417199175301e+00
-5.105130592174381476e+00
-5.105035085095162017e+00
-4.717208212671354595e+00
-5.153960475162948640e+00
-5.072834690548745584e+00
-5.238726464552075690e+00
-5.178682416014185108e+00
-5.479090583262423486e+00
-5.397147133972136857e+00
-5.348772144689170283e+00
-5.393308009114526236e+00
-5.273975178453515156e+00
-5.330168588431315690e+00
-4.728410764887261308e+00
-5.181987498348120447e+00
-5.758117542239553188e+00
-5.492240976031659727e+00
-5.216359421253228490e+00
-5.870307096850825523e+00
-5.524068060664485635e+00
-4.990795992369446488e+00
-5.204978563709904194e+00
-5.300379256767652869e+00
-5.307896041084304350e+00
-4.909134182621852638e+00
-5.241905038803878369e+00
-5.531438019059274680e+00
-5.589924562766785954e+00
-5.315534252612424737e+00
-5.498588558355558042e+00
-5.639115939229543351e+00
-5.722672923999573946e+00
-5.355217725587242406e+00
-5.843770029230925367e+00
-5.318696652670386271e+00
-5.363777622971128700e+00
-5.194102223800605600e+00
-5.348530572206456668e+00
-5.645450294670809832e+00
-5.404338512619039747e+00
-5.486157750758844820e+00
-5.542726462776865759e+00
-5.131443786177421806e+00
-5.072369893826414788e+00
-5.649750178659649791e+00
-5.380618073617366548e+00
-5.479610222150189003e+00
-5.539074101824727592e+00
-5.732520154627704478e+00
-4.971668609267959837e+00
-5.184370914217490522e+00
-5.243384370355469670e+00
-5.334932152301920638e+00
-5.430974870317273329e+00
-5.190976366864092029e+00
-5.242354731458434003e+00
-5.323277135263334792e+00
-5.443455927065813604e+00
-5.235337944970895663e+00
-5.334245186639736680e+00
-5.298315224633375564e+00
-5.444319525066515730e+00
-5.417627388214193651e+00
-5.413009948358513235e+00
-5.425881461955493812e+00
-5.295616786391942554e+00
-5.839008233214536325e+00
-5.439534857236331788e+00
-5.600834480105991275e+00
-5.327399797110874857e+00
-5.179579690484165333e+00
-5.412296245075664203e+00
-5.318838060131152012e+00
-5.018238158779650959e+00
-5.591797857217258638e+00
-5.569386217713812925e+00
-5.080235703867552743e+00
-5.242501381454644616e+00
-5.433412163591122557e+00
-5.277368948695949413e+00
-5.329311008473550437e+00
-5.357396888642020016e+00
-5.581579079207473981e+00
-5.233716299743561784e+00
-5.299885839653612152e+00
-5.144386203803227531e+00
-5.435946250179323869e+00
-5.276231552723836593e+00
-4.938347349609522929e+00
-5.145894964007819539e+00
-5.096664353049061624e+00
-5.039522195817434991e+00
-4.651409352251939744e+00
-5.157633660769969985e+00
-4.891566312657728233e+00
-4.997634382410897302e+00
-5.122495187419634277e+00
-4.788760766646237066e+00
-5.030806875535283496e+00
-5.126424467898956117e+00
-5.320525199121270532e+00
-5.318816146429245606e+00
-4.997721678904895271e+00
-5.139389735780842017e+00
-5.361859095036682454e+00
-5.117668967956445769e+00
-5.397482159333912399e+00
-5.489082483624673436e+00
-5.763613454096952360e+00
-5.283058446262308472e+00
-5.787650891249874974e+00
-5.551080231502117712e+00
-5.348223648546747810e+00
-5.400885642563213018e+00
-5.536210098173325100e+00
-5.374218022013995899e+00
-5.287618259369590845e+00
-6.058329341707078264e+00
-5.172683748256726055e+00
-5.215931982852861637e+00
-5.212327177550429624e+00
-5.801792379333829075e+00
-5.867055210138557797e+00
-5.215527755233004825e+00
-5.633249647036943308e+00
-5.082925124361642233e+00
-5.435021301567854124e+00
-5.424155787557858766e+00
-5.314534422734775276e+00
-5.353140598497252434e+00
-5.543981325915741998e+00
-5.997813441562269254e+00
-5.562238767150847529e+00
-5.490714131424509148e+00
-5.210628968616433099e+00
-5.156470827950871083e+00
-5.169976205370415911e+00
-5.327602821339683103e+00
-5.207694690320474606e+00
-5.353373194850671091e+00
-5.423038179408666615e+00
-5.245545904823083028e+00
-5.287172292166297360e+00
-5.586465819718485548e+00
-5.280538986741134977e+00
-5.376600197175057438e+00
-5.522329886914482344e+00
-5.264585306955873456e+00
-5.171405132527049808e+00
-5.191011855012843235e+00
-5.306210585292649995e+00
-4.851314365987029475e+00
-5.135290651248419991e+00
-5.224699726446726089e+00
-5.196096102379018866e+00
-5.176525367269330324e+00
-5.366250878391634060e+00
-5.268667402871265892e+00
-5.147030930149745664e+00
-5.312023649266762959e+00
-5.501458464819330985e+00
-5.289747112295799525e+00
-5.238850049725800595e+00
-5.425919628804222405e+00
-5.838977893661655649e+00
-6.099688819003855400e+00
-5.647015204756653084e+00
-5.652806860233042130e+00
-5.833970053051356075e+00
-5.784886858387331188e+00
-5.606717959342033097e+00
-5.552668242468556947e+00
-5.580309779375699719e+00
-5.250449571778753821e+00
-5.904749401812670939e+00
-5.641451254944262139e+00
-5.254497696522986594e+00
-5.438485515122874148e+00
-5.901754668506407953e+00
-6.017720571684211706e+00
-5.454414760973764764e+00
-5.954765996183577492e+00
-5.614690718095788569e+00
-5.703024110970373428e+00
-6.079018144218961694e+00
-5.430719333295959572e+00
-4.938672165056225971e+00
-5.967888742212095643e+00
-5.573891805961815216e+00
-5.427265494126501721e+00
-5.149568409566295912e+00
-5.328356093737181887e+00
-5.591474023638205004e+00
-5.688537426965644350e+00
-5.344833381942740047e+00
-5.788842959090919393e+00
-5.787135936697498373e+00
-5.869798342653849588e+00
-5.341350268184362093e+00
-5.354418257265673553e+00
-5.692989175463457840e+00
-5.357962777754916139e+00
-5.498824275751832857e+00
-5.674682394232969607e+00
-5.318963280793716386e+00
-5.263273404016427293e+00
-5.442329387528050511e+00
-5.224302793566878655e+00
-5.483863032110642521e+00
-5.907044526158125031e+00
-5.858462430611879768e+00
-5.842400481032397508e+00
-5.528372697500170574e+00
-5.299073555490762644e+00
-5.508337732247391649e+00
-5.250702638369434183e+00
-5.770098056288427202e+00
-6.148413250400018626e+00
-6.006453680171923715e+00
-5.162266922682564818e+00
-5.384645774610022251e+00
-5.853858236049877206e+00
-5.635512921023988930e+00
-5.471118154855854954e+00
-5.577139548635571487e+00
-5.208369535535751105e+00
-5.426529714788957293e+00
-5.517547428873471382e+00
-5.194779756762116563e+00
-5.190516697466537543e+00
-5.393630869381929926e+00
-4.970912796597696470e+00
-5.349310607299952558e+00
-5.239582412593754235e+00
-5.105876311554967018e+00
-5.194948083295900076e+00
-5.401534989329790371e+00
-5.414959658966470357e+00
-5.462022438062721363e+00
-5.140780030167763748e+00
-4.821605049751596539e+00
-5.126585063570467504e+00
-5.046230599968114738e+00
-5.095560513541563807e+00
-4.810921314731872123e+00
-4.827793954123897002e+00
-4.992075558606204666e+00
-4.761329717144207052e+00
-5.358603493624007008e+00
-5.357437292292865472e+00
-5.042328937163254032e+00
-5.478930347951802560e+00
-5.398149469557094626e+00
-5.336093186018439738e+00
-5.456553365813882728e+00
-5.396496612820042671e+00
-5.391694760456582358e+00
-5.302438720393849891e+00
-5.443347150382788158e+00
-5.129849137185649610e+00
-5.297192140681424632e+00
-5.822599966326208687e+00
-5.449697862908043255e+00
-5.443609583609203995e+00
-5.361115307272798169e+00
-5.479681531375044656e+00
-5.262992256924230894e+00
-5.236379129568965674e+00
-5.289361103466873715e+00
-5.515124305932750381e+00
-5.223895752532819792e+00
-5.161303093920720286e+00
-5.154642650534221993e+00
-5.281347995867974099e+00
-5.184929660221865078e+00
-5.247308900687313482e+00
-5.124414371692117776e+00
-5.332822679725897075e+00
-5.459487304364006199e+00
-5.664646963939973467e+00
-5.507061172560233864e+00
-5.331919153722143534e+00
-5.292502803670977585e+00
-5.261357487188894844e+00
-5.259759061464891694e+00
-5.284677082770785184e+00
-5.355260325974045443e+00
-5.143414873809025067e+00
-5.220034522984257741e+00
-5.391714767487042259e+00
-5.194099695732808719e+00
-4.985440203452875529e+00
-5.245957313650765563e+00
-5.592758365411613752e+00
-5.283053914107624038e+00
-4.882578095950258046e+00
-5.217815884390450520e+00
-4.339007897410803949e+00
-4.577622523925544584e+00
-4.566944917339350596e+00
-4.528848734551586652e+00
-4.644974847822711972e+00
-4.669735897886935660e+00
-4.666971786555766499e+00
-4.616646202823245559e+00
-4.760972239387288418e+00
-4.601700803125451600e+00
-4.467485921982911279e+00
-4.584323864933443460e+00
-4.441593323840704599e+00
-4.508200073973442024e+00
-4.220941253199282706e+00
-4.809191043543296296e+00
-4.157803515487255908e+00
-4.377279193923404144e+00
-4.307925638433631299e+00
-4.570322016710223423e+00
-3.988465082483230173e+00
-4.462185471643582702e+00
-4.371996699675939624e+00
-4.485267520761734517e+00
-4.447617090179022625e+00
-4.546595597517012699e+00
-4.387922236400132903e+00
-4.308137138140692990e+00
-4.560200510909040439e+00
-4.621316921403331612e+00
-4.126122846096265562e+00
-4.815229815574363137e+00
-5.069196999091976075e+00
-4.649063202884560653e+00
-5.144645039588648494e+00
-5.383853706417862206e+00
-4.817253883800026060e+00
-4.764016314524781137e+00
-4.701804783510621810e+00
-4.110548002981448512e+00
-3.881746379009885395e+00
-4.004215751505242338e+00
-4.531179801988755251e+00
-4.013878148562512571e+00
-4.586782580885749638e+00
-4.315381251733250600e+00
-4.563688492571833066e+00
-4.450578276033157366e+00
-4.333199025038657837e+00
-4.272249558111052004e+00
-4.648553501149952361e+00
-4.732862072576984325e+00
-4.292339614179336849e+00
-4.482428245723456328e+00
-4.831306358964590153e+00
-4.423714361229189151e+00
-4.513228767882965009e+00
-4.398549571303186134e+00
-4.348121723974255559e+00
-4.517898876278422016e+00
-4.999442074312669959e+00
-4.507421817515088414e+00
-4.394274696113642520e+00
-4.932981611796042110e+00
-4.849680514249997465e+00
-5.187060812671506760e+00
-4.703381960858626698e+00
-4.983662250640192859e+00
-4.946924090461042312e+00
-4.769730234196973839e+00
-4.723622216337151514e+00
-4.818404629205917722e+00
-4.935422586181807958e+00
-4.822980984356021850e+00
-5.065984274734459447e+00
-5.038771947863311951e+00
-4.888873528302790206e+00
-5.581689319343201561e+00
-5.219036634764923299e+00
-5.773107634694980561e+00
-5.747425727458396416e+00
-5.188559649364247406e+00
-5.172227945001511173e+00
-4.948703075473073199e+00
-4.579848830879237553e+00
-5.010461193276710468e+00
-5.035093854547721293e+00
-5.227885583525864632e+00
-5.164615106102477426e+00
-5.140008005523256429e+00
-4.585004586601471033e+00
-4.511494261514053861e+00
-4.635133067932374118e+00
-4.907369186073911926e+00
-4.905127167217827377e+00
-5.081011853987524418e+00
-5.132423337788273976e+00
-5.053370431235615357e+00
-4.734937866853705657e+00
-5.049129490942601883e+00
-5.078640073171232672e+00
-5.004920832293246136e+00
-4.990126931949506961e+00
-4.963713488581889877e+00
-5.260229110025206545e+00
-4.740624878003163012e+00
-5.120116494665644780e+00
-4.936968617423322492e+00
-5.290692654780088766e+00
-4.903609233040668869e+00
-5.187425299493622965e+00
-5.215782839882449728e+00
-4.938462816210231310e+00
-5.074594691926598067e+00
-5.169606263049679740e+00
-5.087313044731867073e+00
-5.004539662428689084e+00
-5.028782587936260207e+00
-4.944295967445337503e+00
-4.914599698317764442e+00
-5.115702257196702796e+00
-5.244664241783968173e+00
-5.350600451167131233e+00
-5.327516085686900382e+00
-5.121754050811287762e+00
-5.087725747777414931e+00
-5.129969964594691234e+00
-5.253690022972347329e+00
-5.181880120704476234e+00
-5.184964546815843178e+00
-5.598588543804607909e+00
-5.525589313603658681e+00
-5.389599911423214706e+00
-5.273031521948568390e+00
-5.368266660624438025e+00
-4.807466041618770447e+00
-5.479577598658515569e+00
-4.940615073629717635e+00
-4.870706126524288138e+00
-5.262563252440251027e+00
-5.020605633606161966e+00
-5.371111731762546526e+00
-5.594822011921948501e+00
-5.717670394547506696e+00
-5.726911184483277850e+00
-4.965247710765399169e+00
-5.170993759668650824e+00
-5.335632065547732950e+00
-5.238131512857902017e+00
-5.299435712063099935e+00
-5.415976835577494874e+00
-5.667500423744455951e+00
-5.869835669041690629e+00
-5.488028300367738588e+00
-5.609085906243459263e+00
-5.170863271927307103e+00
-5.554810657001610252e+00
-5.754462804861987912e+00
-5.422064701693379618e+00
-5.926565599794130001e+00
-5.407667175365923562e+00
-6.150220033321263990e+00
-5.660723846410522064e+00
-6.230514903526383819e+00
-5.769886992457062824e+00
-5.794794952102903629e+00
-5.872535478666445208e+00
-5.565750103734027121e+00
-5.445850357873822212e+00
-5.250593076743704124e+00
-5.254154365545062433e+00
-5.354413640390845330e+00
-5.244923666921899041e+00
-5.824599240586534776e+00
-5.804354635793635531e+00
-5.771494755800016918e+00
-5.658974666071181936e+00
-6.061390673556626751e+00
-5.800626643447948538e+00
-5.829087918108785793e+00
-5.917695401746033923e+00
-5.410250628550708818e+00
-5.726562800763852934e+00
-5.577891216535785013e+00
-5.704326682166547258e+00
-5.661306631776897191e+00
-5.837555537678837503e+00
-5.738508060126810584e+00
-5.503509021122741096e+00
-5.324518761997750538e+00
-5.640344826693111102e+00
-5.450923792514090316e+00
-5.439937101001855346e+00
-5.531911738673952250e+00
-5.545252028257225518e+00
-5.622263995015371663e+00
-5.773909859110725407e+00
-5.622714836454038689e+00
-5.604341019373235255e+00
-5.877278587987052383e+00
-5.813535820020478084e+00
-5.474133693539432244e+00
-5.517120086528494838e+00
-5.604430255554706974e+00
-5.498879943250911673e+00
-5.546330094619165152e+00
-5.736772279002483543e+00
-5.758823548247884894e+00
-5.548855439358838737e+00
-5.580082279824201130e+00
-5.498251070032125654e+00
-5.610884177617135649e+00
-5.667371936432851420e+00
-5.254875633311531402e+00
-5.541559030159494803e+00
-4.944523143675431776e+00
-5.785162541669484959e+00
-5.283862043025565391e+00
-5.602014166007412754e+00
-5.873764766466224252e+00
-5.731130805155251196e+00
-5.460772854496676487e+00
-5.896092468580254042e+00
-6.062530335859578123e+00
-4.894734139604998369e+00
-4.207845022124965695e+00
-4.343289316687298118e+00
-4.409556626871816931e+00
-4.582175268467135076e+00
-4.341320258370921614e+00
-4.205404739381151558e+00
-4.103276587986427693e+00
-4.249670894452613368e+00
-4.207049018774909221e+00
-4.248757069413267473e+00
-4.367551056139731713e+00
-4.231827399195644546e+00
-4.056154590503987301e+00
-4.274557715936923685e+00
-4.109731220944406793e+00
-4.380590968615183378e+00
-4.183862710616426561e+00
-4.792174557603518181e+00
-4.251201023342467522e+00
-4.294473455415573682e+00
-4.554469431431432014e+00
-4.847735034284593958e+00
-4.330696396188731256e+00
-4.722228389558936534e+00
-4.337706844690197627e+00
-4.361667593165500456e+00
-3.720578090617156608e+00
-4.154495691631815646e+00
-3.979589660060403045e+00
-3.376686862983947712e+00
-3.425545704447789941e+00
-4.132186774627540693e+00
-3.669391578392075193e+00
-3.831954660127581125e+00
-3.467433279994038831e+00
-3.406133629565054832e+00
-3.329924589467953666e+00
-3.743783711292122174e+00
-4.138254605213428583e+00
-4.140057583165551947e+00
-4.206011309887232485e+00
-4.448317167725836185e+00
-4.143654153774997795e+00
-4.068703243995879681e+00
-3.482461575933242237e+00
-3.740474074152395190e+00
-3.424813660280757954e+00
-3.787426830231495067e+00
-3.478466783145480523e+00
-3.365917179530904413e+00
-3.930151650096036953e+00
-3.817804063392126412e+00
-3.449958407312950559e+00
-3.496792344575593070e+00
-3.831322613952120815e+00
-3.446539678984863464e+00
-3.232631302888360203e+00
-3.506311367960438297e+00
-3.544492629644279358e+00
-3.306055144564077342e+00
-3.488334125203347291e+00
-3.570294073633024645e+00
-3.500651829219044942e+00
-3.086933684983886206e+00
-3.510953722580275826e+00
-3.233947158487920248e+00
-3.044226171463610076e+00
-3.557894754472761267e+00
-3.226940358985746382e+00
-3.599749326702301744e+00
-3.655501986397050374e+00
-3.624642552692588726e+00
-3.699833138974677027e+00
-4.024784549910002340e+00
-3.588437711909234107e+00
-3.978627456067920232e+00
-3.637367661464534052e+00
-4.127283135872164443e+00
-3.889542405339114772e+00
-3.412013529261967992e+00
-3.416427770121170937e+00
-3.487417207949679021e+00
-3.186819483078721316e+00
-3.529567390435460528e+00
-3.499651140832767737e+00
-3.701771856306368402e+00
-3.438880663627879031e+00
-3.879906657360486566e+00
-4.185471194472039080e+00
-4.285422702160913921e+00
-3.705416516275354066e+00
-3.946958958142306795e+00
-3.843575903467005617e+00
-4.100948550904013779e+00
-3.786211532889421694e+00
-3.749231612402006419e+00
-3.788106195825754696e+00
-3.888757619526332476e+00
-4.022632685898194893e+00
-3.770720849740122560e+00
-3.838553233867510350e+00
-3.993813106982063044e+00
-3.556693753107102118e+00
-4.239463976178288185e+00
-4.012851418456956587e+00
-4.081759340019572413e+00
-4.317648470083621071e+00
-4.193886762602228480e+00
-3.914745295430854810e+00
-3.809260594156719026e+00
-4.161724265137817902e+00
-4.031555204795089331e+00
-4.092505874125542675e+00
-4.259724222839120777e+00
-4.605992800729186598e+00
-4.700777477682472671e+00
-4.480603859940844202e+00
-4.320482740971229418e+00
-4.438900406505680962e+00
-4.188644496108152815e+00
-4.456294959225263419e+00
-4.290292129743228600e+00
-4.408451237717257776e+00
-4.355545307296400992e+00
-4.259253067795992109e+00
-3.947819435315042202e+00
-4.157080052735412146e+00
-4.190222862969256390e+00
-4.308805789490426363e+00
-4.183841866604758764e+00
-4.289260119745767597e+00
-4.427338824252872840e+00
-4.401497496199591630e+00
-4.438702840621197687e+00
-4.509826657735623634e+00
-4.437598473221395778e+00
-4.540816480906091357e+00
-4.109605660695266671e+00
-4.311434611640352799e+00
-4.390504140444105197e+00
-4.636679375836059158e+00
-4.318052142640099511e+00
-4.396303034852916625e+00
-4.422715285465173451e+00
-4.360135836432575296e+00
-4.328448656778087766e+00
-4.248427700763673265e+00
-4.130196879552468836e+00
-4.421364226519687080e+00
-4.189394356755881788e+00
-4.178567503216565449e+00
-4.230786308464585588e+00
-4.251075967090355512e+00
-4.260378764418796926e+00
-4.149457614064061772e+00
-4.257573482501542550e+00
-4.112201998304394479e+00
-4.325515540285464589e+00
-4.035882663948215487e+00
-4.249019859741479443e+00
-4.029370614622381552e+00
-4.306798943405653723e+00
-4.465250817025125052e+00
-4.437716407543493169e+00
-4.359307864897091100e+00
-4.474584853397405304e+00
-4.516502399532495993e+00
-4.439047216278383168e+00
-4.613835260128912985e+00
-4.481169183891821284e+00
-4.575261813404488009e+00
-4.570511625490699004e+00
-4.459676987196473874e+00
-4.533210337096201137e+00
-4.445833142071086819e+00
-4.558139192808242868e+00
-4.457961183700474450e+00
-4.632685672774996100e+00
-4.695985266313273065e+00
-4.636903568146245824e+00
-4.500592957634979463e+00
-4.483716521811034639e+00
-4.404972784022612942e+00
-4.385999098663449836e+00
-4.150002147506480554e+00
-4.359881711016975636e+00
-4.511247826398532723e+00
-4.202939770074156201e+00
-4.586551604860479081e+00
-4.605004821083665156e+00
-4.604901058409919479e+00
-4.750675825867195279e+00
-4.372246386338883184e+00
-4.206247190391325219e+00
-4.479237754111588643e+00
-4.342160199450991520e+00
-4.114590721147713737e+00
-4.398567082618985324e+00
-4.322767687141404913e+00
-4.320854406067030418e+00
-4.304068758768091030e+00
-4.224812618910906536e+00
-4.298083522963573877e+00
-4.298233701634096349e+00
-4.224835214805872319e+00
-4.287806161891263734e+00
-4.355119091396503883e+00
-4.276877663697589149e+00
-4.269040200668982266e+00
-4.403007673767707075e+00
-4.511465171406582542e+00
-4.226621827835907119e+00
-4.198368168594286409e+00
-4.360122765879707707e+00
-4.207020508302608874e+00
-4.086550476306220148e+00
-4.345480419694110807e+00
-4.339556848514655840e+00
-4.205548553387449040e+00
-4.161799770253524322e+00
-4.205576551328290336e+00
-4.313760097564986573e+00
-4.339810984511483838e+00
-4.166075120905134987e+00
-4.177307959451010078e+00
-4.374925854541625192e+00
-4.363956671935186549e+00
-4.295198422455451137e+00
-4.344684832041123101e+00
-4.176491216656502914e+00
-4.421405395357436596e+00
-4.434869855476784473e+00
-4.342907559395126071e+00
-4.705911271934198226e+00
-4.453606829280075452e+00
-4.235490000990508541e+00
-4.367355799487205203e+00
-4.275271001895649903e+00
-4.200012776050369823e+00
-4.195088303766575599e+00
-4.339388138600203781e+00
-4.218379658749868533e+00
-4.148689246007783105e+00
-4.234894463656565300e+00
-4.195162712789850090e+00
-4.306822029879551650e+00
-4.177366093677483683e+00
-4.277865230914574823e+00
-4.154023186989056704e+00
-4.291251344469226403e+00
-4.454496231951481811e+00
-4.455594624920915514e+00
-4.531284724650887163e+00
-4.114460005597968539e+00
-4.397635822618958912e+00
-4.318988651123808253e+00
-4.317925995871914502e+00
-4.369361568257732920e+00
-4.342895354586945089e+00
-4.571091596771251986e+00
-4.453978874629138218e+00
-4.417593333683201173e+00
-4.435815327311301459e+00
-4.270857096259670804e+00
-4.381705466499843382e+00
-4.448293110130215666e+00
-4.560636925812446840e+00
-4.593518906888655273e+00
-4.459379548899223167e+00
-4.285064164091020977e+00
-4.535425347011080355e+00
-4.436182128351634724e+00
-4.651244757458668388e+00
-4.570843024029771051e+00
-4.416792941076310264e+00
-4.664776513833645666e+00
-4.384206235954343889e+00
-4.419184225903181051e+00
-4.742224129530479892e+00
-4.458253995450382590e+00
-4.582742583034367101e+00
-4.184575839631029304e+00
-4.497394580004587361e+00
-4.403657327417892731e+00
-4.655018635054091192e+00
-4.395553504654089672e+00
-4.249664212984354705e+00
-4.113278134178073309e+00
-4.432607655448413730e+00
-4.734481321851009561e+00
-4.743009872221541023e+00
-5.135030528572963604e+00
-5.261263016267663239e+00
-5.127267953184245997e+00
-5.095082165644183370e+00
-5.308494764682409439e+00
-4.925626509332546199e+00
-5.045036983125720909e+00
-4.931010086436103279e+00
-5.218535093930852575e+00
-5.162240150434065811e+00
-5.522907885716185739e+00
-5.450979864296123800e+00
-5.385354525599034936e+00
-5.508954422998408873e+00
-5.016045358297128942e+00
-5.082393760747163647e+00
-5.323433578508477204e+00
-5.233493334521085671e+00
-5.469696854489471072e+00
-5.199336820467572728e+00
-5.255551687250084925e+00
-5.240013111283579939e+00
-5.413304195755613613e+00
-5.594046457488452972e+00
-5.701905547757803561e+00
-5.499987993455530244e+00
-5.483809860002890169e+00
-5.370233714264901259e+00
-5.399059793247704242e+00
-5.502968366268492062e+00
-5.543060712146383295e+00
-5.503921268490977958e+00
-5.703049671835327850e+00
-5.380135830313308887e+00
-5.309616498924719430e+00
-5.444419295524181024e+00
-5.521663424227456041e+00
-5.521683656311840771e+00
-5.069103729324353935e+00
-5.453061610636767753e+00
-5.201783425243016623e+00
-5.272920594983641074e+00
-5.194426204453464813e+00
-5.487899451658665662e+00
-5.204262784573502110e+00
-5.543221453441776525e+00
-5.487266521611474879e+00
-5.393500504092441084e+00
-5.228424773153601990e+00
-5.328742217317252283e+00
-5.531975246536839030e+00
-5.011714072313691481e+00
-5.282020438162324361e+00
-5.288888107921263071e+00
-5.315410268675742955e+00
-5.308646985601091828e+00
-5.445019120966488657e+00
-5.413451330365422365e+00
-4.912967062605820168e+00
-5.033793742492921552e+00
-4.608405968587506507e+00
-4.672567249155345159e+00
-5.366767225231383165e+00
-5.182013050411843125e+00
-5.279343444207147407e+00
-5.408453370735442967e+00
-5.113273630908095946e+00
-5.017113773709692914e+00
-5.004607451766457160e+00
-5.493169223731916517e+00
-5.449091912742376032e+00
-5.525942322791173922e+00
-5.494983159367444969e+00
-5.321589989113703290e+00
-5.524903290959829683e+00
-5.359524550583050662e+00
-5.426313923996443300e+00
-5.447808566598155267e+00
-5.570917896428966287e+00
-5.434907409520903343e+00
-5.342508513369723211e+00
-5.402556292349315115e+00
-5.170603778780161086e+00
-5.642115750537487706e+00
-5.186520573608939699e+00
-5.581283527835638303e+00
-4.406990725403783671e+00
-4.626914336389393867e+00
-4.631508901486072638e+00
-4.218356128547564587e+00
-4.503656215116883743e+00
-4.533626956218715698e+00
-4.627007716955221284e+00
-4.571670832960499808e+00
-4.498161866475921755e+00
-4.618219749507344041e+00
-4.195799722450552771e+00
-5.409248823848777477e+00
-5.246667736507118818e+00
-5.439044572113041376e+00
-5.432416008474721281e+00
-5.386405863715485687e+00
-5.582539527176748173e+00
-5.408346316649241814e+00
-5.144292825018923487e+00
-5.245398358203788192e+00
-5.333499047482404443e+00
-5.008388890327276854e+00
-5.380229591738808992e+00
-5.561959084481891580e+00
-5.374719555083946609e+00
-5.238087346607414041e+00
-5.389090030062281045e+00
-5.236152014489613649e+00
-5.910383837212658698e+00
-5.376510341880011090e+00
-5.367021260517610415e+00
-5.477348901943107862e+00
-5.524451681965703465e+00
-5.389196896615376708e+00
-5.397370439941952647e+00
-5.451482405068942327e+00
-5.312189735494068366e+00
-5.436200531878663256e+00
-5.190629055276154702e+00
-5.367207187801955826e+00
-5.310807116593059263e+00
-5.346079291114340215e+00
-5.348282351602670737e+00
-5.189630042461746307e+00
-5.189735512246589799e+00
-5.106698914530867661e+00
-4.999630704543941206e+00
-4.888604925233340559e+00
-5.141173419103178155e+00
-4.424154434260266555e+00
-4.422954978205119403e+00
-4.751374027706484426e+00
-4.398149593866786944e+00
-4.970706503508019125e+00
-5.102244326929558760e+00
-4.820135360782510148e+00
-5.482179603887985309e+00
-5.655322858082416637e+00
-5.443424100286652134e+00
-5.393742304886614214e+00
-5.365435436277249615e+00
-5.719043533180472316e+00
-5.042244851822881735e+00
-5.584713608280924113e+00
-5.162026946504465030e+00
-5.645059254530107928e+00
-5.099900633293754204e+00
-5.315854013885678242e+00
-5.774370271421513934e+00
-5.398272813344764387e+00
-5.220970196203369440e+00
-5.349905040908263132e+00
-5.429881179225635179e+00
-5.602732030238158245e+00
-5.479612334186199085e+00
-5.372590605033406241e+00
-5.577993955177814378e+00
-5.969268055291538921e+00
-6.110208827177743274e+00
-6.080620590300611639e+00
-5.992449174226102571e+00
-6.048606323348050040e+00
-5.761089056850409840e+00
-6.149960909183294966e+00
-5.345613358207633503e+00
-5.437234362316287317e+00
-5.544650160743652023e+00
-5.535929325716285376e+00
-4.853531797147071281e+00
-5.158921751361161157e+00
-4.342279833747834772e+00
-4.688419223329770347e+00
-4.981794715571581378e+00
-5.010121447732901245e+00
-4.766285591257965137e+00
-5.129140054277910643e+00
-5.009490401686632843e+00
-4.952946924443323518e+00
-5.578093556085057969e+00
-5.666580064417889417e+00
-5.429849381588496726e+00
-5.593018713694537070e+00
-5.710608891776308482e+00
-5.461555230578771791e+00
-5.278042304421003195e+00
-5.186978110560937161e+00
-5.490130520732010133e+00
-5.919049748550452961e+00
-5.749562420840654831e+00
-5.212274886361517368e+00
-5.675395560724942889e+00
-5.843340865045057342e+00
-5.791004354022240896e+00
-5.608646574185090827e+00
-5.242772924033745952e+00
-4.852650851251096853e+00
-4.813648141990044316e+00
-4.852282545750158604e+00
-5.022669324819633907e+00
-5.169193355385560018e+00
-4.766390761674681897e+00
-4.984421684850405043e+00
-5.433655368568818922e+00
-4.804363713982983342e+00
-4.839297939495953216e+00
-4.935166733143401707e+00
-5.236798892661076898e+00
-5.539212015290004842e+00
-5.199551964082088418e+00
-5.225064738592010372e+00
-4.649537549789819479e+00
-4.426830161127256247e+00
-4.417581694062757691e+00
-5.049067018916332472e+00
-5.013591077239817118e+00
-5.123676008317608499e+00
-4.935216485554700050e+00
-5.182610460859630841e+00
-5.195864638470778729e+00
-4.661426416729498534e+00
-4.425390091376149471e+00
-5.211742910868268019e+00
-5.282799740154614732e+00
-5.050260332779363814e+00
-4.818298402252896295e+00
-4.795628236297663882e+00
-4.728331577064676772e+00
-4.814432589756428627e+00
-4.833789757679221921e+00
-4.522108249525331303e+00
-5.302896992606569881e+00
-4.767080644659032806e+00
-4.724565143130247336e+00
-5.260982543369326692e+00
-5.689723110056136512e+00
-5.750141834395204654e+00
-5.788771858668105175e+00
-5.794597755603674294e+00
-5.725137740917428886e+00
-5.179134078057180623e+00
-4.683372526306932571e+00
-5.099618153992780734e+00
-5.249757258983247077e+00
-5.233151406177249498e+00
-5.312984069373031915e+00
-4.727404595934186382e+00
-5.299622511651944201e+00
-5.375541141510039367e+00
-5.270747681763237047e+00
-4.887464009493913686e+00
-4.707803324661201216e+00
-5.404274905843774235e+00
-6.060179446146953808e+00
-4.905483458630586213e+00
-5.347216054453030942e+00
-5.648015013098700798e+00
-5.273208932791335180e+00
-5.782020259234938564e+00
-5.058768240465131072e+00
-5.109908888263293036e+00
-5.400659090158448805e+00
-5.033461303647276175e+00
-5.350413132553843099e+00
-4.844289714328938956e+00
-4.817438802599300907e+00
-4.583578482871780047e+00
-4.883071507747937190e+00
-5.753427269024946611e+00
-5.633815890799884762e+00
-5.250193344296896214e+00
-5.257234022273892471e+00
-5.706739561363683322e+00
-5.355022148912888191e+00
-5.626119982939697728e+00
-5.454579628315038065e+00
-5.635655391299819961e+00
-5.533016827813884930e+00
-5.426976510058374892e+00
-5.111896060359390148e+00
-5.158359894837217574e+00
-5.546335568450998288e+00
-5.191115918138986984e+00
-4.729147207021051180e+00
-5.088853801294350276e+00
-5.111151945000058205e+00
-5.220154313389423706e+00
-4.842546462175744360e+00
-4.987826833554116490e+00
-4.735181800564130405e+00
-4.797635836695010703e+00
-4.622217391283771626e+00
-4.575992716517626846e+00
-4.771776809373426964e+00
-4.912206827773136553e+00
-4.823376204510200438e+00
-4.904978641558438213e+00
-5.164597388077259765e+00
-5.077006570906028138e+00
-5.039059501243050576e+00
-5.267271609022908585e+00
-5.107164175822059171e+00
-5.472659569785584210e+00
-5.818919678086324154e+00
-5.704462364512446371e+00
-5.741403073327608020e+00
-5.312484539509127579e+00
-5.449049540071728259e+00
-5.369195422825351116e+00
-5.201483035061172266e+00
-5.594906012555878938e+00
-5.687217344960087573e+00
-5.479521574854664401e+00
-5.269259092917884857e+00
-5.500637493001338640e+00
-5.787284784880075250e+00
-5.748127504525482045e+00
-5.797876385896703511e+00
-5.483695883108918423e+00
-5.163611575670666198e+00
-5.622745827299141297e+00
-5.056267067587014274e+00
-4.601401584862968797e+00
-4.468530227811056577e+00
-4.159636818325616936e+00
-4.701901808960693430e+00
-4.606861146556527231e+00
-4.514112391941933922e+00
-4.399431141841327886e+00
-4.787667484044450639e+00
-4.589362401086299670e+00
-4.626096826981654253e+00
-4.623329341975591866e+00
-4.851711913378130347e+00
-4.793494875212371831e+00
-4.902893690027275042e+00
-5.283342920385924124e+00
-4.618167272558165060e+00
-4.996539256123902817e+00
-5.218102206339720439e+00
-4.911205758860025306e+00
-5.271598187726132423e+00
-5.221805564441561742e+00
-4.705327230819755790e+00
-4.834539643347628868e+00
-5.234026183619144845e+00
-5.177898210868926654e+00
-5.389929194311419813e+00
-5.371544194392412486e+00
-5.402697417507698496e+00
-4.953776771011938251e+00
-5.202159984425767547e+00
-4.741968216878173159e+00
-5.297707115488860197e+00
-4.729020418357140265e+00
-5.208586487869764525e+00
-5.066506472562932295e+00
-5.146451598130624028e+00
-4.860090616072312741e+00
-4.557870302258379525e+00
-5.217259518845913213e+00
-4.903733705266106746e+00
-5.158351565074039691e+00
-5.189214441749145479e+00
-4.634287951049769205e+00
-5.019954551531589537e+00
-5.260109119307785797e+00
-4.838591211570840933e+00
-6.256465479343847669e+00
-5.193399074501742874e+00
-5.623875519614965235e+00
-5.253114441556645531e+00
-5.611363595973484664e+00
-6.005950261991709560e+00
-4.834832439771715507e+00
-5.022944185080468138e+00
-5.622645255449161716e+00
-5.258548356276802949e+00
-4.937661699598166365e+00
-5.585681359624088849e+00
-5.245954586257401075e+00
-5.406680965054089683e+00
-5.324132567316945064e+00
-5.621497143379370343e+00
-5.300386868483945690e+00
-5.808791686108124352e+00
-4.905935474390244799e+00
-5.587126104872035093e+00
-6.018661552542752702e+00
-6.125695825353528079e+00
-5.787440487799460520e+00
-5.853047713370557403e+00
-5.604979751957325007e+00
-5.801627852415565556e+00
-5.896672132116569820e+00
-5.458305512265932080e+00
-5.766295514944823175e+00
-5.418329520126818011e+00
-5.368251871457050406e+00
-5.508364767990040711e+00
-5.780858190490526738e+00
-5.692250376206791529e+00
-5.486116217034204823e+00
-5.493206153459444074e+00
-4.796855659227554192e+00
-4.993003337060261337e+00
-5.214926739159828628e+00
-5.356857143982584724e+00
-5.177119317105984386e+00
-5.380865202724407048e+00
-5.774889357869193773e+00
-5.622384433895724953e+00
-5.349008773930299832e+00
-5.564342455652988129e+00
-5.376342960116895497e+00
-5.646947996124663582e+00
-5.572787780028724214e+00
-5.652817596563105340e+00
-5.647426184648868919e+00
-5.672848473882396547e+00
-5.695140097990889494e+00
-5.438174146029599143e+00
-5.606468856320089067e+00
-5.684501358162339812e+00
-5.735068566997050254e+00
-5.756903015171333848e+00
-5.647377768595125858e+00
-5.713919050369288044e+00
-7.014263343927543914e+00
-6.074630844192209445e+00
-6.161899365275391283e+00
-6.155885225329152277e+00
-6.347309455394801958e+00
-6.593465172235463356e+00
-6.326406740756521430e+00
-6.281447778239990676e+00
-6.058430716037528363e+00
-5.948004245731390860e+00
-6.561775538426303456e+00
-6.395544052833311177e+00
-6.030523918214640844e+00
-6.410312341666198677e+00
-6.386671281264431066e+00
-6.022288613222759324e+00
-5.944773465535673651e+00
-6.743549502578520816e+00
-6.579477580288489946e+00
-6.064967456754267516e+00
-6.416629492305134796e+00
-5.933057222250452512e+00
-5.965068276497491162e+00
-5.853047051414582036e+00
-5.788130619281260714e+00
-6.122220330276105571e+00
-6.287168049658343527e+00
-6.494568664097498889e+00
-6.622477180744177794e+00
-6.613437257603851371e+00
-6.851592110542306102e+00
-6.702014073219573653e+00
-6.607067042825513603e+00
-6.655200059217711406e+00
-6.431694003015054228e+00
-6.808775480660751001e+00
-6.965760902264200638e+00
-6.724051888248530062e+00
-7.439228554348961353e+00
-6.678479634929813891e+00
-6.544181612156906525e+00
-7.018320121924737975e+00
-6.772028912598718087e+00
-6.451806094964993576e+00
-6.462528525520760958e+00
-6.764168196237674735e+00
-6.956769419155720335e+00
-7.005521150414219633e+00
-6.741409728058233242e+00
-7.706253731261722528e+00
-7.050738528996744137e+00
-7.029483660089209884e+00
-6.492892177911008922e+00
-6.874754740430645938e+00
-6.505404618144350337e+00
-6.672889344670625000e+00
-6.468666817874900055e+00
-6.463991939756413174e+00
-6.506677830023586573e+00
-6.740110197950432536e+00
-6.483633254757343423e+00
-6.726614396875210566e+00
-6.038302973998994183e+00
-6.610800935856374849e+00
-6.896584087168793786e+00
-6.480292537977113909e+00
-6.792414682785900659e+00
-6.597747889586679904e+00
-6.316473803349169636e+00
-5.854010898254172091e+00
-6.421832137916674732e+00
-6.172207521020146359e+00
-7.476467359432267479e+00
-7.097758271713686895e+00
-7.034338316435484018e+00
-7.165816856201257856e+00
-6.435747731892060841e+00
-6.674684365160075572e+00
-6.818184570955361679e+00
-6.382350005712975616e+00
-6.909349823716175010e+00
-6.727026233224568053e+00
-6.832475301969863857e+00
-6.139392223443385532e+00
-6.529987683367305173e+00
-6.329241924211917336e+00
-5.305618650112926105e+00
-5.632054681367791638e+00
-5.544976533937750141e+00
-6.031351492761256594e+00
-6.291847540665649774e+00
-5.882530535232583624e+00
-5.331980591473151065e+00
-6.624225896378737488e+00
-6.260915368729575547e+00
-6.400498702069070234e+00
-6.721589389030721229e+00
-6.531240866180319848e+00
-6.333429800309839486e+00
-6.308913455480878341e+00
-5.888060016781581751e+00
-6.481179487295428032e+00
-6.468310756389451299e+00
-6.409867330387591267e+00
-6.667497769072264546e+00
-6.684207698563627176e+00
-6.850691235316883620e+00
-6.147823904701908759e+00
-7.142497869254022191e+00
-6.827088651095205130e+00
-6.726015058236449740e+00
-6.436017681871564200e+00
-5.790001865728500619e+00
-6.044796777927008868e+00
-5.956710660399939350e+00
-5.909237539027398789e+00
-5.874078480179646178e+00
-5.610324876319407572e+00
-5.568908098147771213e+00
-5.570065443467222543e+00
-5.966462837038670308e+00
-5.534523921510150046e+00
-5.698014705421984516e+00
-5.275781873270600997e+00
-5.403615856565743059e+00
-5.827100180314286781e+00
-5.750817740718022542e+00
-6.227068306850242152e+00
-5.478866527711331535e+00
-5.693374073841715344e+00
-5.771619962653860902e+00
-4.905437510622332020e+00
-5.077269345084354235e+00
-5.450618595625378759e+00
-5.192183220897071294e+00
-5.497868974922917040e+00
-5.029855368336405341e+00
-5.787809446206496844e+00
-5.830974924590170971e+00
-5.460895704038696508e+00
-6.005948914448413944e+00
-5.823053408312816259e+00
-6.136972567584219718e+00
-5.538062603473196788e+00
-6.149151717826954133e+00
-4.665955236366992942e+00
-4.288510157715562876e+00
-4.342402292908994710e+00
-4.282897794382934720e+00
-4.038094078914093998e+00
-4.155148443192524965e+00
-3.908300747526645580e+00
-4.098205169450051422e+00
-4.275480621435075790e+00
-4.452635459638008442e+00
-4.271125974249383006e+00
-4.639274678839096389e+00
-4.745473087212695340e+00
-4.670025026775523003e+00
-4.422406632423996342e+00
-4.402287666546233602e+00
-3.423706854831813917e+00
-4.329989662111044524e+00
-3.976278457357945495e+00
-3.860549221376333939e+00
-3.984149443814529956e+00
-3.335032322107987390e+00
-3.201885479240528021e+00
-3.340169439739626878e+00
-3.660219060410442538e+00
-3.589710757311227685e+00
-3.315099455811178597e+00
-3.119305851379380101e+00
-3.529769293158406374e+00
-3.469002273532682867e+00
-3.014033913343150406e+00
-3.440167337639409961e+00
-3.363797022009364479e+00
-3.420053505443592101e+00
-3.443201851594339669e+00
-3.596698680401704706e+00
-3.483643744327142411e+00
-3.717478732563189947e+00
-3.558476807903508732e+00
-3.606720043577446244e+00
-3.777465325710338995e+00
-3.833019738042620972e+00
-4.014400231392555085e+00
-3.476077607563342831e+00
-3.748311170450024044e+00
-3.919067305700915771e+00
-4.209051955444627069e+00
-3.754754240508458629e+00
-3.356168661335296122e+00
-3.329995411949993045e+00
-3.753338705681422027e+00
-3.513208696943523890e+00
-3.946880463852259435e+00
-4.031709205262338891e+00
-4.029339783897128768e+00
-4.042632467732968138e+00
-4.204597217009791166e+00
-3.681103996377265819e+00
-3.441382829716758796e+00
-3.425562400615387748e+00
-3.879291265259704691e+00
-3.482959712674442265e+00
-3.618799901692857812e+00
-3.494595257859724136e+00
-3.209802346294087450e+00
-3.548320210169232158e+00
-3.713067061719520279e+00
-3.342575941639883030e+00
-3.510143342268632782e+00
-2.992181294216180731e+00
-3.393471140588159241e+00
-3.744333396399416980e+00
-3.607018013610503893e+00
-3.561086292749532589e+00
-3.812906136379791366e+00
-3.859863376981150562e+00
-4.079956754714243239e+00
-4.067623267257304498e+00
-3.516815050982943447e+00
-3.710892739794109829e+00
-3.807834261098359985e+00
-3.969830400093703027e+00
-4.121029525316226128e+00
-4.356951098408697653e+00
-4.430153807962581070e+00
-4.337772029471493873e+00
-4.017731787768559215e+00
-4.123087443451235679e+00
-3.990692078273902599e+00
-4.242371193595151802e+00
-4.000117266974805297e+00
-4.150209371165658467e+00
-4.011218927190411954e+00
-4.002433670173869196e+00
-4.042610376206991596e+00
-3.996651055233011895e+00
-4.079293591047663980e+00
-5.301893139705587288e+00
-5.008474864904930435e+00
-4.884390507499922762e+00
-4.868294744082825254e+00
-4.043352432749429681e+00
-4.204474335901338122e+00
-4.359083483620477040e+00
-4.252351223186586537e+00
-4.199310810571018848e+00
-4.142951381527867127e+00
-4.147503187687655135e+00
-4.426126741181631630e+00
-4.260963685069966367e+00
-4.160706431232680913e+00
-4.043984502527740332e+00
-4.145746578751495548e+00
-4.103651178340729899e+00
-4.140211522984508008e+00
-4.124942369636681150e+00
-4.199033599863274624e+00
-4.242137469894927015e+00
-4.131212679635359208e+00
-4.332447941118933166e+00
-4.840440091360795449e+00
-4.923297953139301519e+00
-4.555320770425298704e+00
-5.177531512878418951e+00
-4.782310756646635852e+00
-4.697332973503306697e+00
-5.118450341698534523e+00
-4.923173273750396817e+00
-5.271433602377273431e+00
-5.407975992644235674e+00
-5.295030851039871145e+00
-5.114997385590766221e+00
-5.269098251093259577e+00
-5.390471771753494679e+00
-5.695321800780265953e+00
-5.280799200172625163e+00
-5.576450473936839458e+00
-5.314925791810166444e+00
-4.857633543100915219e+00
-5.205017224080370930e+00
-5.075985165995037462e+00
-4.878497092171483196e+00
-4.804076837849405202e+00
-5.101398427312456185e+00
-5.173833464540895655e+00
-5.071051752919426114e+00
-5.199308188454248025e+00
-5.270054529225438600e+00
-4.958846053924454544e+00
-5.470112409183827573e+00
-5.567566431868694821e+00
-5.582625659536486040e+00
-5.472441118320969800e+00
-5.908148819158890674e+00
-5.530116800278603861e+00
-5.201458988524743532e+00
-4.904217824735373377e+00
-5.382360949614956702e+00
-5.245259460410048646e+00
-5.354913248868212072e+00
-4.631700525718647654e+00
-5.402495900988244060e+00
-5.024190823636721426e+00
-5.029200056285376697e+00
-4.997191030962245151e+00
-4.482120702562323089e+00
-4.480989597322016849e+00
-4.860852470370295997e+00
-4.891798342115635911e+00
-5.065382885355568021e+00
-5.179181663450008521e+00
-5.098556571058743714e+00
-4.888586618255042815e+00
-4.929087880248729014e+00
-4.915010974290510148e+00
-5.027299415379446579e+00
-5.062287483742698768e+00
-5.203758177180183075e+00
-5.177258480521146566e+00
-5.186524140557201790e+00
-5.045865872063941993e+00
-4.896480577004767909e+00
-4.971086657541857967e+00
-4.909245059272627998e+00
-5.040420043710634346e+00
-5.033779618153205071e+00
-4.809181445197107330e+00
-4.982320368751227413e+00
-4.956356057945413340e+00
-5.447989338020981620e+00
-5.185693385755194562e+00
-4.852929427450938249e+00
-5.028197637387774144e+00
-5.126225619755301999e+00
-4.888035279930855737e+00
-4.950422071479001929e+00
-4.862405274777408692e+00
-4.809359535761317694e+00
-5.305020668782680637e+00
-5.186565219399721371e+00
-5.039295208228883993e+00
-5.248270160628051961e+00
-5.361808734401897425e+00
-4.913088320224199279e+00
-4.735980594129943988e+00
-5.181037174268810830e+00
-5.148911602131717835e+00
-5.513998451920061328e+00
-5.353506971699895090e+00
-5.190460917306204180e+00
-5.284872094916929441e+00
-5.703591556077674873e+00
-5.299211669502883915e+00
-5.199567144175747835e+00
-5.156637882543008367e+00
-5.230814462443845514e+00
-5.188264072470274435e+00
-5.147778982369220380e+00
-5.536275614602121031e+00
-5.146540306171639045e+00
-5.478653315396067036e+00
-5.238294706941709400e+00
-5.327430124265815081e+00
-5.182173162690510537e+00
-5.121315367925602047e+00
-5.291741250626516013e+00
-5.166885267752252098e+00
-5.262678229545630693e+00
-5.079872237593468398e+00
-5.060161377863442667e+00
-5.016590657069552428e+00
-5.257759895591152421e+00
-5.251208440028867663e+00
-5.285945623096274915e+00
-5.319580621566997181e+00
-5.293068530659314597e+00
-5.432098928788795078e+00
-5.355731584790600408e+00
-5.228835460494217990e+00
-5.455475824317007394e+00
-5.305517177040754540e+00
-5.286828375702608440e+00
-5.230552854510118088e+00
-5.159191186141796948e+00
-5.181945606611492394e+00
-5.347589423980550372e+00
-5.323459886318270051e+00
-5.202455550727056455e+00
-5.039387012571021174e+00
-5.154976083964070810e+00
-5.108484468089463881e+00
-5.184900049781171028e+00
-5.104189523607779222e+00
-5.143467132773325012e+00
-4.988046924901957446e+00
-4.944439041148681824e+00
-5.172919396636936007e+00
-5.133305087459120841e+00
-5.057498950990440001e+00
-5.123706635358067807e+00
-5.163207205968975089e+00
-5.126134340012250767e+00
-5.233051134444308694e+00
-5.203456674270843685e+00
-5.026431486346170097e+00
-5.068920061410236322e+00
-5.376777646038202185e+00
-5.080815627015112135e+00
-5.193332875520320968e+00
-5.174982515211947742e+00
-5.517884536237764870e+00
-5.492252406664710485e+00
-5.559754857788700377e+00
-5.115852830529951767e+00
-5.216225449537104097e+00
-5.198388771168403366e+00
-5.016365660292808393e+00
-5.453115095144590363e+00
-5.020542004457346330e+00
-5.210251803258261205e+00
-5.138615136152298923e+00
-5.021879523097435793e+00
-5.356920552120174150e+00
-5.395918922970500908e+00
-5.063616458443536139e+00
-5.191495099341317143e+00
-5.389137718296725055e+00
-4.974606066049186204e+00
-4.936177574458556094e+00
-4.753232721626067026e+00
-5.051136146732853049e+00
-5.219472370274594653e+00
-5.577587904069493341e+00
-5.203313822629715979e+00
-5.114190458397718686e+00
-5.241107399345463769e+00
-5.145643567667939955e+00
-5.287336558601183789e+00
-5.488842471502278997e+00
-5.100179718180970490e+00
-5.221598471316932333e+00
-5.105922234715840169e+00
-5.290701443324885567e+00
-5.269138123959062447e+00
-5.576430800558053846e+00
-5.150595563420316658e+00
-5.346205476057646955e+00
-5.477703324672603458e+00
-5.366964608158706795e+00
-5.532419044598806401e+00
-5.400522945389515606e+00
-5.334477854528685725e+00
-5.459122687243345595e+00
-5.321726020077915287e+00
-5.447842054873260231e+00
-5.549433725285646268e+00
-5.283754556840285055e+00
-5.319167689737251514e+00
-5.339806546248284214e+00
-5.162999547433458680e+00
-5.422047629557773973e+00
-5.349556219806821389e+00
-5.283302235657776791e+00
-5.530397772485957653e+00
-5.329452877824285117e+00
-5.272761034072721564e+00
-5.087330750227688547e+00
-5.253524387111038862e+00
-5.645333078635228041e+00
-5.213088693654964523e+00
-5.407249178479820451e+00
-5.356847233049349732e+00
-5.337959308676980541e+00
-5.264466016712690433e+00
-5.459637150136028794e+00
-5.059428726975384372e+00
-4.690215513361805755e+00
-5.313510952381666819e+00
-4.992067489363679833e+00
-4.598859582496463538e+00
-4.654572546732427263e+00
-5.042809243392977869e+00
-5.120738066750674555e+00
-4.991285127649230269e+00
-4.622573769581203251e+00
-5.129474986889533739e+00
-4.924330516314245010e+00
-5.058166675782059585e+00
-4.800144398638174437e+00
-4.933872901529314348e+00
-4.707849908413600737e+00
-5.045102822476483340e+00
-4.770750466004567869e+00
-4.682449506195315081e+00
-4.651176900800389369e+00
-4.722527188664648712e+00
-4.642737141457615735e+00
-4.626916802524070782e+00
-4.921481697657630328e+00
-5.168740108958804313e+00
-4.968712344563881445e+00
-4.747892340195703831e+00
-4.988324386074380890e+00
-5.127673252804723525e+00
-4.716285674628461599e+00
-5.051764597802945289e+00
-4.710144878293408333e+00
-4.864096955784734000e+00
-4.667627383689937126e+00
-4.816657922679262072e+00
-5.057200292213729576e+00
-5.372375288233089741e+00
-5.122402440614384211e+00
-5.211811586067625512e+00
-5.212342607364860214e+00
-5.316018550187488145e+00
-5.371387705430455739e+00
-5.050689827739752502e+00
-5.353589799207368216e+00
-5.254463204083882566e+00
-5.013031365980159748e+00
-5.176174158804476733e+00
-5.167686742044334203e+00
-5.500464781366565248e+00
-5.351345827658355425e+00
-5.482755117856505933e+00
-5.268687682354085133e+00
-5.337639684998131351e+00
-5.130261414157982536e+00
-4.961212226777467649e+00
-4.900388954270273878e+00
-5.147889274216955968e+00
-4.924484321328526093e+00
-5.326230885246674873e+00
-5.215977997921019238e+00
-5.077820188923618083e+00
-5.075027804340632720e+00
-5.304997215227057694e+00
-5.180932555135796314e+00
-5.499646386303594703e+00
-5.327758860900079441e+00
-5.152459183865814474e+00
-5.294313046471913253e+00
-5.058466875126011786e+00
-5.272218512983378069e+00
-5.166959285101462740e+00
-4.735755895751020184e+00
-4.968637113655445248e+00
-5.101622145950300613e+00
-5.180599145523987481e+00
-5.126135836243526533e+00
-5.238256429007519976e+00
-5.269096898318956335e+00
-5.288703608081840812e+00
-5.093773776319157065e+00
-5.248641720655049525e+00
-5.191941303592355617e+00
-5.276186911257167544e+00
-5.317808336848479200e+00
-5.070391568047517339e+00
-5.166403383523887172e+00
-5.392877496091358580e+00
-5.171972320339386364e+00
-5.203100250392054704e+00
-5.389353797925539702e+00
-4.916370815747201917e+00
-5.161285608791160939e+00
-5.155415157192963171e+00
-4.815499000832005549e+00
-5.349804721773559812e+00
-5.144840265409948543e+00
-5.398365057664855193e+00
-5.082760852241801963e+00
-5.389977142512533348e+00
-5.145412903618443501e+00
-5.275790724322967584e+00
-5.084404880578844654e+00
-5.053298158881561974e+00
-5.061866848621429327e+00
-4.988918474534393077e+00
-5.028987856319431238e+00
-5.287747263869893466e+00
-5.238716647023654360e+00
-5.034014384675918663e+00
-4.795949580717929983e+00
-4.859711935580632414e+00
-5.376689632721930678e+00
-4.053233296311552714e+00
-3.571241127462347897e+00
-4.427657343846032489e+00
-4.970198557358381564e+00
-4.926444633452308430e+00
-4.994065432434391383e+00
-5.100678679204050603e+00
-5.434468178019694840e+00
-5.332781566017218644e+00
-5.338358705363321910e+00
-5.678297295199664418e+00
-5.208874314994454302e+00
-5.320107354258230004e+00
-4.482211555060199970e+00
-4.627073684069211268e+00
-4.454468491983502254e+00
-4.552813250229197806e+00
-4.979757719956071860e+00
-5.376175987050348049e+00
-5.343808330029669484e+00
-5.215572658184541410e+00
-5.230213521546200006e+00
-5.300985171642293103e+00
-5.045757304589048253e+00
-4.953790398393587147e+00
-5.147141452623947622e+00
-4.775443102090614289e+00
-5.089436308452204294e+00
-5.357488188163718412e+00
-5.891495146647175218e+00
-5.285793352418358459e+00
-5.428288649314585435e+00
-5.519607778169652867e+00
-5.351985735510392139e+00
-4.491104684729048557e+00
-5.015596630165355840e+00
-5.073888014097045485e+00
-4.668547822653108526e+00
-4.502464369657242393e+00
-4.956909228383866939e+00
-5.222053788304370059e+00
-4.778898687701828685e+00
-4.628182958376686251e+00
-5.018018559820508706e+00
-5.076057237042617132e+00
-4.772958835870768191e+00
-4.862554326223770929e+00
-4.790986030321702671e+00
-4.818922940440690361e+00
-4.595333707508222787e+00
-4.776025296765068262e+00
-4.851193280122536144e+00
-4.717918582021391138e+00
-4.969687467908161516e+00
-5.149157116754793151e+00
-5.130791471324803510e+00
-5.001541197284649520e+00
-5.030308277450790122e+00
-5.091824982867876770e+00
-5.341522786030052039e+00
-5.069083610054252453e+00
-4.762136130371456666e+00
-5.004892534076987864e+00
-5.125117769194798001e+00
-5.201874266040838357e+00
-5.013931524047940513e+00
-5.001896575062899863e+00
-5.157169455434871708e+00
-4.756788045172185342e+00
-5.296967748971577628e+00
-5.188007510446534631e+00
-4.730381441000139020e+00
-4.741103207568234446e+00
-4.749075606110435110e+00
-4.689209506499387281e+00
-4.942785230267899621e+00
-4.919096006121816522e+00
-4.916029259636578885e+00
-5.076633895676199160e+00
-4.849932350820668425e+00
-5.146484639021188023e+00
-4.793136858377267551e+00
-5.270277929112167747e+00
-5.004064059275477483e+00
-5.388803560730742070e+00
-5.264458093741172462e+00
-5.145592749523005160e+00
-5.065505447867035826e+00
-5.354213179760848540e+00
-5.291570759133425561e+00
-4.437200174203665526e+00
-4.639247385873705554e+00
-4.827904247463781218e+00
-4.455905790431824443e+00
-4.562229610579670691e+00
-4.821629887573220863e+00
-4.883191321921472650e+00
-4.814557305390629871e+00
-4.860583596811482998e+00
-4.530825293231218964e+00
-4.525440057379926273e+00
-4.465885853424437890e+00
-4.690053968754783753e+00
-5.026546214967248183e+00
-4.293124759659832534e+00
-4.886158478946011741e+00
-4.697002147092084634e+00
-4.962763088223646868e+00
-4.743251085450388871e+00
-4.272251195851551664e+00
-3.875641875325979591e+00
-4.670337158574474401e+00
-4.668928626637621093e+00
-4.900704260379636246e+00
-4.537313885995136964e+00
-4.712864017306100273e+00
-4.595947875339599697e+00
-4.724697257997554800e+00
-4.749666739514678326e+00
-4.650741057583485549e+00
-4.575844541266195442e+00
-4.886828324140993551e+00
-4.873428852844191361e+00
-4.719896697151116705e+00
-4.614728935295172363e+00
-4.504699068901959258e+00
-4.761231219244917767e+00
-4.816276398517962853e+00
-5.168784233849479826e+00
-4.710446866573969160e+00
-4.526568875134340253e+00
-4.504858961615851420e+00
-4.676448664451758219e+00
-4.814198822801094124e+00
-5.374459973236612953e+00
-5.283870523382837803e+00
-5.482778411179855205e+00
-5.482098842413527073e+00
-5.453042232185623561e+00
-5.275871827707136141e+00
-5.248897967103381745e+00
-5.284300267107278515e+00
-4.951897914406643508e+00
-4.895144454243258281e+00
-5.002486193081534971e+00
-4.978203430986072320e+00
-4.935265933809127148e+00
-5.533601775866221040e+00
-5.702781267656499509e+00
-5.307715261429778231e+00
-5.298081829741790649e+00
-5.334024091510444876e+00
-4.701836919921494662e+00
-4.805500337333450389e+00
-4.561358313773788531e+00
-5.306097607546266914e+00
-5.314764692933174217e+00
-5.035207367668208533e+00
-5.186296429525643070e+00
-5.214994134065645603e+00
-5.311759265898607474e+00
-5.265955623750868675e+00
-5.200313343671247424e+00
-5.064594840577632873e+00
-5.363401917992322687e+00
-5.488103687677257092e+00
-5.439250316645411587e+00
-5.462223817147394911e+00
-5.311984687254287962e+00
-5.230559548609091891e+00
-5.538058826006500901e+00
-5.440582013361125568e+00
-5.240701486824525190e+00
-5.520706784806084677e+00
-5.246984937879822120e+00
-5.474717902597150854e+00
-5.672420421329846363e+00
-5.361052231663671286e+00
-5.266792169997028594e+00
-5.412222145385880090e+00
-5.338561541298068036e+00
-5.149432267621498305e+00
-5.067816845970501305e+00
-5.055078310684470111e+00
-5.425730488505535298e+00
-5.251251630204071041e+00
-5.437901963312525844e+00
-5.364756149370903948e+00
-5.325975383589650392e+00
-5.231470514903525881e+00
-5.110123042442710428e+00
-4.935754662448587737e+00
-5.295446837009513352e+00
-4.929685117692811147e+00
-4.888119288887192937e+00
-5.330998848283720726e+00
-4.966484455081229932e+00
-5.072203614386483927e+00
-4.890815857387401877e+00
-5.318227965774618760e+00
-5.393212090231497058e+00
-5.053663113964069531e+00
-5.235107150496896011e+00
-5.089885015552321867e+00
-5.117309590630449101e+00
-5.196239169980882089e+00
-5.233036485962265338e+00
-5.339828614522762251e+00
-5.028325482835193760e+00
-5.199389188509548454e+00
-5.239873061433339529e+00
-5.549332041214106503e+00
-5.282507912438894060e+00
-5.109689601641674628e+00
-5.325470933101304816e+00
-5.540597874341155027e+00
-5.244326399685063755e+00
-5.345713551482274006e+00
-5.420152296617086307e+00
-5.234351796744391550e+00
-5.046108403752332272e+00
-5.124478390306681064e+00
-5.474959935633881614e+00
-5.198370076866719813e+00
-5.188694058708990475e+00
-5.350718581017756215e+00
-5.324819354061243182e+00
-5.173278426179156675e+00
-5.253745834520072044e+00
-5.024214349120190271e+00
-4.784615640007142900e+00
-5.352533465091218190e+00
-5.176447617822636182e+00
-5.467709317196367103e+00
-4.886523228176332445e+00
-4.942305517934597603e+00
-5.017488581876647480e+00
-5.095973659768771036e+00
-4.899983030566880338e+00
-5.217507914832744120e+00
-5.155930830339496396e+00
-5.033547855409777227e+00
-4.993052467338647382e+00
-5.019440524862845976e+00
-4.965885638578266814e+00
-4.821403849870487868e+00
-5.126055654591989530e+00
-5.125889776026244071e+00
-5.241323805914642087e+00
-5.318909941415197906e+00
-5.288873589881806225e+00
-4.875150774775899087e+00
-5.073697407689044425e+00
-5.144795719829546421e+00
-4.728780558708496784e+00
-4.741829813301724705e+00
-4.878406201761073646e+00
-5.166267317289562122e+00
-5.295682134122715823e+00
-5.192708643455218542e+00
-5.090250239722904801e+00
-4.510352238969455030e+00
-4.653004095087045044e+00
-5.157621591785788162e+00
-5.240176688819695450e+00
-5.390187132382411761e+00
-5.234197740641246099e+00
-5.204068020129312799e+00
-5.226748608874635771e+00
-5.046905873490068473e+00
-5.259849653361796662e+00
-5.275181050085977930e+00
-5.089173602842847366e+00
-5.244465655477867472e+00
-5.059476149760180341e+00
-5.126191488370911209e+00
-5.182382761839567920e+00
-5.146922396454017168e+00
-5.150242808309362985e+00
-5.481331875004025633e+00
-5.135033898576130795e+00
-4.689324635348034676e+00
-4.709903595114196762e+00
-5.006225338401204539e+00
-5.233204578071302571e+00
-4.852762311383373550e+00
-4.815466293803642550e+00
-5.009875847284601669e+00
-4.591226947620959287e+00
-4.979493010578523560e+00
-5.029673721879269976e+00
-4.975549728918315928e+00
-5.124996865474622076e+00
-4.851065276998762776e+00
-5.053452191732510812e+00
-5.057697762382018958e+00
-5.265290779040828539e+00
-5.370522948343755765e+00
-5.100770860888130365e+00
-5.441035903022297227e+00
-4.891247609732062962e+00
-5.141722049428474328e+00
-5.059672795935899359e+00
-5.320838478838394892e+00
-5.549144091582479454e+00
-5.319641035824987263e+00
-5.461555259159544207e+00
-5.148186704316923823e+00
-5.082318107536840657e+00
-5.125984124493817795e+00
-4.837165398516922288e+00
-4.895676486249210591e+00
-4.793407495650482630e+00
-4.683159581607448274e+00
-4.640412656807100689e+00
-5.004575099276245886e+00
-4.727536998851431527e+00
-4.884391023840020551e+00
-4.925062737837202498e+00
-4.555764283285199667e+00
-4.725572232814808871e+00
-4.979988549143959276e+00
-4.814255560392567190e+00
-5.271436047248426959e+00
-5.334921506475099662e+00
-5.347921581653928058e+00
-5.367726113148861167e+00
-4.983217632232535443e+00
-5.249910843862918952e+00
-5.045967247912440001e+00
-5.003439374095660419e+00
-5.134298110543840998e+00
-5.173096970227409663e+00
-5.161166478503338872e+00
-5.230261010434400504e+00
-5.110515884091650918e+00
-4.755325396714778385e+00
-5.016673011657113435e+00
-4.929006061164226793e+00
-5.215336711409189974e+00
-5.053362053037004031e+00
-5.192765561725400936e+00
-5.191204312764669204e+00
-5.209370077042637881e+00
-5.133375815803902675e+00
-5.547952372076652594e+00
-5.633028086032097370e+00
-5.332781743994042145e+00
-5.177254690503018786e+00
-5.254792836928017685e+00
-5.130706243494997487e+00
-5.120330555900500791e+00
-4.933418947352580020e+00
-4.985133146426999673e+00
-5.080342129174363563e+00
-5.065034793246265821e+00
-5.102737799853120926e+00
-4.987018134524286772e+00
-5.194965582235942847e+00
-5.284059835037599129e+00
-5.101229826685398372e+00
-4.817062680506215777e+00
-4.645875974253127261e+00
-4.822835298503276746e+00
-5.012419558766688432e+00
-5.073525175051107894e+00
-5.265032774236377833e+00
-5.270429558139743342e+00
-5.408424145770310609e+00
-5.124182244324034130e+00
-5.054297633613226814e+00
-5.052090149647932904e+00
-5.086628893015451069e+00
-5.212542830878731159e+00
-5.427495863646592866e+00
-5.191987106637887095e+00
-5.191263677196984005e+00
-5.120565877755436368e+00
-5.227283060463811637e+00
-5.059805776102407116e+00
-5.265467203459061274e+00
-5.077947405181729046e+00
-5.342516331884800351e+00
-5.505584201057798666e+00
-5.529593973076760705e+00
-5.728696672249217414e+00
-5.268595117496591484e+00
-5.676499182533397025e+00
-5.645982422522100030e+00
-5.148364499239049152e+00
-5.338729399125548447e+00
-5.892013173421392302e+00
-5.341925118873772860e+00
-5.493371546510639192e+00
-5.229896948695993864e+00
-5.106837823264360310e+00
-5.217337000326126351e+00
-5.138572390705526516e+00
-5.354457408475339797e+00
-5.266273105084844808e+00
-5.425037415660567852e+00
-5.389647142240615807e+00
-5.421203780454096233e+00
-5.526975466126591741e+00
-5.519214967732308352e+00
-5.221892023222777901e+00
-5.279906699786801383e+00
-5.249472209874324058e+00
-5.343903186454369347e+00
-5.388448654487413947e+00
-5.328835285886214912e+00
-5.835727627612452117e+00
-5.233740870880763119e+00
-5.411981138868607211e+00
-5.218459920726727930e+00
-5.166159156017318566e+00
-5.685439972672373443e+00
-5.146241522611249231e+00
-5.384967794955593412e+00
-5.412130019578436979e+00
-5.267956999041218502e+00
-5.631164540256500040e+00
-5.504771452648607344e+00
-4.977444152784483933e+00
-5.375869164465647110e+00
-5.161498194580729226e+00
-5.394778518677871837e+00
-5.199193334654940379e+00
-5.193539908857051302e+00
-4.942652740416536794e+00
-5.333016452780275252e+00
-5.131461041241195176e+00
-4.725973464208876429e+00
-4.976200101036170054e+00
-4.740279830313778753e+00
-4.689691387035780146e+00
-5.354996657980472641e+00
-4.808431340896866857e+00
-5.228333919254412265e+00
-5.429372812413061133e+00
-5.297249099635858549e+00
-5.228792750592918814e+00
-5.183617925759002709e+00
-5.038773235643406068e+00
-5.227506047351102580e+00
-5.206944995482657212e+00
-5.144142920433706578e+00
-5.208372439261690801e+00
-5.364923030729710440e+00
-5.715621587925936886e+00
-5.657336019160720930e+00
-5.633164638786035461e+00
-5.784353425621862499e+00
-5.187682904704206344e+00
-5.195269954767072207e+00
-5.030912983864099353e+00
-5.509806037418139013e+00
-5.227523616289130537e+00
-5.604556852181996618e+00
-4.869376829527383599e+00
-5.204120272260540858e+00
-5.658948659917155233e+00
-5.284077615406079786e+00
-5.342020117572701565e+00
-5.605262754699327665e+00
-5.493561429004548913e+00
-5.472922864110973507e+00
-5.279309115764593940e+00
-5.252923716915333330e+00
-5.522318275006910859e+00
-5.691098153195956577e+00
-5.719535025721465438e+00
-5.510771091062790283e+00
-5.573474138657908306e+00
-5.321290437381911431e+00
-5.633087912245695605e+00
-5.360503833896026471e+00
-5.466477022448277268e+00
-5.226278484890209519e+00
-5.470669282031980885e+00
-5.663377701577231527e+00
-5.701787253989996529e+00
-5.564996785991756845e+00
-5.564092899846911244e+00
-5.255038289548396691e+00
-5.247762393640027945e+00
-5.394285677505366472e+00
-5.241206431446348901e+00
-5.655842884309556950e+00
-5.679785627220084621e+00
-5.272310526507906658e+00
-5.405187133476260009e+00
-5.287447722485517865e+00
-5.437439731971240420e+00
-5.220059591293994217e+00
-5.234448372556840923e+00
-5.447384432017865485e+00
-5.271224575764636100e+00
-5.407784613382268901e+00
-5.477428090446258224e+00
-5.033190029624755368e+00
-5.436295689421630328e+00
-4.829961243521871062e+00
-5.724119136124453000e+00
-5.342612529399218602e+00
-5.098294981216375810e+00
-5.210250179918775260e+00
-5.203557670803045987e+00
-4.664341432090910899e+00
-4.712625205238712311e+00
-4.776349152035857415e+00
-4.698077511916815219e+00
-4.592756479715903062e+00
-4.444029744247077751e+00
-5.006377991873006472e+00
-5.086817120178800167e+00
-5.017766654891848255e+00
-4.873837032779835710e+00
-4.627289421110808654e+00
-4.630721105534395754e+00
-4.825731978014162316e+00
-4.420027753590552777e+00
-4.796452068331966245e+00
-4.885252456026772272e+00
-4.584832065134530232e+00
-5.073870009711873408e+00
-5.088295245943838196e+00
-5.258712033293631904e+00
-4.811191426367032342e+00
-5.115885265772861956e+00
-5.103458627677340154e+00
-4.842123625374053830e+00
-4.813538081735565299e+00
-5.092557791913719711e+00
-5.019494674635657461e+00
-4.971458821338727851e+00
-5.057876940382271869e+00
-5.020751398955307643e+00
-4.892960478068261843e+00
-5.152573729963065396e+00
-5.452676419678626374e+00
-5.324032031545407051e+00
-5.071583682398367543e+00
-5.043757006641791385e+00
-5.517284763027899608e+00
-5.234078023707922078e+00
-5.243504457338843849e+00
-5.190948789088171367e+00
-5.501804580347790186e+00
-5.274684586203959746e+00
-5.645804479718406377e+00
-5.701012227129514720e+00
-5.355199150910019412e+00
-5.426280131852336375e+00
-5.644362478390418048e+00
-5.646939145074588495e+00
-5.510125618211685783e+00
-5.257762006310807479e+00
-5.944930414022915777e+00
-5.416530879453311798e+00
-5.417348133925358411e+00
-5.113733926253214435e+00
-4.980593027396982286e+00
-5.494162954285382483e+00
-5.281504558163699237e+00
-5.452598439250850859e+00
-5.497351354128928946e+00
-5.457046193725643590e+00
-5.467263242263401324e+00
-5.472392485293327447e+00
-5.714203418496664355e+00
-5.647319099553992139e+00
-5.277551424310643391e+00
-4.951544399562886944e+00
-5.293402761175621585e+00
-5.210784549316770153e+00
-5.616358750486417861e+00
-5.542709500427861258e+00
-5.705615688362938087e+00
-5.670440420734726317e+00
-5.624930418456099090e+00
-5.524871685305603464e+00
-5.595931749358301843e+00
-5.367074831174043048e+00
-5.514234089992800847e+00
-5.391184684253401471e+00
-4.904606781877806299e+00
-4.954759577645205582e+00
-5.487790856483899304e+00
-5.474621583350214316e+00
-5.200627085154654772e+00
-5.254651138712479685e+00
-5.370236739531650372e+00
-5.373444528196492875e+00
-5.237416766209761043e+00
-5.316346696556752960e+00
-5.692543697492270738e+00
-5.438029521295004720e+00
-5.685282405762237090e+00
-5.555902031234673188e+00
-5.666669156975214783e+00
-6.136687120759995118e+00
-5.651791575755447106e+00
-5.645064571277368159e+00
-5.733705311436490426e+00
-5.649797125595487302e+00
-5.150575996431432380e+00
-4.989471430347682812e+00
-4.972710408302745577e+00
-4.971722493741171256e+00
-4.913196662218116018e+00
-5.151139517944242741e+00
-4.894864350323852697e+00
-4.872969391636835290e+00
-4.892298787070576971e+00
-5.182049900028528278e+00
-5.157146397067879029e+00
-4.889893441168658761e+00
-4.890423399612085831e+00
-4.996196087522433160e+00
-4.964960974354885259e+00
-5.154863070314034346e+00
-5.013669169596124853e+00
-5.010174838934339903e+00
-4.985312443604801302e+00
-4.956460504980316095e+00
-4.824034873698595405e+00
-4.843257504152640891e+00
-5.137705947082831237e+00
-5.134999718308705496e+00
-5.331902946482895089e+00
-4.936499904920384374e+00
-5.056116527529834315e+00
-4.774136025912554260e+00
-4.885528939611189614e+00
-5.094078569864827877e+00
-4.891987461467798504e+00
-5.138778003195007216e+00
-4.900435906436833911e+00
-5.026781713656324868e+00
-4.974100726586387466e+00
-5.011801653233913356e+00
-5.001488797037742629e+00
-5.020530244888290028e+00
-5.090286139258942910e+00
-5.021993620594269458e+00
-5.049658750699783205e+00
-5.487833154257331536e+00
-5.063438578827710757e+00
-5.572960249664831167e+00
-5.221215055020597795e+00
-5.102510782981971360e+00
-5.234304642004094177e+00
-5.049436332535456984e+00
-5.090081518896633739e+00
-4.981403006551786916e+00
-4.954185818189968060e+00
-4.988431087543292008e+00
-5.456798461806644518e+00
-5.664137010401543826e+00
-5.760885426352055916e+00
-6.076016027994079138e+00
-6.256929089021874724e+00
-5.731258125184659491e+00
-5.818359301651345739e+00
-5.613863287878153585e+00
-5.256984652208791964e+00
-5.223130967181541351e+00
-5.237563549840335675e+00
-5.271567787621807888e+00
-5.325247700774981219e+00
-5.254669710646820313e+00
-4.855227576387877164e+00
-5.059063628820363867e+00
-4.917352296722079075e+00
-4.951182803870306515e+00
-4.805361220314403603e+00
-4.845806336225310318e+00
-4.711641714350049526e+00
-5.016231584114477116e+00
-4.802248748588521465e+00
-5.028441052332000005e+00
-5.080373572262870674e+00
-4.786042260212242994e+00
-5.016561435743067676e+00
-4.930461199388518345e+00
-4.992677706984825825e+00
-5.080763614767586311e+00
-5.006659515801829663e+00
-5.144159116335378812e+00
-4.756294649850376643e+00
-5.062362050799916524e+00
-5.353319708819913814e+00
-5.011603989839363393e+00
-5.089101577115196839e+00
-5.156924026369673619e+00
-4.936083690180698369e+00
-5.051608155248742626e+00
-4.902343020074476421e+00
-5.358479830576443170e+00
-4.785587016746860378e+00
-4.954889261801321609e+00
-5.191866977261564209e+00
-5.069325275217091864e+00
-5.080220852930374065e+00
-5.212972736469025925e+00
-5.516171609401826714e+00
-5.479865822953510879e+00
-4.689082949942854128e+00
-5.184390672712014592e+00
-5.254575383790453635e+00
-4.978601856143336946e+00
-5.075764654914782348e+00
-4.849520945866733435e+00
-4.479270969043631645e+00
-4.322314791625302632e+00
-3.921569914759989395e+00
-4.083113997362855407e+00
-4.159718339044457203e+00
-4.173030876587473514e+00
-4.197102054776448377e+00
-4.075934440053851304e+00
-4.069213259621366596e+00
-4.196621021888015335e+00
-4.244864727915092395e+00
-4.290846578848520387e+00
-4.308017937759218263e+00
-4.375734703921316360e+00
-4.181140250010021653e+00
-4.331056757170672178e+00
-4.011489940793230957e+00
-3.653880308497447604e+00
-4.486099271399056398e+00
-4.582470334751231889e+00
-4.082719118126941993e+00
-3.951937226957374261e+00
-4.148649493819242196e+00
-3.963215421941321814e+00
-4.524070494410021404e+00
-4.297576004638597347e+00
-4.461133545641052578e+00
-4.452373342794984978e+00
-4.377109936353008379e+00
-4.352848700542153892e+00
-4.199422184826244298e+00
-4.156473573685842027e+00
-4.127404149601740180e+00
-4.369728512671527731e+00
-4.234771970783076434e+00
-4.270721422614513152e+00
-4.229827036500116044e+00
-4.451948204746511095e+00
-4.516271900518432858e+00
-4.259894538604895864e+00
-4.297404418119320724e+00
-4.141637679492298219e+00
-4.262779873157421129e+00
-4.695498980176201265e+00
-3.777116463849523154e+00
-4.376975452017621393e+00
-4.145595934863462340e+00
-4.305454909119201368e+00
-4.054468440905179882e+00
-4.356789803569058428e+00
-4.128415159489856379e+00
-4.189332804173131031e+00
-4.471769422864517729e+00
-4.100883646432099461e+00
-4.216292180461457484e+00
-3.665378206250269777e+00
-3.938328192994716925e+00
-3.838335022305344957e+00
-3.404020701155910267e+00
-3.443515538341278326e+00
-3.565218757624956769e+00
-3.253359870148884614e+00
-3.499898563689304520e+00
-3.656440151406532557e+00
-3.452648616960252159e+00
-3.847004180864762368e+00
-3.613914488218994858e+00
-3.990185041396364429e+00
-4.029778683833107777e+00
-3.875675484637359780e+00
-3.712730061488820787e+00
-4.007476993309664337e+00
-4.096566274208594649e+00
-3.693266874155749946e+00
-3.844991440351940959e+00
-3.792287407787025444e+00
-3.791005570675588743e+00
-4.275882717315708348e+00
-4.435008716975831433e+00
-4.113504039052841676e+00
-4.095880531654320755e+00
-4.118279728795094741e+00
-4.220165532334783087e+00
-4.184942650162857269e+00
-4.285183646373667443e+00
-4.036652923855936770e+00
-4.084656718538465903e+00
-4.159955785486832980e+00
-4.213505568409015467e+00
-4.189222704488075877e+00
-3.985055360850083161e+00
-4.079223677794409753e+00
-3.934338157299469785e+00
-4.297760090270460687e+00
-3.978784857867289304e+00
-3.432812117918011996e+00
-3.546097166800329603e+00
-3.983901677021611576e+00
-3.791788032218795124e+00
-3.971801019597880344e+00
-3.782564874138909516e+00
-3.778633660368243774e+00
-3.691258784264441317e+00
-4.096758275231663582e+00
-4.317220757736445869e+00
-3.693595344021967986e+00
-2.972618466554632910e+00
-3.512486690444224902e+00
-3.297365575905763624e+00
-3.559375950351614915e+00
-3.420190233247318634e+00
-3.740028497265082574e+00
-3.733425720900929168e+00
-3.801048287547946991e+00
-3.595218234733043250e+00
-3.746433897695367055e+00
-3.729786613044393739e+00
-3.665728318771902750e+00
-3.553553082581359490e+00
-3.515299332612810801e+00
-3.702542721952902127e+00
-3.428742134398593322e+00
-3.942768389735246348e+00
-3.706463168633078009e+00
-3.737500718286312917e+00
-3.358786400336746247e+00
-3.375754195023014770e+00
-3.206936844869801018e+00
-3.245747991215154116e+00
-3.288514098457431256e+00
-3.700921107606665039e+00
-3.532141503466522447e+00
-3.540690891708891730e+00
-3.592403670027933593e+00
-3.863369254895109517e+00
-3.741277294036697842e+00
-3.177899156649234058e+00
-4.057223627726070703e+00
-3.717537154719633641e+00
-3.873112163357602444e+00
-3.508845725256363846e+00
-3.764395303417352512e+00
-3.806448000162446554e+00
-3.518934660354427812e+00
-3.309246535042633663e+00
-3.515996482265401291e+00
-3.554938258807814222e+00
-3.646576852217600528e+00
-3.429119967496155219e+00
-3.480743071023408408e+00
-3.567288282729967897e+00
-3.587171767482822293e+00
-3.691347934348094384e+00
-3.431174640663662512e+00
-3.245032016835811106e+00
-3.560797937030702354e+00
-3.077658264736050864e+00
-3.298563351936596000e+00
-3.141596776620095177e+00
-3.572168219579197501e+00
-3.512088013876489612e+00
-3.771752902486670056e+00
-3.505239818548596897e+00
-3.425515718440399038e+00
-3.576691309351992309e+00
-3.237941093647328739e+00
-3.338080158378796902e+00
-3.303963550973717744e+00
-2.963762751866754641e+00
-4.157611225627993790e+00
-4.074570760369436329e+00
-4.503626910524062943e+00
-3.877674932832282817e+00
-4.000766738341723361e+00
-4.472869747532864260e+00
-4.574332675838944873e+00
-4.773973225729979397e+00
-4.200093134935451111e+00
-4.732275480904582388e+00
-4.130834926469623802e+00
-4.464047437405832319e+00
-4.712184148204483947e+00
-4.884556129191448548e+00
-4.537810436953788162e+00
-4.703070969713055938e+00
-4.432468793983446176e+00
-4.795858234580939516e+00
-4.716889813772190188e+00
-4.703232368798402341e+00
-4.846482998099226336e+00
-4.501573512997638638e+00
-4.549277187894569252e+00
-4.927414556776233745e+00
-4.068690298994167343e+00
-4.630902298593618127e+00
-4.856664272508977476e+00
-4.929185380965779295e+00
-4.742791560481237845e+00
-5.006771600553599377e+00
-4.598635446932380688e+00
-4.653081410585695465e+00
-5.234425967144991532e+00
-4.721334708938167424e+00
-4.721295705767858841e+00
-4.171429185335259859e+00
-4.398371968474772409e+00
-4.242183917753777678e+00
-4.272650351219447806e+00
-4.239745041142422899e+00
-4.482082166757247244e+00
-4.519202532642298209e+00
-4.663960730442541447e+00
-4.251977518884164198e+00
-4.500768017153224498e+00
-4.733055341336704913e+00
-4.412531185602053263e+00
-3.809261237226670538e+00
-4.116804984610631379e+00
-4.590508952700735890e+00
-3.496752482395012684e+00
-3.241762140408594117e+00
-3.370591392804462405e+00
-3.712787944169710919e+00
-3.966547165908951289e+00
-3.444085484849415568e+00
-3.337925781507739664e+00
-3.072540766656086220e+00
-3.302356322216747575e+00
-3.255064494154742416e+00
-3.220312530549966468e+00
-3.261687592511315348e+00
-3.418807708450344318e+00
-3.262309602846774848e+00
-3.084276943412039618e+00
-3.294443911129838920e+00
-3.088128773076026068e+00
-3.330650383656208025e+00
-3.377226190369513326e+00
-3.467607809174473754e+00
-3.821703334184341383e+00
-4.323431879373075049e+00
-4.176032082624827169e+00
-3.927689950474982261e+00
-4.073231244102524684e+00
-3.905837857277435710e+00
-3.693646290248544073e+00
-3.793672345604135465e+00
-3.842746221248619864e+00
-3.584957286279802258e+00
-3.644523825774133918e+00
-3.881667063396426975e+00
-4.152330254414652089e+00
-3.962047976604579969e+00
-3.632644226079227323e+00
-3.789638507092321085e+00
-3.702340790907489687e+00
-3.386773311836243305e+00
-3.457794780178173433e+00
-3.717674222453181798e+00
-3.644139401086066599e+00
-3.531249746816425006e+00
-3.393848604808024305e+00
-3.602904848907672264e+00
-3.740633100391641985e+00
-3.410357336866634892e+00
-3.493682985963016741e+00
-3.685711700265885238e+00
-3.605703656611383590e+00
-3.607863421575483009e+00
-3.720093185855866569e+00
-3.643678163341576681e+00
-3.634487714616431830e+00
-3.649110954823052477e+00
-3.721640827517900707e+00
-3.664481554615260706e+00
-3.697726625668225076e+00
-3.385854433083463455e+00
-3.500890696685602155e+00
-3.436222999737540196e+00
-3.753699964699400038e+00
-3.703926721629063223e+00
-3.679572692250804966e+00
-3.647874086076589251e+00
-3.545135412229056371e+00
-3.853871085741122915e+00
-3.805664203692891601e+00
-3.832672069271088500e+00
-3.661005724936494232e+00
-3.710621051077551247e+00
-4.747401971288445210e+00
-4.337467061073031260e+00
-4.386051343944775915e+00
-4.310156553398775792e+00
-4.157785196614349310e+00
-4.459811377736897953e+00
-4.323823185350365250e+00
-4.403881428706938550e+00
-4.191235227469117142e+00
-4.197287498595383859e+00
-4.258157533438796882e+00
-4.323272673963965751e+00
-4.218452545726614211e+00
-3.826444526598672624e+00
-4.069701972084222241e+00
-3.880484620934466555e+00
-3.994144838331858072e+00
-4.111025794718877968e+00
-4.056817255267004541e+00
-4.147546187940725382e+00
-4.100850691360306222e+00
-4.221946289714519018e+00
-3.955061950478328647e+00
-3.858703192667479964e+00
-3.909271198055805918e+00
-4.112843275982416280e+00
-4.000153226313828192e+00
-3.685651382457247660e+00
-4.026024467729739875e+00
-4.255384268276331206e+00
-4.326080221509887025e+00
-4.339495641579187435e+00
-4.311317406917395623e+00
-4.292483827190137546e+00
-4.369431844988873159e+00
-4.167009606259279408e+00
-4.564602800155045159e+00
-4.403582124649445539e+00
-4.320242454264042742e+00
-4.595045579512721190e+00
-4.613010145199790024e+00
-4.467481585076708228e+00
-4.757528302373602358e+00
-4.830828577410928304e+00
-4.562526436777728733e+00
-4.356075567799789994e+00
-4.616710734799347016e+00
-4.343581004257624834e+00
-4.545459963187068020e+00
-4.864206884611469661e+00
-4.623791613588768890e+00
-4.709711550367848609e+00
-4.427136271479020557e+00
-4.305683911089900562e+00
-4.292770173962368041e+00
-4.411982362087522702e+00
-3.892704936488116108e+00
-3.626940981205220460e+00
-4.057166011552842733e+00
-4.074559274831933031e+00
-3.677796627129773732e+00
-3.974829341189571874e+00
-4.096942760144322904e+00
-3.859370808643795669e+00
-4.465687641969531718e+00
-4.105953818863265603e+00
-3.860201591699088386e+00
-3.768882507784379055e+00
-3.578439231352114280e+00
-3.802777792399806511e+00
-3.570973406879094814e+00
-3.889601423363922006e+00
-3.811975347689579241e+00
-3.663781304780545867e+00
-3.894348881109370275e+00
-4.042386723773441659e+00
-4.073780717388713946e+00
-3.981449457096494005e+00
-3.727239785866216071e+00
-3.768572351876402049e+00
-4.158429674831322309e+00
-3.843617673994768058e+00
-4.029430319630117552e+00
-4.022601702140163660e+00
-3.885249307406990926e+00
-3.977420763283364913e+00
-3.796670883759716286e+00
-3.962451318311496440e+00
-3.819284959971879889e+00
-3.911457618916934553e+00
-4.026757360835827804e+00
-3.949816485861294524e+00
-3.896475304224202851e+00
-4.066186913805153402e+00
-3.997082961379057942e+00
-3.994278765938247044e+00
-3.904090282736335293e+00
-3.922381247555496220e+00
-4.229383294856375208e+00
-4.011662612265005201e+00
-4.057539099651860326e+00
-4.068101866869135108e+00
-4.088626381178374736e+00
-4.428639879895948539e+00
-3.783261427608873184e+00
-4.106637095609012356e+00
-3.961006731455781971e+00
-3.895942892761971255e+00
-4.073216887673554609e+00
-3.926934565089748919e+00
-3.963068281395858872e+00
-3.939062568103300244e+00
-4.043816622305818953e+00
-3.813676373501190042e+00
-3.851907245488852993e+00
-3.905986022842486971e+00
-4.043037467854887268e+00
-4.160511840307901998e+00
-3.955780710058808491e+00
-4.032335653005223897e+00
-4.026311223937184991e+00
-3.822097610173439186e+00
-3.948305639105436526e+00
-4.089805889568344455e+00
-4.002367624722733552e+00
-4.005865610069618832e+00
-3.921488238497835344e+00
-3.872536311781620277e+00
-3.753218802714695546e+00
-3.678029306878642490e+00
-4.238984328670802881e+00
-3.968378737508605703e+00
-3.926565080988823730e+00
-4.326933054732037931e+00
-4.087164092616115241e+00
-4.234323719476432935e+00
-4.237539228222804155e+00
-4.105023519612172933e+00
-4.131296015764509555e+00
-4.222639797155706809e+00
-4.073439713663989714e+00
-4.108024714403703648e+00
-4.073302252731524575e+00
-4.285365233746863289e+00
-4.167659411770218369e+00
-4.173257379229438513e+00
-4.250365968227614921e+00
-4.136231651812120269e+00
-4.209328402588377038e+00
-3.978504342926602266e+00
-4.264301866865089607e+00
-4.079911504490895346e+00
-4.085963411875116691e+00
-4.005393115947833316e+00
-4.082795506358745108e+00
-3.807590221514494555e+00
-3.674254048633295522e+00
-3.557554157499577929e+00
-4.436541347815494696e+00
-4.221718077092292631e+00
-4.111627477525190422e+00
-3.895702006348499502e+00
-4.204634873929572692e+00
-4.193973447968840418e+00
-4.010969168070634971e+00
-4.190009998946806036e+00
-4.476033110486762112e+00
-4.112193824473250103e+00
-4.110213540918588038e+00
-4.267771668470467183e+00
-4.240375797115885526e+00
-4.354606752880521903e+00
-4.097074704451194371e+00
-4.156364442486531807e+00
-4.364540625709337540e+00
-4.070247515706057584e+00
-4.205322275565968937e+00
-4.140535851874448170e+00
-4.207894860795433623e+00
-3.998328377255452981e+00
-4.381576856577781953e+00
-4.232047693941074051e+00
-4.247306238275625034e+00
-4.092494855559054123e+00
-4.071605832762857702e+00
-4.231591747268787174e+00
-4.193524668223076013e+00
-4.133687587043659128e+00
-4.353509009340986502e+00
-4.149279491223150096e+00
-4.226735244084681042e+00
-4.083955229254801367e+00
-4.205419836388514021e+00
-4.133272337539871444e+00
-4.271866085540353630e+00
-4.342455754024425296e+00
-4.066189086791462515e+00
-4.144828987232076933e+00
-4.150579889504210307e+00
-4.075503967578157472e+00
-4.070757041873585891e+00
-4.159147417178049366e+00
-4.249942488487925552e+00
-4.289350230680419429e+00
-4.190829721235551197e+00
-4.255404476115315582e+00
-4.158666704629480293e+00
-4.139240906330720726e+00
-4.293443646347439469e+00
-4.122604950166192772e+00
-4.220307902497456354e+00
-4.194533185949723020e+00
-4.094950620234709682e+00
-4.133081217043686806e+00
-4.217840891562222083e+00
-4.302285953206361313e+00
-4.317803120124807492e+00
-4.119416941315965808e+00
-4.175093845825091243e+00
-4.174763052991469436e+00
-4.121323514855245840e+00
-4.290544814887443437e+00
-4.275078305413179791e+00
-4.271099777889228122e+00
-4.330681618041037240e+00
-4.239887418411355746e+00
-4.013531344658722411e+00
-4.069914779657299420e+00
-4.133111356409879811e+00
-4.116894882695105728e+00
-4.084122269029511365e+00
-4.128035572796475705e+00
-4.011706244763868057e+00
-4.072278423292550187e+00
-4.228008517843452552e+00
-4.143825570795575786e+00
-4.084359688958577372e+00
-3.985643486186933870e+00
-4.155010963031640969e+00
-4.176513662493753110e+00
-4.038311697951075807e+00
-4.191680028423102833e+00
-4.046795638957763508e+00
-4.014089088281199480e+00
-4.274492836958094344e+00
-4.311263388397351015e+00
-4.169780201943530606e+00
-4.055494389545387435e+00
-4.284596948836774111e+00
-4.077129985176071614e+00
-4.095888671316749274e+00
-4.220018812442575040e+00
-4.196692597917384582e+00
-4.269781508848558893e+00
-4.247533145003113297e+00
-4.146932585310482366e+00
-4.175822258119504582e+00
-4.029571934806766897e+00
-4.171012224939346424e+00
-4.190304294885778269e+00
-4.293791938282716991e+00
-4.094195256980714959e+00
-4.093142902473030809e+00
-4.163072801991144267e+00
-4.093492440915965425e+00
-4.191705018771674673e+00
-4.254208372318776910e+00
-4.203060623989264499e+00
-4.210665665396275514e+00
-4.257309219739092043e+00
-4.342738923776327198e+00
-4.247426735752072524e+00
-4.349540977891944493e+00
-4.197632980378094736e+00
-4.183131481757070169e+00
-4.114640707241929540e+00
-4.000480203554547920e+00
-4.121327642029330107e+00
-4.214382082060799561e+00
-4.411157828056132324e+00
-4.250762087217490048e+00
-4.226520909829228678e+00
-4.084721052000952923e+00
-4.190027308746395285e+00
-4.088533250873892300e+00
-4.098722141355565007e+00
-4.053958386594870511e+00
-4.205848350296824911e+00
-4.147420830527690505e+00
-4.229916096754637422e+00
-4.683051789701607959e+00
-5.182677051679235980e+00
-5.036025189626230691e+00
-5.463874392589084472e+00
-5.570867070319890146e+00
-5.426650571504452181e+00
-5.393108983610575002e+00
-5.458685162592933793e+00
-5.536766757052288490e+00
-5.560004094005699393e+00
-4.995094299703363383e+00
-4.992150070180507271e+00
-5.281627643878147538e+00
-4.940376513485727372e+00
-5.438913040507046048e+00
-5.086611769105301661e+00
-4.013454930881595217e+00
-4.762419579861755459e+00
-4.956603782829602345e+00
-4.940667789720223801e+00
-4.923821434947776687e+00
-4.767854659180656540e+00
-4.469314455858696356e+00
-5.122240726399421185e+00
-4.987376816311378747e+00
-4.574183056003422010e+00
-4.704595349888109901e+00
-5.012033568372303627e+00
-4.485027508107220839e+00
-4.523910074565412387e+00
-4.578695491676794127e+00
-4.795802613203427711e+00
-4.939308355535632522e+00
-5.483230680569053384e+00
-5.794580964731173012e+00
-5.639713193182916307e+00
-5.355252057878878702e+00
-5.310567227056357531e+00
-5.236131727092923960e+00
-5.100697523942691269e+00
-5.097753949764068260e+00
-5.234114234259115150e+00
-4.770630355498749253e+00
-5.399438220909042130e+00
-5.422851362462512981e+00
-5.347975774655897574e+00
-4.886380122740738408e+00
-4.727615436970022955e+00
-4.434614366004298702e+00
-5.057935972555801740e+00
-4.221815431682875541e+00
-4.467356978962851777e+00
-4.355993040271161298e+00
-4.673819898228973813e+00
-4.467169409572554706e+00
-4.813995837063464123e+00
-4.642358187785289303e+00
-4.715413083835169772e+00
-4.463324970888840504e+00
-4.375027824588508807e+00
-4.743958201135724195e+00
-4.532917449916921804e+00
-4.700778853206875496e+00
-4.647667735074985096e+00
-4.784442920495354024e+00
-4.401717461043451074e+00
-5.041857779157679076e+00
-5.624202481736696235e+00
-4.687819267491978081e+00
-4.601481420205983497e+00
-4.622584957388841786e+00
-4.564728719112866706e+00
-4.580887190912766194e+00
-4.314969599982128479e+00
-4.571318982354111604e+00
-4.626470166530053163e+00
-4.594666680485402388e+00
-4.091769190827816871e+00
-4.467406256624212979e+00
-4.345137907879406569e+00
-4.439036038568556108e+00
-4.208581132844899209e+00
-4.301395430371595552e+00
-4.227622736387912639e+00
-4.326249848457115910e+00
-4.340751950170862905e+00
-4.678985637580626467e+00
-4.535551069019174264e+00
-4.503955251960087836e+00
-4.656502350057247774e+00
-4.993826288510784472e+00
-5.105421510499251525e+00
-4.748875403840141729e+00
-5.258937294549302699e+00
-5.462386819475766764e+00
-5.311229653873914991e+00
-5.322583324990482367e+00
-5.383644063338035579e+00
-5.097058785653690194e+00
-4.913317170557047753e+00
-5.465103935147658909e+00
-5.210359398727298696e+00
-5.565427516828499677e+00
-5.342903916851393653e+00
-5.448761816539752445e+00
-5.638293663299593916e+00
-5.982502561866407831e+00
-5.488027902160277804e+00
-6.007930843960883394e+00
-5.974162419199591234e+00
-6.093577537559895951e+00
-5.347077818161503515e+00
-5.482033713233210648e+00
-5.474697652206827136e+00
-5.688226351500421885e+00
-6.068965869289876913e+00
-5.776697674182995179e+00
-5.219805429527484719e+00
-4.965878687044879669e+00
-5.474193995514684552e+00
-5.273981538838329541e+00
-5.319076083212224582e+00
-5.324160029455626386e+00
-5.800319620933818143e+00
-5.334948227682058786e+00
-5.493207551176030101e+00
-5.318736233351237352e+00
-5.394318284191188972e+00
-5.520837265439141994e+00
-5.847623112000626122e+00
-5.712815017428026998e+00
-5.916882544173137859e+00
-5.208392115087558949e+00
-5.239267091860396519e+00
-5.605127302379848686e+00
-4.943322165445653837e+00
-5.325289968026234888e+00
-5.364011587627658173e+00
-5.403623429543558565e+00
-5.168835139376611210e+00
-5.304783507756223315e+00
-4.832708117601717035e+00
-5.329099085363547594e+00
-5.380077274630729711e+00
-5.239949989178955825e+00
-5.466824887908073194e+00
-5.198743626062627854e+00
-5.447052125945802459e+00
-5.446410468303044539e+00
-5.589681982639608471e+00
-5.522677352158027908e+00
-5.558033766393429609e+00
-5.581638774689562155e+00
-5.712255741705791756e+00
-5.823619060552524651e+00
-6.094293863170633152e+00
-5.865800828879940809e+00
-5.769267367085037179e+00
-5.962208043867192941e+00
-5.242636791429735155e+00
-5.632022207984525686e+00
-5.761313404561457574e+00
-5.733370815276376042e+00
-5.639670006021233917e+00
-5.970454813365624780e+00
-5.925071751504786377e+00
-5.938983384784654262e+00
-5.519024174118110082e+00
-5.752290089873628887e+00
-5.884021963345890782e+00
-5.785193931909185849e+00
-5.953368210931558657e+00
-5.827091231420123307e+00
-5.680631581448609246e+00
-5.505192921113973625e+00
-5.859455381813553743e+00
-5.706215696400093407e+00
-5.710701447460779789e+00
-5.605401281295537608e+00
-5.692592284836958783e+00
-5.595649189706966453e+00
-5.681525477257099332e+00
-5.399040401544809242e+00
-5.385983458350296793e+00
-5.337438656759086797e+00
-6.026211937614457170e+00
-5.461255324750229789e+00
-5.422338331920656174e+00
-5.094339307984681930e+00
-5.749349644902711276e+00
-5.433431484397254430e+00
-6.036884811434374498e+00
-6.005871983721537966e+00
-5.644909723897139742e+00
-5.540840864481649142e+00
-5.515401415525586160e+00
-5.618241338485320036e+00
-5.499987404983161632e+00
-5.207964976250639921e+00
-5.333735271435801728e+00
-5.300233193976109369e+00
-5.589397684763445007e+00
-5.572883322485627566e+00
-5.542225599526374502e+00
-5.517113493483996045e+00
-5.516421124544680588e+00
-5.522959791174538502e+00
-5.507801963409963975e+00
-5.262105372926617619e+00
-5.456678598279680159e+00
-5.861687308550080466e+00
-5.087176618413109530e+00
-5.052830196535153640e+00
-5.623509270508153080e+00
-5.396112020373390550e+00
-5.244996938604380432e+00
-5.224313253686942105e+00
-5.320551758732470660e+00
-5.590693989983638090e+00
-5.147606770044173885e+00
-5.358329981311759305e+00
-5.227040572650743400e+00
-5.581721869665133617e+00
-5.327873603321574336e+00
-5.338603651588019083e+00
-5.221989979528095738e+00
-5.553431824233613590e+00
-5.560389253226929007e+00
-5.465178479104080722e+00
-5.404917331062477182e+00
-5.179498067893279156e+00
-5.465225336929679045e+00
-5.650020991795628333e+00
-5.222939547946098493e+00
-5.573941806933612853e+00
-5.421713852794174393e+00
-5.085334780833908219e+00
-5.223548096903031457e+00
-5.686933454939707033e+00
-5.372931446893952412e+00
-5.405668069034966550e+00
-5.726198644792405368e+00
-5.442101820040093685e+00
-5.243688901665573887e+00
-5.290842593145432815e+00
-5.705107377386515743e+00
-5.655659163225418951e+00
-5.320415207182096928e+00
-5.357992349422413092e+00
-5.383084544079538958e+00
-5.126731102698649067e+00
-5.345416796395936920e+00
-5.397520033996388911e+00
-5.173931833783983691e+00
-5.143893049790463579e+00
-5.323044111820952828e+00
-5.283130504569524710e+00
-5.386227341415178671e+00
-5.336744815152265176e+00
-5.408156382389525341e+00
-5.607256800512596229e+00
-5.171554642682056446e+00
-5.278697283241085891e+00
-5.561392633104223826e+00
-5.387689451626529902e+00
-5.288540268645927078e+00
-5.533142337278098566e+00
-5.313596652344012128e+00
-5.293855545495809167e+00
-5.360508379295515269e+00
-5.359481394042179048e+00
-5.327664746387895889e+00
-5.105898788628059570e+00
-5.683123915257036529e+00
-5.315656909484450132e+00
-5.313683348408077656e+00
-5.491296075247303676e+00
-5.355718252031500093e+00
-5.377805927429399446e+00
-5.497677759026841748e+00
-5.238014956527613286e+00
-5.289664395612571290e+00
-5.551880993881765924e+00
-5.100078762915229547e+00
-5.419633633808371265e+00
-5.345520325874331569e+00
-5.460171329355492986e+00
-5.243089595640168632e+00
-5.511111176733769490e+00
-5.153059762767319363e+00
-4.785799807820787954e+00
-5.403632539092937392e+00
-5.071917615063996188e+00
-5.123107905869891177e+00
-5.306608088696579628e+00
-5.276855078539781196e+00
-5.245758608126688038e+00
-5.322093201209020741e+00
-5.295647716610194067e+00
-5.508988699181791127e+00
-5.462430292935144038e+00
-5.525569217975570879e+00
-5.114924085536574516e+00
-5.445895040932451359e+00
-5.475642275235925283e+00
-5.381992429322618676e+00
-5.159024901660831830e+00
-5.489793479722795411e+00
-5.209540971626264394e+00
-5.301429507400079899e+00
-5.189652036622731224e+00
-5.582421763164475692e+00
-5.464878389088307920e+00
-5.176446112561338353e+00
-5.076907628605927592e+00
-4.869355694335719242e+00
-5.203422862092534018e+00
-5.097269158861940319e+00
-5.105055987657427075e+00
-4.911636994891457775e+00
-5.174554912478043889e+00
-5.184901035441185080e+00
-5.315012401953985943e+00
-5.327119131246429440e+00
-5.364113292507630248e+00
-5.180814546631312467e+00
-5.317029129150344424e+00
-5.454321987612535061e+00
-5.334038090945970367e+00
-5.107348561428778133e+00
-5.090010261700460781e+00
-5.424530087015450697e+00
-5.253288459891116702e+00
-5.165262638225363467e+00
-5.583377285571609505e+00
-5.307160169912655157e+00
-5.272096555112796956e+00
-5.210098012758722419e+00
-5.286426366849322989e+00
-5.067234728031339230e+00
-4.932700025746851402e+00
-5.230536481409765237e+00
-5.029325890302946078e+00
-5.341946434967846713e+00
-4.921488598262463654e+00
-5.126347446655425522e+00
-5.207656018670073550e+00
-5.064164390323983689e+00
-4.917074141096414941e+00
-4.832964455252041880e+00
-5.624353851807845750e+00
-5.075476273283057616e+00
-5.066074567570507448e+00
-5.029737164443401909e+00
-5.533324433706466650e+00
-4.610428373243554034e+00
-5.140457447529660051e+00
-4.830556539077155875e+00
-4.797381353303268092e+00
-4.657037753540400615e+00
-4.766531063790290013e+00
-4.840900307300127992e+00
-4.949059457112972460e+00
-5.146694067971318454e+00
-5.144792023570351702e+00
-5.419486925653917098e+00
-5.455506977388514755e+00
-5.173771443637235734e+00
-5.246936560767549551e+00
-5.350321354269737206e+00
-5.172575509719114173e+00
-5.288899639608294123e+00
-5.340065955458885405e+00
-5.007119210557057443e+00
-5.447605109069819207e+00
-5.376279993243242572e+00
-4.875950671933842351e+00
-5.213387576270788415e+00
-5.145086892800308398e+00
-5.338358227477177920e+00
-5.421304944339468967e+00
-5.231905110302777828e+00
-5.287592909802512509e+00
-5.297352035410790805e+00
-5.692755663882823391e+00
-5.450265071368655789e+00
-5.366131004375665370e+00
-5.148817464022143575e+00
-5.597251746179505716e+00
-5.545744646959117397e+00
-5.486974258777813418e+00
-5.272956392140564219e+00
-5.441001883962710117e+00
-5.372204401040928445e+00
-5.481451176421327176e+00
-5.415282799887755516e+00
-5.513420158895936396e+00
-5.561413162561167134e+00
-5.358039003101723985e+00
-5.703864116490375835e+00
-5.208357522537999884e+00
-5.710278287009631804e+00
-5.605886443925252927e+00
-5.287817223194244853e+00
-5.405675557618381255e+00
-5.320202097435806188e+00
-5.357865140815906813e+00
-5.319882399870339285e+00
-5.381352797961619139e+00
-5.042618589522485095e+00
-5.391829098797946251e+00
-5.416746565972432315e+00
-5.648645101458501294e+00
-5.630347554030634250e+00
-5.258212548829239275e+00
-5.283200575651766151e+00
-5.347057542994662960e+00
-5.525691498239074129e+00
-5.495553157102625264e+00
-5.599565451307255692e+00
-5.366174805656120483e+00
-5.429494113172331993e+00
-5.442088181859204177e+00
-5.688127496485696710e+00
-5.601275832047867276e+00
-5.766342030649214578e+00
-5.847932939393222895e+00
-5.399235371859773203e+00
-5.341647991003711127e+00
-5.642616339188666785e+00
-5.721405218496093070e+00
-6.027964040952987546e+00
-5.752887226155407596e+00
-5.945172475624727504e+00
-5.746308512446568706e+00
-5.796820485965567649e+00
-5.667357808149485088e+00
-5.877391618398810635e+00
-5.275979328638328525e+00
-5.626865517266191219e+00
-5.872528299900563020e+00
-5.457065707833498536e+00
-5.398287822566124383e+00
-5.687672508924940473e+00
-5.292603227784645092e+00
-5.304745792933773352e+00
-5.524088956580873067e+00
-5.476485189579347157e+00
-5.289608962096582268e+00
-5.267753750985834316e+00
-5.355369216736269422e+00
-5.713390865862049139e+00
-5.444343305942113354e+00
-5.339284358793385366e+00
-5.064084716219554139e+00
-5.310329065264937753e+00
-5.978378353852678906e+00
-5.820443954642941620e+00
-5.410217888835956224e+00
-5.592275800548679676e+00
-5.525740112592552045e+00
-5.767045493006111911e+00
-5.576282534030359450e+00
-5.852011451447722834e+00
-5.604196395345044657e+00
-5.763074769165043243e+00
-5.864805923057057946e+00
-5.841865819946858274e+00
-5.953322639649032411e+00
-5.948338220510111185e+00
-5.965888600930277619e+00
-6.208291553600744805e+00
-5.942416013697207511e+00
-6.009070186736648722e+00
-5.843462120264976356e+00
-5.711619901581308056e+00
-5.619687871015046632e+00
-6.064421063356078889e+00
-6.258114322956403797e+00
-5.994197296552126630e+00
-6.057968571767592181e+00
-6.044458987782359571e+00
-5.599400291832410836e+00
-6.079069259704983352e+00
-5.960502859459082536e+00
-5.913711415846973907e+00
-5.926433929736468542e+00
-6.053269718753072404e+00
-5.657730075661177693e+00
-6.286556246167302575e+00
-5.563391030893219735e+00
-5.804347706644294114e+00
-5.605305495129223381e+00
-5.821593334353073246e+00
-5.702675806212421428e+00
-5.658752507162041034e+00
-5.791332692425343431e+00
-5.858322025173139380e+00
-5.744638013380149566e+00
-5.806116763635413847e+00
-5.658646635978585415e+00
-6.152587464491215741e+00
-5.951077451718790989e+00
-5.892653627935555249e+00
-5.486444505851498121e+00
-5.867007234553450523e+00
-5.632106077020514689e+00
-5.981293671092201336e+00
-5.518736931607959306e+00
-5.609155528478131814e+00
-5.311678435594949121e+00
-5.595538244840516207e+00
-5.412302201840154758e+00
-5.467244098876109071e+00
-5.719529842318894275e+00
-5.588324105907418904e+00
-5.523502438019277427e+00
-5.687195949222673796e+00
-5.249181301516523845e+00
-5.445378846416891072e+00
-5.744156348107144261e+00
-5.284776971472219920e+00
-5.643401192913183984e+00
-5.916863818414463516e+00
-5.848078803088932354e+00
-5.580232079852166294e+00
-5.355349762903626853e+00
-5.649088663010423339e+00
-5.678547577320421702e+00
-5.721046444794770203e+00
-5.266235182412083660e+00
-5.838063688432023390e+00
-5.632087031519253273e+00
-5.664518535629879281e+00
-5.510036029980489580e+00
-5.623440290665134178e+00
-5.687020026750914781e+00
-5.745882743041357266e+00
-5.343182762363133165e+00
-5.939442151176177909e+00
-5.483604173832533846e+00
-5.649424988060616215e+00
-5.733402082935976196e+00
-5.766897115229366655e+00
-5.581110650598017919e+00
-5.418098050111951558e+00
-5.569595331037540120e+00
-5.557401506993139506e+00
-5.578072552630705339e+00
-5.642836087683229529e+00
-5.764154508060036264e+00
-5.345403392591881797e+00
-5.687577413059857534e+00
-5.672040396693486919e+00
-5.510371688190509154e+00
-5.668457497049733007e+00
-5.152983088680188395e+00
-5.625921690329746205e+00
-5.183069435180241769e+00
-5.539569134573916642e+00
-5.499534190872018335e+00
-5.140976728502884896e+00
-5.616643221280650522e+00
-5.642915491226508706e+00
-5.718266767791702954e+00
-5.442721062122401143e+00
-5.527604615671974031e+00
-5.441957833220273599e+00
-5.588238396552537068e+00
-5.502536328272357835e+00
-5.791898680514385056e+00
-5.426271746141551944e+00
-5.570772569706674560e+00
-5.942763447333612170e+00
-5.559418866432374706e+00
-5.569308114162741852e+00
-5.709999443537893349e+00
-5.631747298827440851e+00
-5.509110444752107760e+00
-5.691096714282825708e+00
-5.133203222336006455e+00
-5.123587995679985241e+00
-5.092020316897385435e+00
-4.562081271079189371e+00
-4.577554857644687836e+00
-4.529343207997129639e+00
-5.458105513653311647e+00
-5.159552069761969229e+00
-5.152746256311530715e+00
-5.374629948024178816e+00
-5.236341835453179883e+00
-5.198067482634118441e+00
-5.242212322529772983e+00
-5.083439050524360070e+00
-5.182103783612147296e+00
-5.133033611837483079e+00
-4.957881903022923531e+00
-5.297760949565208932e+00
-5.514055161490051482e+00
-5.196553129553862505e+00
-5.252349074134563089e+00
-5.442841520806068090e+00
-5.186378706754561918e+00
-5.239034146767019173e+00
-5.474917990122270872e+00
-5.521680803898585843e+00
-5.205002905148651493e+00
-5.556186480743547484e+00
-4.767236461590024454e+00
-4.545391512522184208e+00
-4.409942087370759545e+00
-4.645014493857122950e+00
-4.543296254306991244e+00
-4.838506222617553476e+00
-4.789526440427319010e+00
-4.574301834025964908e+00
-4.274998404044820788e+00
-4.142832124534515437e+00
-4.117671917195563580e+00
-4.650462604315144688e+00
-5.105982955474509311e+00
-5.020284353273726907e+00
-4.467024682838760974e+00
-4.598884984619902916e+00
-4.521612048393429895e+00
-4.538185159172893890e+00
-4.917009032712037708e+00
-4.455385123192739272e+00
-4.715348547358105158e+00
-4.778187569994119421e+00
-4.600660229558591219e+00
-4.630556690365129846e+00
-4.309944477523579565e+00
-4.546248310082724231e+00
-4.962511956805342628e+00
-5.327144371098741615e+00
-5.425665607661626311e+00
-5.328049636798757760e+00
-5.172454017503029355e+00
-5.234371264096041365e+00
-5.192107455657388293e+00
-5.797343337166469546e+00
-5.614332144135954827e+00
-5.524537285879477899e+00
-5.529554485657830476e+00
-5.095046273465157149e+00
-5.352349053599516182e+00
-5.622457301135675323e+00
-5.198848256532249579e+00
-4.928890030138989076e+00
-4.735200572632847660e+00
-5.100503652823285883e+00
-5.410014574491191830e+00
-5.482463542427145065e+00
-5.095672105461890311e+00
-5.156522625913289026e+00
-5.206334123698004746e+00
-5.413441364205296757e+00
-5.165867200174220741e+00
-5.411556233365030444e+00
-5.092088178763659378e+00
-5.547246106051604286e+00
-5.513410118345292155e+00
-5.264045967676858950e+00
-5.452862946112376541e+00
-5.726519935827762531e+00
-5.510559013170109210e+00
-5.333363758943483468e+00
-5.700040458489545436e+00
-5.328725964539576587e+00
-5.443381385273797335e+00
-5.411913943284573314e+00
-5.633919804693504396e+00
-5.571039319891331942e+00
-5.414237236211858040e+00
-5.340503383695168971e+00
-5.307637257495726679e+00
-5.746754148051666178e+00
-5.435836196815935217e+00
-5.246765068115129438e+00
-5.473689681928852302e+00
-5.588699513887601888e+00
-5.738342496170386831e+00
-5.387035315536865987e+00
-5.538140869312782044e+00
-5.248808970478884284e+00
-5.549239948619863583e+00
-5.670729149289144289e+00
-5.549352064249337246e+00
-5.553158194649709500e+00
-5.546720634525526883e+00
-5.657851433848436251e+00
-5.709139436200511675e+00
-5.364555727774540372e+00
-5.348012618537818064e+00
-5.408577633466044254e+00
-5.177695756627165302e+00
-5.520432234277612871e+00
-5.395662398847155927e+00
-5.507827648231645945e+00
-5.742214995871893102e+00
-5.583193039897782484e+00
-5.271556001551075177e+00
-5.526648433901295121e+00
-5.435068199423807478e+00
-5.704510433465377339e+00
-5.741879393617954186e+00
-5.716485412861386450e+00
-5.511540370536279987e+00
-5.590247608029613957e+00
-5.579445862025421476e+00
-5.644097217134580902e+00
-4.895262601947740322e+00
-4.590067672918130448e+00
-4.322398058557680223e+00
-4.426990743405372797e+00
-4.692262643199994976e+00
-5.146159468662447445e+00
-5.125849977945750702e+00
-4.545266772651973319e+00
-4.720802255583973484e+00
-5.027431799092274112e+00
-4.587109684016643207e+00
-4.709682766915604724e+00
-4.957477424529602494e+00
-4.709801566298618347e+00
-5.133416334606494935e+00
-4.556766061824466973e+00
-4.610164099387251468e+00
-4.914331287010727856e+00
-5.294178102027416344e+00
-4.914359846929110098e+00
-4.826500598147802634e+00
-5.494439913072143966e+00
-5.050404000006452065e+00
-5.010641434399139449e+00
-5.187471725990173255e+00
-5.012276019373961056e+00
-4.580620552555772385e+00
-4.502280226956928644e+00
-4.816744119035226035e+00
-4.282191114689686273e+00
-4.662028879435965223e+00
-4.799640950212698876e+00
-4.919958405137345281e+00
-5.106074512469137794e+00
-4.967474937397050816e+00
-4.938146157171796169e+00
-5.095730093940828098e+00
-5.180521744041278076e+00
-5.153922595814011132e+00
-4.911458906413723291e+00
-5.474332767458500726e+00
-5.273420632789729723e+00
-5.093333455892238071e+00
-5.746080769261530108e+00
-5.460296881490391385e+00
-5.652411517489566606e+00
-5.309524423303865426e+00
-5.543776357571842617e+00
-5.632662688479117108e+00
-5.672255853185412811e+00
-5.355962693166437028e+00
-5.491480407839497424e+00
-5.579181843326364465e+00
-5.212215250447087556e+00
-5.485197565286754617e+00
-5.554887844390302476e+00
-5.268866076210981575e+00
-5.432414828328205658e+00
-5.268312893308849887e+00
-5.600076404869001934e+00
-6.564495694724167052e+00
-5.668646747434634925e+00
-5.838306424155270236e+00
-5.898859097386723427e+00
-5.954317488964100846e+00
-5.598426420630756795e+00
-5.588916598319611850e+00
-5.768636257269507794e+00
-5.456215657767829796e+00
-5.407217820688997811e+00
-5.477032570322768912e+00
-5.250769167124178516e+00
-5.218758379577838724e+00
-5.786833868144797499e+00
-5.301948918462057847e+00
-5.481445593375485537e+00
-5.666020421039693389e+00
-5.843085405887143757e+00
-5.157004486487805295e+00
-4.565740251458332288e+00
-4.599440758270655571e+00
-4.946473996212871427e+00
-4.783162828005716349e+00
-4.748883482335771511e+00
-4.917751102590547596e+00
-4.742087482513765551e+00
-4.758106069479503653e+00
-4.981868117407628915e+00
-5.155424456402477595e+00
-5.062709462406336236e+00
-5.168131747828966560e+00
-5.344682519947365762e+00
-4.913039176996584878e+00
-5.272086913208804404e+00
-5.018051913260522134e+00
-4.958941461717619958e+00
-5.049794374164064514e+00
-4.949693410917604730e+00
-5.001386508485187399e+00
-5.128386254789058185e+00
-5.179219179096723025e+00
-5.108443463625087055e+00
-5.329606020659770849e+00
-5.804963080951979215e+00
-5.910533746868873450e+00
-6.332446844618335291e+00
-6.075091964691575086e+00
-6.340126869879710192e+00
-6.230702237582336878e+00
-6.010351707210133121e+00
-5.941175692610876524e+00
-5.988117000207347829e+00
-5.539415280298589650e+00
-5.299597975965962604e+00
-5.600481385682830826e+00
-6.287127204820876614e+00
-5.903673460693274144e+00
-5.910108599487883474e+00
-5.898564864213907022e+00
-5.841642727490720333e+00
-5.735643745787282199e+00
-5.870582201540634593e+00
-5.429804300212058621e+00
-5.376579153376844999e+00
-5.633408462828079166e+00
-5.815353628046919354e+00
-5.781411634687497525e+00
-6.008155303217751708e+00
-5.615277251876023890e+00
-6.219018990608738306e+00
-6.168520294823899519e+00
-5.956897222621499566e+00
-6.106265693257517668e+00
-5.813327091337837871e+00
-5.762220753386116279e+00
-6.246557836747360426e+00
-6.098356160709306195e+00
-6.355071551828690879e+00
-5.965650339959219117e+00
-6.668799662977590081e+00
-6.308678899830931108e+00
-5.963813251386269165e+00
-6.164854328540028128e+00
-6.045928679512452497e+00
-5.830733085238861690e+00
-5.649728710689919886e+00
-6.061358086239665433e+00
-6.130038864686390809e+00
-5.722827177988906833e+00
-5.730930387394488790e+00
-6.360961154407386076e+00
-6.208208398105566239e+00
-6.183677551694650276e+00
-6.693774395270023270e+00
-6.768144873629348801e+00
-6.094235810922766561e+00
-6.265128132396943883e+00
-6.461927683631370378e+00
-4.680952307946831148e+00
-4.820704725478666575e+00
-4.984447810972768345e+00
-5.446234309299530452e+00
-4.799010809997934501e+00
-4.949892943194914352e+00
-5.085081664870044982e+00
-5.167333599001969979e+00
-5.256830308447893785e+00
-5.334930376801959362e+00
-5.076864705137555056e+00
-5.005512021035245063e+00
-5.138849325822901548e+00
-5.321870876089818125e+00
-5.349469577789644603e+00
-5.369457832771865391e+00
-5.265445520822856551e+00
-5.296700424497990056e+00
-5.230310877897291100e+00
-5.302987055069405820e+00
-5.297062022728141528e+00
-4.718743127068197651e+00
-4.962391060769022921e+00
-4.641064056011130035e+00
-4.527689126898925664e+00
-4.467833177713473880e+00
-3.802918624512201973e+00
-3.975605836148587979e+00
-4.185820144680191035e+00
-4.907205660146897408e+00
-4.723935146221823977e+00
-4.873485464267833578e+00
-4.865105738545779879e+00
-4.789275675634748097e+00
-4.909378138149313564e+00
-4.820316987497844430e+00
-4.943251367063014712e+00
-4.796442009819243069e+00
-4.778527709732747653e+00
-4.773665032926214913e+00
-5.054861358458432541e+00
-4.849717532528409869e+00
-4.966142084269777435e+00
-4.636237139989150435e+00
-4.763517908241772680e+00
-4.650137055357504323e+00
-4.892598662776346252e+00
-5.102946712993515987e+00
-4.691273697110655228e+00
-4.844958358032993573e+00
-5.084590305841410363e+00
-4.882740284586243540e+00
-4.177458276936375725e+00
-4.821414577487946218e+00
-4.823299347800920067e+00
-4.676148171815006194e+00
-5.106756618180642526e+00
-4.741030721980891371e+00
-4.868811558282231111e+00
-4.430698443933207997e+00
-4.525857973487012131e+00
-4.601002307932023250e+00
-5.009583691536146688e+00
-4.697684271394622080e+00
-5.070501618265131683e+00
-5.601671057143883026e+00
-5.149379491487475313e+00
-5.327812353080485508e+00
-5.550912667750912632e+00
-5.932763472775441471e+00
-6.162962961938045048e+00
-6.447337076503701248e+00
-6.265709079751471400e+00
-6.075858220053619085e+00
-5.680708086003300572e+00
-5.693169045164768960e+00
-5.028583715493727624e+00
-5.179830357428244270e+00
-5.305570138085323961e+00
-5.626681796200057484e+00
-5.891087226160210299e+00
-5.701232416482469034e+00
-5.683248427671013125e+00
-5.256472282786421424e+00
-5.405854141619708564e+00
-6.011780862386737034e+00
-6.480844394275864673e+00
-6.570339431983639678e+00
-6.127727737756838877e+00
-5.147383438249196530e+00
-5.681766017757698961e+00
-5.551696438276566781e+00
-5.578942957484604115e+00
-5.443976076979200052e+00
-5.631277858186637175e+00
-5.605113398681702108e+00
-5.490911844656054086e+00
-5.728340430504462510e+00
-5.780057275008437578e+00
-5.738432397496627146e+00
-5.407473321477367811e+00
-5.139488968694141846e+00
-5.257489402234347686e+00
-6.145664156017265789e+00
-5.523889077336712639e+00
-5.873450530952328386e+00
-5.246040709496376131e+00
-5.264519405249884265e+00
-5.480768320493183410e+00
-5.276763177790799730e+00
-5.643626961547925092e+00
-5.823900501678841657e+00
-5.770874598689644586e+00
-5.888368761777623916e+00
-5.798744086467623404e+00
-5.327142968837550008e+00
-5.439846345181272191e+00
-5.675753983900992061e+00
-5.968371534219538255e+00
-5.867931190551200160e+00
-5.455112746038331295e+00
-6.068608587118754727e+00
-6.209025042027605856e+00
-6.009562335998285043e+00
-5.726228922863905169e+00
-5.948460097320059425e+00
-6.177200088818311841e+00
-6.315333926404387732e+00
-6.018752308169911913e+00
-6.136997533881086042e+00
-5.123829132934440977e+00
-5.467312313572691096e+00
-5.447885827704381789e+00
-5.042649983113705048e+00
-5.367639378561167796e+00
-4.706292361411112957e+00
-4.703459133610960130e+00
-5.191366336226197475e+00
-5.717675406292945794e+00
-5.776147194250953021e+00
-5.109739123417263329e+00
-5.526837314985491467e+00
-5.754257545545400809e+00
-5.700894748103201515e+00
-6.081155085335149479e+00
-5.764938173995507675e+00
-5.663295969711829692e+00
-5.812847215033708714e+00
-5.880478673060758332e+00
-5.811558596042007530e+00
-5.625147852454871256e+00
-5.859831591134339490e+00
-5.719067949924524719e+00
-5.968950879273891452e+00
-5.312580794795638717e+00
-5.593341933844445002e+00
-5.816722023053270796e+00
-5.290073694573142582e+00
-5.278372775538825223e+00
-5.169102699044596072e+00
-5.602801313721899490e+00
-5.885809491108052960e+00
-5.764943475467605438e+00
-5.732179150479906227e+00
-5.383583737040987138e+00
-5.464262957793478925e+00
-5.684491250591890754e+00
-5.540870944188966085e+00
-5.514351671856456250e+00
-5.971861995708287907e+00
-5.643625791311013273e+00
-5.602378033588264472e+00
-5.634229147975288399e+00
-5.668849067724516466e+00
-5.635278251694012752e+00
-5.461744770088526657e+00
-5.602435309597862734e+00
-5.409579179355120893e+00
-5.531794002246607889e+00
-5.978155691341506817e+00
-6.548458148143187607e+00
-5.584072396247462322e+00
-6.012004343364057313e+00
-5.945305671723971841e+00
-5.887078341192316877e+00
-5.708744281155610167e+00
-5.658088605961507866e+00
-5.804116829365410624e+00
-5.711949099034370647e+00
-5.733099609361222093e+00
-5.736177163447639060e+00
-5.700545654305003929e+00
-6.086776974689678710e+00
-6.030661459824989912e+00
-6.209153841477101032e+00
-6.003108959722271543e+00
-5.963162797859722808e+00
-5.894397754087212782e+00
-5.877574132256881967e+00
-5.803057836273329606e+00
-5.961988515357101726e+00
-5.905395544348640335e+00
-6.187255683716662347e+00
-6.388124167381435292e+00
-6.426520660985878486e+00
-6.265365219413913778e+00
-6.080135380535040213e+00
-5.657437106316617559e+00
-6.212629158733074419e+00
-6.292032771734013430e+00
-6.571575526716022964e+00
-6.141463586576461076e+00
-5.905039375741076846e+00
-6.093919199862321889e+00
-6.009252150947033577e+00
-6.176819106462570375e+00
-6.428566673360054828e+00
-6.624145067844793289e+00
-6.532319957632503282e+00
-7.029674107499081614e+00
-6.246333673683340137e+00
-6.586410741504344024e+00
-6.434539309788569916e+00
-6.350700033873673434e+00
-6.228135275465043641e+00
-5.257440179115981493e+00
-5.000265062573719277e+00
-5.127584599456484149e+00
-5.240629752269815533e+00
-5.195692611883782952e+00
-5.114093915847229610e+00
-4.941993045280459462e+00
-5.119670862123640198e+00
-5.066740746449815980e+00
-4.890466962460421563e+00
-5.334485035181749879e+00
-5.111443948374111201e+00
-5.389777449889872507e+00
-5.102526371781489267e+00
-4.870994428497555262e+00
-5.210153372790320425e+00
-5.222770856963718344e+00
-5.335369121690013650e+00
-5.324414603848753202e+00
-4.984860409330080344e+00
-5.411089236942203229e+00
-5.145450140866725697e+00
-5.274135521061105614e+00
-5.371365071808519964e+00
-5.321130133614849989e+00
-5.159434764891434710e+00
-5.611291239937199471e+00
-5.343189559142176748e+00
-4.916950325134562760e+00
-6.141676801498097582e+00
-6.612813193969140357e+00
-6.318733421606845369e+00
-6.185576986196759108e+00
-6.660227619820951794e+00
-6.697161235886479602e+00
-6.331472175684681680e+00
-6.200306623043478460e+00
-6.341413841160388642e+00
-6.175626970204958432e+00
-6.095124492284401896e+00
-6.115305920042438892e+00
-5.869757085469202273e+00
-6.154502849871258618e+00
-5.894713660963591728e+00
-6.065079604291080173e+00
-5.601780437929205547e+00
-5.345313018510301717e+00
-5.234884235585267831e+00
-5.821113131174429967e+00
-5.515536817405191528e+00
-5.701586323451540927e+00
-5.606561728946080514e+00
-5.752969249694366738e+00
-6.033162695710053924e+00
-5.821018688801893326e+00
-5.810277663520562186e+00
-5.651641540008552234e+00
-5.733980755134968632e+00
-5.624940182483598505e+00
-5.620949783794607413e+00
-5.606596929579402477e+00
-5.429757381872801325e+00
-5.561197479296537516e+00
-5.708255335700366473e+00
-5.553880009928628958e+00
-4.698623419426055214e+00
-5.443933321626801103e+00
-5.288632807577424266e+00
-5.282534559214929537e+00
-5.099162958577855953e+00
-5.071866990683341569e+00
-5.087786933319794258e+00
-4.994165508487218297e+00
-5.156253426046737864e+00
-5.312502567202719739e+00
-5.390996605875136183e+00
-5.325184193627804596e+00
-5.143882768382022519e+00
-5.230232225193236495e+00
-5.363225231007800353e+00
-5.061018162115748176e+00
-5.007578729105559567e+00
-4.952046017061597638e+00
-5.308490926049683090e+00
-5.225885261388971692e+00
-5.014570407607054747e+00
-5.110179012036013546e+00
-5.158084818955343209e+00
-4.911066924202447836e+00
-4.811505574720852607e+00
-5.059907321117878887e+00
-5.102762416967589587e+00
-5.342334260545708702e+00
-5.015474037563190102e+00
-5.385156693793669902e+00
-5.122443372715546950e+00
-4.740014505526165323e+00
-4.831415251937086097e+00
-5.168444275277320976e+00
-4.792383993652045149e+00
-4.423219391822640567e+00
-4.442900900072514148e+00
-4.184345410772839280e+00
-4.589162966924137166e+00
-4.424903192484093140e+00
-4.539340967017352568e+00
-5.132626117763358309e+00
-5.213376965732125612e+00
-4.952004553540779064e+00
-4.881300722435678807e+00
-4.878521615830091029e+00
-5.288747310022896109e+00
-5.195758628640128052e+00
-5.264795604919266125e+00
-5.140194411540432107e+00
-5.205025038219682543e+00
-5.530401651320669743e+00
-5.874738318612360288e+00
-6.110105217262039368e+00
-5.276915209037987609e+00
-5.254064843107440375e+00
-5.138826581116855863e+00
-5.447290195164625537e+00
-5.356904402662642006e+00
-5.142987322103767411e+00
-5.119446237316608084e+00
-5.412112133944837034e+00
-5.471704455208227458e+00
-5.431556411279149010e+00
-5.219437584304490230e+00
-5.079015893547681237e+00
-5.306388777399424939e+00
-5.238374609934021819e+00
-5.167889498393630099e+00
-5.023449457770023940e+00
-5.097122774246546584e+00
-5.167918701634982348e+00
-5.112370746181724712e+00
-5.267294178484545064e+00
-5.358026631099361836e+00
-5.368586841462462012e+00
-5.412541565859525505e+00
-5.082437824061825538e+00
-5.280231549140078862e+00
-5.323652191502618258e+00
-5.236160806519822408e+00
-5.147405021067284814e+00
-5.012900783119288661e+00
-5.375669441209008248e+00
-5.241783934837524583e+00
-5.122723673070136208e+00
-5.075942613879790066e+00
-5.301383869414870276e+00
-5.660150614585377937e+00
-5.386127197439375180e+00
-5.047630524320486423e+00
-5.247229930402224518e+00
-5.504160225790352357e+00
-5.291253385502357354e+00
-5.433248063927968552e+00
-5.503063534575910687e+00
-5.602455959475847180e+00
-5.226331728214526962e+00
-5.622292985310676450e+00
-5.087586233102045163e+00
-5.287265349931169922e+00
-5.184686143676044523e+00
-5.439386448129960527e+00
-5.675081980455505715e+00
-5.194336008757892031e+00
-5.429373720052965702e+00
-5.215469004717061985e+00
-4.762626188680192385e+00
-5.535080690114410729e+00
-4.437645980492072262e+00
-4.471647708560904988e+00
-4.836480596753149008e+00
-4.589384875549058940e+00
-4.608192893038841831e+00
-5.341314046422544592e+00
-4.811189245373863166e+00
-4.974798055668659735e+00
-4.574550681158826571e+00
-4.966618667523174935e+00
-4.634084349074642617e+00
-4.605537265415353687e+00
-5.157536269667075679e+00
-4.859182640124622310e+00
-5.493873792638908959e+00
-5.401275821475876704e+00
-5.369476232997410392e+00
-5.094203094196108950e+00
-4.849066910973699684e+00
-4.750283437320599766e+00
-5.171436659746905029e+00
-4.823387649510419095e+00
-5.154865376378218400e+00
-5.087507781069914969e+00
-4.657867927759019366e+00
-4.650935849068762451e+00
-4.749857238046075736e+00
-4.714993676200073480e+00
-4.498745472724866801e+00
-4.569900838696211665e+00
-4.510192862887086207e+00
-4.859551442911241637e+00
-4.991270683460789392e+00
-5.262642306627992816e+00
-5.108086536123118471e+00
-4.575273148746862084e+00
-4.708888774272105060e+00
-4.419067297407169193e+00
-5.495244622705984128e+00
-4.884725446279896133e+00
-5.262647149783492573e+00
-4.374480292976838491e+00
-4.504269951646124426e+00
-6.212436631478984950e+00
-5.332785142056836847e+00
-5.053678989147496026e+00
-5.531912605732938637e+00
-5.075535573143404200e+00
-5.223809103602924608e+00
-5.227173716083354904e+00
-5.696972036578771714e+00
-5.704824527112780430e+00
-5.543162351553466927e+00
-5.403013880731962537e+00
-5.371588414345447760e+00
-5.155234513968337318e+00
-4.430700883183481764e+00
-4.441531244164128367e+00
-4.733109014372034906e+00
-5.325745425194999605e+00
-4.943953303556737566e+00
-4.891522936694562063e+00
-5.331945382091546115e+00
-4.514758540951520516e+00
-5.185954237639568198e+00
-4.674328911914061635e+00
-4.866458544534741470e+00
-4.988845121885065126e+00
-5.307364272221213319e+00
-5.035473176945074236e+00
-4.770861137282898845e+00
-4.842212427639644545e+00
-4.686404021115810892e+00
-5.124186158009478298e+00
-4.858454832321778660e+00
-4.686364455549160368e+00
-4.743956044621212342e+00
-4.932964004960251891e+00
-5.018134639058287938e+00
-4.794209419376516124e+00
-5.415755584587123472e+00
-5.284100301931951904e+00
-5.069225958555828804e+00
-5.280206369272305800e+00
-5.180607995313782688e+00
-5.094207746172027207e+00
-4.700031376003419581e+00
-4.241482490039768294e+00
-5.127943427031692814e+00
-4.609173862114713138e+00
-4.513033160923325404e+00
-4.983440797330493055e+00
-4.487473247286244415e+00
-5.259933663709882801e+00
-5.208243418376980571e+00
-5.078743578093259714e+00
-5.066302147382094390e+00
-4.855722805359008909e+00
-5.520787344057676016e+00
-5.250780955275455852e+00
-5.550242802326316394e+00
-4.964948720231225465e+00
-5.549184574458998931e+00
-5.238904929045770764e+00
-5.246801816176388300e+00
-5.169264720178724737e+00
-5.354339505951853262e+00
-4.600391505840063289e+00
-5.012986179514574481e+00
-5.006245899079381445e+00
-4.254797525286821092e+00
-4.080172977532372514e+00
-4.271758328378747471e+00
-4.439874456659513413e+00
-4.303887749152033315e+00
-4.464239741841632636e+00
-4.363950709409918360e+00
-4.224432965451441646e+00
-4.436889723819783526e+00
-4.368985069410889821e+00
-4.333798163618035382e+00
-4.273235034454520687e+00
-4.186006271017476799e+00
-4.167628744496257198e+00
-4.313470224854570212e+00
-4.443678568554271457e+00
-4.954081386265935194e+00
-4.712434657415095707e+00
-4.369693768023798164e+00
-4.434782910162542890e+00
-4.511577839304161230e+00
-4.744744712833787403e+00
-4.608627504877823355e+00
-4.745653304620109481e+00
-4.883492562116813041e+00
-5.171819002280317434e+00
-4.953082265548478524e+00
-4.966311118548375703e+00
-4.979348639021720757e+00
-4.179416724503179026e+00
-4.301802836292651477e+00
-3.960222834436952333e+00
-4.380528716083594176e+00
-4.321077296966555181e+00
-4.078585263506688818e+00
-4.624882172577613915e+00
-4.390323212368175021e+00
-4.015002881916871935e+00
-4.854831258769532809e+00
-4.626312400314302131e+00
-5.150165035774070255e+00
-4.844958542505090726e+00
-4.635778319818452786e+00
-4.816749877514145517e+00
-4.767900373688892302e+00
-4.506549526786510107e+00
-4.565793594649751874e+00
-4.630882301400946588e+00
-4.543312111537778364e+00
-4.360829560317802667e+00
-4.839275478629544658e+00
-4.967049767075346622e+00
-4.963258124428684859e+00
-5.078683914644111397e+00
-4.580253219880579429e+00
-5.287427245507587692e+00
-5.480574573360692980e+00
-5.024541486582776884e+00
-4.836497587517936125e+00
-4.507064801473601001e+00
-4.853849130564857894e+00
-4.439996561545671128e+00
-4.682374623100054478e+00
-4.944692704471172817e+00
-4.757730941511428391e+00
-5.571691480470601476e+00
-5.672659110922194436e+00
-4.775541966259419624e+00
-4.421569274977781738e+00
-4.360995801056422927e+00
-4.361210782025223942e+00
-4.832679484190926189e+00
-4.852840573584191297e+00
-5.219476621500417579e+00
-4.915127515372046396e+00
-5.015399549552568281e+00
-4.931830461073763772e+00
-4.715259073336851792e+00
-4.840028650150149048e+00
-4.598323308223633887e+00
-5.258857536191095861e+00
-4.988789169990010208e+00
-5.496146681736177264e+00
-5.090300429016610728e+00
-5.011180163397309428e+00
-5.123496468105781965e+00
-5.007608397613180884e+00
-4.887247913613288475e+00
-4.834290463042377972e+00
-4.600056190116958099e+00
-4.474281961332404300e+00
-4.528887212108549498e+00
-4.790414471480193725e+00
-4.648479191231054131e+00
-4.682623510490032004e+00
-4.926841256998955920e+00
-4.465607265514183410e+00
-4.954487291883951094e+00
-5.325981384282098219e+00
-5.127701579192822656e+00
-4.564617719880710744e+00
-4.051327632340215423e+00
-4.675073745320769802e+00
-4.087563223605823026e+00
-4.153508461407469099e+00
-3.934003118798794496e+00
-4.164088905388274142e+00
-3.962345045032181545e+00
-3.862813761095282850e+00
-4.089252590272374199e+00
-4.439433031408773545e+00
-4.200388188892549834e+00
-4.627519631707373904e+00
-4.644703687720700636e+00
-4.357405983145194561e+00
-4.326132608224425802e+00
-4.483896604762974469e+00
-4.285046624571351437e+00
-4.233950314366995649e+00
-4.395668234430670118e+00
-4.303191717576701159e+00
-4.685581681448436342e+00
-5.369230920012696195e+00
-5.231692781502602863e+00
-5.289482262585343264e+00
-5.116991506834942527e+00
-5.123526966228840962e+00
-5.327876869492181200e+00
-5.594219948346395022e+00
-5.288720088834028665e+00
-5.271938816723710453e+00
-5.263742462455923032e+00
-5.020304821987861210e+00
-4.999323110803704395e+00
-5.267960103289619056e+00
-5.522404357120233698e+00
-5.658417174102479130e+00
-5.448089796239812266e+00
-5.430375769972345168e+00
-5.159866523568831909e+00
-5.091376799364111250e+00
-5.200809999579057319e+00
-5.147608852820104275e+00
-5.484918251389881760e+00
-5.317976534430941093e+00
-5.314303699664748137e+00
-5.554721505955315664e+00
-5.229030027639582023e+00
-5.316956660019220848e+00
-5.465733307387577788e+00
-5.468605695114342247e+00
-5.389787548448913057e+00
-5.222256264356485822e+00
-5.416818172941638032e+00
-5.175613362899967207e+00
-5.299297320661394473e+00
-5.496227488754795942e+00
-5.590715389033961813e+00
-5.764237273684557294e+00
-5.347336049897295496e+00
-5.489140859329805444e+00
-5.394935316677310411e+00
-5.751197872602988426e+00
-5.451194301826980393e+00
-5.464306069041121816e+00
-5.111053333151363454e+00
-5.222525527224106234e+00
-5.166386132157647637e+00
-4.990105768104584172e+00
-5.122422558902321121e+00
-5.319260917591760673e+00
-5.390331060030253418e+00
-5.788005621889096730e+00
-6.142310968022562712e+00
-5.087422122942062863e+00
-5.548941303593672991e+00
-5.337717558091544134e+00
-5.235437440894081362e+00
-5.284463458506437838e+00
-5.459030540004126131e+00
-5.288991302658653026e+00
-5.088820455301528156e+00
-5.503483384375472909e+00
-5.156286804501365673e+00
-5.485225640431652394e+00
-5.138879498871347096e+00
-5.188138665483592149e+00
-5.799031951770791338e+00
-4.903924478897945249e+00
-4.913402594221370379e+00
-5.430817945673886094e+00
-5.280270459159921437e+00
-5.195968541949087083e+00
-5.494194464832594882e+00
-5.589917761607327229e+00
-5.355096060908918432e+00
-5.275779069728305792e+00
-5.238248942412328191e+00
-5.505258014178728843e+00
-5.494743342790425977e+00
-5.623560886233691214e+00
-5.815341583016798488e+00
-6.127709512942342229e+00
-5.471750690061553790e+00
-5.616871865980058942e+00
-5.594639200015718572e+00
-5.336838215625193449e+00
-5.394992203833181676e+00
-5.405077280251483707e+00
-5.657706690713832920e+00
-5.492710066202869612e+00
-5.217031486083168801e+00
-5.579220592466175077e+00
-5.572246676775446161e+00
-5.488119772493901039e+00
-5.517624861213521470e+00
-5.650970310881610281e+00
-5.602487689009641336e+00
-5.654497709920685011e+00
-5.449043414595061030e+00
-5.993300515201368306e+00
-5.851762927173502327e+00
-5.803583003850257604e+00
-5.519623739399047047e+00
-5.365499167376477807e+00
-5.387065045566441945e+00
-5.786261350192455133e+00
-5.348941012364444525e+00
-5.522652673393458223e+00
-5.464303483008335682e+00
-5.180984808246348550e+00
-5.226312584443216558e+00
-5.419978737526665036e+00
-5.187060686193426307e+00
-5.726056518314415200e+00
-4.867700071247703875e+00
-4.882711281494695577e+00
-5.247564851342972680e+00
-5.476102212032634142e+00
-5.242153338669571561e+00
-5.281628313538147879e+00
-5.831169545504252483e+00
-5.173635185739371423e+00
-5.309467343764751490e+00
-5.209860715428584754e+00
-4.920305503187750951e+00
-5.629915011512017564e+00
-5.426487434653610720e+00
-5.790514820811160313e+00
-5.559919852009162611e+00
-5.482104442997413507e+00
-6.202507841605971350e+00
-5.738589368336617369e+00
-6.046946886792566644e+00
-5.292903017465105719e+00
-5.363923569931936086e+00
-5.298031364060011406e+00
-5.626069932934042228e+00
-5.631407614658600735e+00
-5.156708944818940488e+00
-5.715422376612907307e+00
-5.450833605451202324e+00
-4.919013548143365888e+00
-5.019522886323728450e+00
-5.072760878521520134e+00
-5.076811560939814783e+00
-5.325852590415591337e+00
-5.059774733704355931e+00
-4.870168961394756302e+00
-5.190051810003040167e+00
-5.181398674467562415e+00
-5.038470355455047844e+00
-4.965498964823011896e+00
-4.947131863130150187e+00
-4.985126217192094700e+00
-5.029819210573537092e+00
-5.497037154195599129e+00
-5.040403161216578276e+00
-4.922794778595617871e+00
-4.980498958625363848e+00
-4.732082802468922544e+00
-4.893595132562333028e+00
-5.140558952022211692e+00
-5.272859414891384766e+00
-5.121118359286698229e+00
-5.476816056403170485e+00
-5.408880988580777149e+00
-5.337447269251481607e+00
-5.889834621753352373e+00
-5.659206070308161252e+00
-5.440996851179278337e+00
-5.014280398820219808e+00
-4.974382110538075885e+00
-5.051262283184944302e+00
-5.069262267196936733e+00
-5.145882297595236743e+00
-5.196356716007521470e+00
-4.626429552649826249e+00
-4.927920416109644819e+00
-5.289771227362328077e+00
-5.358779779913878549e+00
-5.053416873468988157e+00
-5.460163615179665975e+00
-5.065645863280753503e+00
-4.986608181568120024e+00
-5.154796950376969278e+00
-4.984383990254183772e+00
-5.134123317005530929e+00
-5.184811164331750710e+00
-4.802983096578121724e+00
-5.081100200367749231e+00
-4.889725637333298458e+00
-4.917035488387534237e+00
-4.934841846821943712e+00
-4.930302113172653655e+00
-4.891691555376311840e+00
-5.165609966080327631e+00
-4.823772058687367803e+00
-4.812870718876481213e+00
-4.985305313268508343e+00
-4.931606821297111587e+00
-4.918183579742156475e+00
-5.076168693055508108e+00
-4.948599611633739848e+00
-4.949426530048135042e+00
-4.789607921493579390e+00
-5.036493095770980588e+00
-4.854889127609647304e+00
-4.468378106785791282e+00
-5.138054439514031735e+00
-4.703273861863068284e+00
-5.071510154334741394e+00
-5.047665992524970058e+00
-4.954820606826118912e+00
-5.563707865373910266e+00
-4.930563302662143599e+00
-5.149801705567667476e+00
-5.164666389252847267e+00
-4.995808371068780396e+00
-5.109890835490670469e+00
-5.165763108471633558e+00
-5.165586566771807497e+00
-4.913543478572987233e+00
-5.093323505095964876e+00
-4.996160627896312434e+00
-4.662163899604125916e+00
-4.792386800743527964e+00
-4.494593982477828931e+00
-4.600493436342992126e+00
-4.779978803320373615e+00
-4.551960699372489039e+00
-4.707970469124267865e+00
-4.713598897857528058e+00
-4.570584241850306206e+00
-4.631622112493562149e+00
-4.544845060979433526e+00
-4.461077985019881176e+00
-4.255168247904753009e+00
-4.576692172246127122e+00
-4.568789998376370676e+00
-4.849409094871139025e+00
-4.780149464842749829e+00
-5.258720629125769541e+00
-5.182590519254659966e+00
-5.456149495255953497e+00
-5.361784888408542393e+00
-5.443197388044337615e+00
-5.535047470281217130e+00
-5.704318310318245544e+00
-5.198504353653992993e+00
-5.273241340171974656e+00
-5.307638001139325823e+00
-5.415276341810443483e+00
-5.434146412381781310e+00
-5.143707565885097921e+00
-5.155247986126423321e+00
-5.415529801346380623e+00
-5.483291497463287811e+00
-5.485495504892393015e+00
-5.704829629612600428e+00
-5.218156494886505570e+00
-5.254316225382344108e+00
-5.167818091734201147e+00
-5.307626205310524092e+00
-5.538963940676304709e+00
-5.304461881511766563e+00
-4.966030711241560702e+00
-5.161843208422262741e+00
-5.284036241894723318e+00
-5.119440358795375623e+00
-5.366690742160959537e+00
-5.198867079317649242e+00
-5.638937607595533308e+00
-5.587119392591095135e+00
-5.398910290766980147e+00
-5.347872356116977421e+00
-5.237170607525017729e+00
-5.308833079072480032e+00
-5.324373438080278298e+00
-5.558849126856318712e+00
-5.690039373341765128e+00
-5.331975312836140901e+00
-5.411551022138198164e+00
-5.231320337679154164e+00
-5.203542509005735006e+00
-5.701034027921034308e+00
-5.369881588497160685e+00
-5.425852174627416424e+00
-5.627445510329931011e+00
-5.452316733510252256e+00
-5.431821155239331844e+00
-5.839407337201255821e+00
-5.510966488489422943e+00
-5.483160815249629394e+00
-5.268570883341019417e+00
-5.454393287013159508e+00
-5.529329199048930832e+00
-5.400524958013883214e+00
-5.166834984255749497e+00
-5.242596822751236729e+00
-5.220354765736551883e+00
-5.210617190953918509e+00
-4.859466742377450466e+00
-4.782851620886005684e+00
-4.839243532333501463e+00
-4.889720303192734541e+00
-4.886513091688907906e+00
-4.960641346913351235e+00
-5.074538706077937888e+00
-5.480215818734806454e+00
-5.242560346058159126e+00
-5.241389799502592872e+00
-5.092781324784352748e+00
-5.317244149510942819e+00
-5.173687971041678324e+00
-5.044654686057853610e+00
-5.229108500156878669e+00
-5.409046656776646422e+00
-5.310684932348899601e+00
-5.108458605445008516e+00
-5.243162170125438948e+00
-4.813325206620312713e+00
-4.632214724251844551e+00
-4.842079427142674142e+00
-4.603457708057161923e+00
-5.475568561842981907e+00
-5.105302361103983166e+00
-5.215384458797910128e+00
-5.149862950561838737e+00
-5.470263521857944511e+00
-4.666852953845533669e+00
-5.130078395269957348e+00
-5.151746089396771922e+00
-5.291964859600320814e+00
-5.131228328343169665e+00
-5.759258573626961919e+00
-5.183359855534455995e+00
-5.192419553418005762e+00
-4.649604524798833793e+00
-5.099453185095830676e+00
-5.101354328394084980e+00
-4.735353139573583725e+00
-4.942301088522961017e+00
-5.352796345840740599e+00
-5.405718326283021291e+00
-5.568375248319468618e+00
-4.885678105527615500e+00
-4.892672241844099545e+00
-4.948392322104478325e+00
-5.023821554666048961e+00
-5.315528270539251920e+00
-5.361535517817912933e+00
-5.267642786176632619e+00
-5.456140126585836470e+00
-5.187694202889472805e+00
-4.239477132403705717e+00
-4.390472113061933079e+00
-4.884340318759074151e+00
-4.551043077933724312e+00
-4.771030685229113999e+00
-4.647804735135308007e+00
-4.772785655058926046e+00
-4.130168766544784376e+00
-4.380054391170967065e+00
-4.253821304484558752e+00
-5.164853158977829928e+00
-4.368124597026084466e+00
-4.220051366621387245e+00
-4.724267183987050700e+00
-4.024115293657914094e+00
-3.961195612642691710e+00
-4.375733522238697049e+00
-4.621760516094232329e+00
-4.022322005480172713e+00
-4.056050109616104571e+00
-4.561655340973568507e+00
-4.236787179970698425e+00
-4.419124864025135935e+00
-4.628253302541791570e+00
-4.189842875766433217e+00
-4.477198580517818272e+00
-4.868903610270960414e+00
-4.503182280591969899e+00
-4.681972256790852605e+00
-4.873920615361233999e+00
-5.341784296397912968e+00
-5.234814889073035715e+00
-5.468788406225111309e+00
-5.114823430335184717e+00
-5.342698548678944448e+00
-5.312823350103990983e+00
-5.146642730508069974e+00
-5.110137410278285053e+00
-5.006260349620266226e+00
-4.581686119285365066e+00
-4.752921752112923670e+00
-4.502957855085504946e+00
-4.767486144007066606e+00
-4.930793106834854278e+00
-4.501913640548597328e+00
-4.282376833068467725e+00
-5.218381419138403032e+00
-5.360468417282119091e+00
-5.020492576029249143e+00
-4.943264264263721230e+00
-5.033812545860655518e+00
-5.192035562549716765e+00
-5.463599424959261874e+00
-5.073612388082835878e+00
-4.973353877052086425e+00
-5.248932080241694109e+00
-5.270622198687125781e+00
-5.334137432597994000e+00
-5.082605246115165620e+00
-5.135713159415189466e+00
-5.116814522486677674e+00
-5.218463549591619177e+00
-4.959592326486905733e+00
-4.792908609695476940e+00
-4.906360490364497728e+00
-5.031039405875955772e+00
-5.456264423018367893e+00
-5.190437527979654853e+00
-4.862829839277988064e+00
-4.918153271308253416e+00
-5.030505971184492608e+00
-5.141579266658045988e+00
-5.019029429072508819e+00
-5.025475202405107034e+00
-5.041026414531041944e+00
-5.146981049063198199e+00
-5.026306423174524696e+00
-5.039042175246125410e+00
-5.257945384642911613e+00
-5.508177561225368279e+00
-4.848767053421455309e+00
-5.030459654261668412e+00
-4.638855195391387909e+00
-4.816910718074129072e+00
-4.975392498578768752e+00
-4.805684714987051187e+00
-5.000295489614019040e+00
-4.654003223748078177e+00
-4.595071488530129145e+00
-4.356023117542669354e+00
-4.376866834551391250e+00
-4.872581487707129178e+00
-4.894751508884561453e+00
-4.839087171776533580e+00
-5.344812334228775441e+00
-5.375377904323787703e+00
-5.200654848080944248e+00
-5.368212543981373486e+00
-5.243961982604965932e+00
-5.148410596075763124e+00
-5.308760917449781402e+00
-5.133526977495232124e+00
-5.232409156165155117e+00
-5.146491177892605684e+00
-5.470900964000356304e+00
-4.697287546548537307e+00
-5.221322745294498802e+00
-5.567574478707554952e+00
-4.936220844792129192e+00
-5.322658842666603718e+00
-5.243589046831740319e+00
-5.080913941826583624e+00
-5.375721584526650609e+00
-5.244469113321416742e+00
-5.235466688462283358e+00
-5.423627788872146027e+00
-5.157133710018472428e+00
-5.182743141591076075e+00
-5.058464931490163963e+00
-4.989293000351299412e+00
-5.154871567506011942e+00
-5.385604859800137589e+00
-5.090034962829905751e+00
-5.169341292349617589e+00
-5.021351799156931861e+00
-4.989957235481611519e+00
-4.961962066903517155e+00
-5.271691153457247481e+00
-5.110857314775556048e+00
-5.110306687869024422e+00
-5.173653380571964888e+00
-4.995244770464422501e+00
-5.371233496696581788e+00
-5.167359157984263263e+00
-5.589353417642311861e+00
-5.288774960679887727e+00
-5.108399030626507908e+00
-5.180197167297275307e+00
-5.322399885424113464e+00
-5.259809568615321673e+00
-5.193139654520869897e+00
-5.081906091457682351e+00
-4.995096559006099390e+00
-4.820511182202610989e+00
-5.069724043182515238e+00
-4.771337853568137000e+00
-4.775899664899008634e+00
-4.831770289513086958e+00
-5.139395841849775159e+00
-4.967516090471979062e+00
-5.349157319422596757e+00
-5.221964363771209428e+00
-4.967051589244449339e+00
-5.477701574937795748e+00
-5.298877025138547303e+00
-5.128136864866220002e+00
-5.094559392743608583e+00
-5.269132421260149357e+00
-5.043723072633278015e+00
-5.094009790876135924e+00
-5.133226921006547094e+00
-5.427975143977954886e+00
-4.907883663924532236e+00
-5.206571868519375812e+00
-4.764768492228490082e+00
-5.165022628681680494e+00
-5.251769504224815144e+00
-5.190704661408203080e+00
-5.021672730050568134e+00
-5.111128178509169118e+00
-5.019360256073861493e+00
-4.871330122137301544e+00
-5.002885830314633964e+00
-4.915143025860636783e+00
-5.057591221031708884e+00
-5.042090867168119495e+00
-4.905299818618946261e+00
-5.726779541140532892e+00
-6.116295538077855198e+00
-5.775757935261826681e+00
-6.141080155975902066e+00
-6.412375742673314782e+00
-6.027573981759912769e+00
-5.683599396871038323e+00
-6.095283446233273672e+00
-6.193774983151992153e+00
-6.186100384823076226e+00
-6.095014093280698653e+00
-5.818619846537611551e+00
-5.964576390454752186e+00
-5.899446401679487195e+00
-6.113605589466712509e+00
-6.455665179566834944e+00
-6.022628954074289886e+00
-5.700075476752398451e+00
-5.882965787864921303e+00
-5.065575806001646697e+00
-4.694611976560711497e+00
-4.885176492013242999e+00
-4.898119871135315329e+00
-4.480952866953503033e+00
-5.305946407189079395e+00
-5.304693074836200672e+00
-5.538345416438526847e+00
-5.634750369776554635e+00
-5.386002222987877452e+00
-5.511743615358981607e+00
-5.262891948216136484e+00
-5.461428243474299116e+00
-5.296702192878671944e+00
-5.520867166243222712e+00
-6.033410754451323577e+00
-5.199979856658581312e+00
-5.380209715833471407e+00
-5.450005103492283176e+00
-5.017748292171642532e+00
-5.170929657617219455e+00
-5.058750252347162579e+00
-4.959294590444405237e+00
-5.062312697178074750e+00
-4.959403395572675066e+00
-4.988360585099623101e+00
-5.151829014218615832e+00
-5.493106207900479987e+00
-5.137711544737258329e+00
-5.600380848699348491e+00
-5.564640079777134041e+00
-5.142345303159167713e+00
-4.909910147822711401e+00
-4.948343565133655808e+00
-5.257463003387806921e+00
-5.192767818880354547e+00
-5.423316406992483074e+00
-5.399896653646962363e+00
-5.107673984555769486e+00
-5.215526089141851784e+00
-4.971922335565048812e+00
-5.453993190997618257e+00
-5.418555797050080614e+00
-5.236107079070063008e+00
-5.598412850550779751e+00
-5.268777545808627671e+00
-5.446974701386582574e+00
-5.549942106145288712e+00
-5.500234582514955228e+00
-5.416404984840965220e+00
-5.225617615675497873e+00
-5.503298660592417235e+00
-5.707985049528203625e+00
-5.285047481338925657e+00
-5.696395355724932941e+00
-5.361930891666871979e+00
-5.494549619882341140e+00
-5.295067211087635783e+00
-5.530776167527122311e+00
-5.659455458409923700e+00
-5.190522615482326074e+00
-5.015768037628950182e+00
-5.091316358773386952e+00
-4.948983036367196497e+00
-5.222457712642670558e+00
-4.905652734599582843e+00
-4.883007278255266037e+00
-5.335564842988144818e+00
-5.551837695692742436e+00
-5.043953722420472907e+00
-5.246424057526152041e+00
-5.991949259088213964e+00
-5.942642688122127481e+00
-5.896915060923017649e+00
-5.699000492468655032e+00
-5.183202078070756613e+00
-4.915200617302404318e+00
-5.265285216275628954e+00
-5.060872722038443960e+00
-4.886795732019838745e+00
-5.336983190021786783e+00
-5.401676596414647591e+00
-5.611656921092070149e+00
-5.760072417655152321e+00
-5.369847454780726004e+00
-5.427894736630906714e+00
-6.024586588446501523e+00
-5.606739383570946700e+00
-5.552776298392112508e+00
-5.246702675085754386e+00
-5.315764248283993076e+00
-5.347382494863517799e+00
-5.419570654388639497e+00
-5.355432128082160403e+00
-5.705887837022273423e+00
-5.465431784407051907e+00
-5.391592477792351623e+00
-5.843712608913851803e+00
-5.454733919880117021e+00
-5.117964661511797964e+00
-5.218964728947502962e+00
-5.450152611192145891e+00
-5.284785083181522403e+00
-5.728341877446243124e+00
-4.893637370704198908e+00
-5.419662885874571678e+00
-5.297300326304271501e+00
-5.300525435043806688e+00
-5.410175712869458309e+00
-5.566433097202768465e+00
-5.963664296155305244e+00
-5.057108856238638595e+00
-5.127444071822634619e+00
-5.180531262716688623e+00
-5.145867638095181107e+00
-4.921647258884874532e+00
-5.175123866453109400e+00
-5.104593700382153543e+00
-4.967701217925412749e+00
-4.840461528082911080e+00
-4.924430795988864240e+00
-4.836298081771547075e+00
-5.036904809808887329e+00
-5.025655325118372652e+00
-5.260574240191357553e+00
-5.197559048348944444e+00
-5.218224566326770564e+00
-5.089724257426762044e+00
-5.146801934767355924e+00
-5.083718918979803547e+00
-5.002262888189799916e+00
-4.974285659731760845e+00
-4.969365461538814088e+00
-5.188287293685225343e+00
-5.070540244455894907e+00
-5.561976353289831643e+00
-5.068032593724469237e+00
-5.049792727470163278e+00
-5.187243989819283030e+00
-5.453734643374072100e+00
-5.296469295977503045e+00
-4.987937335592924626e+00
-4.836086620409362880e+00
-5.154754694330144105e+00
-5.253340408032153519e+00
-5.058489806761054197e+00
-5.255296368978648047e+00
-5.309461156448673336e+00
-4.990895053071343845e+00
-4.964390213081970593e+00
-5.073792869752577595e+00
-5.170039644741764029e+00
-4.797286107062023852e+00
-4.769248524436498826e+00
-5.254576676894855858e+00
-5.145523567111186303e+00
-5.207730297438767586e+00
-5.252250694429252853e+00
-5.293801521249394959e+00
-4.941781261297538919e+00
-5.188925736097181662e+00
-5.005562025118595493e+00
-5.202859534713901724e+00
-4.887847081526621729e+00
-5.148835651849186235e+00
-5.097363110864672642e+00
-5.088690694333858566e+00
-5.037740794913239561e+00
-5.320876264749521134e+00
-5.262778201931724631e+00
-5.256496557017941385e+00
-5.242619518305555282e+00
-5.427423341672211521e+00
-5.523596963438897056e+00
-5.275317313318193868e+00
-5.219511789990876949e+00
-5.164706283313436508e+00
-4.973985858310943975e+00
-5.170824154345763368e+00
-4.878619622999381455e+00
-4.987795066703629487e+00
-4.979756803850835745e+00
-4.984596372319644253e+00
-5.261824777913659545e+00
-4.994106773737901683e+00
-5.158745013936438362e+00
-5.195071494862511408e+00
-4.992462207292873266e+00
-5.409184249327172012e+00
-5.465455360568781451e+00
-5.320526119207393378e+00
-5.310853929116140293e+00
-5.496098635305695090e+00
-5.247804254749515174e+00
-5.273068399046401566e+00
-5.066905787821853302e+00
-5.272024586370520183e+00
-5.041323993551181104e+00
-5.451508374012759006e+00
-5.437595084508493493e+00
-5.607427813834021002e+00
-5.698887027945700900e+00
-5.681468381821575875e+00
-5.453904969066644348e+00
-5.467858311548696726e+00
-5.365816646343170682e+00
-5.508780097649830232e+00
-5.965113826062755642e+00
-5.997333214432008397e+00
-5.867337149346510294e+00
-5.957303954268049928e+00
-5.677866195273215233e+00
-5.530490431807155716e+00
-5.682841423643672840e+00
-5.477015271229110027e+00
-5.492983636959087868e+00
-5.665231983125491588e+00
-5.395897731358012983e+00
-5.515483177470561493e+00
-5.169694344670175745e+00
-5.324527849677219926e+00
-5.176501000283418641e+00
-5.095320471315770483e+00
-5.099849151439635797e+00
-5.099262745676782949e+00
-5.036405578891669954e+00
-4.786248168953186166e+00
-5.139776095942658607e+00
-5.162223434865967242e+00
-4.992512429967237431e+00
-5.099809991843213375e+00
-5.228779283219469498e+00
-4.985624910140802335e+00
-5.160391510366759249e+00
-5.289789144209617433e+00
-5.208479946514971815e+00
-5.526412746077869365e+00
-5.643616772260147130e+00
-5.194222862285090336e+00
-4.972796480010010178e+00
-5.071947710338885251e+00
-4.841783539879776832e+00
-4.731194661824367209e+00
-4.841692735736935482e+00
-5.067069717041267296e+00
-5.086589800967105113e+00
-4.904952947133981667e+00
-5.436013364674733950e+00
-5.473373210776851572e+00
-5.501892779548845702e+00
-5.198689063053282489e+00
-5.398232792528300905e+00
-5.177200419151041011e+00
-5.234498437496517553e+00
-5.475787384414452674e+00
-5.111658341642128178e+00
-5.248065142417836171e+00
-5.368751574926055703e+00
-5.102666646625755753e+00
-5.161425010860044793e+00
-5.131404730404922176e+00
-4.883850851551128081e+00
-5.358537080209351267e+00
-5.661868004601520177e+00
-5.260032579947489850e+00
-5.277873613243643014e+00
-5.354931995757032936e+00
-5.581765382963483013e+00
-5.365776583861618931e+00
-5.252538843728114415e+00
-4.745344153190274028e+00
-5.000689494533716584e+00
-4.760886761422928437e+00
-4.459142896063083228e+00
-4.477726357106861066e+00
-4.385021947173044943e+00
-4.238999214916757907e+00
-3.946277205255372511e+00
-4.524400855530370968e+00
-4.219098916420113810e+00
-4.211162458770323802e+00
-4.086919792665240081e+00
-4.249498215047041505e+00
-4.079217694258474580e+00
-3.760229834605505417e+00
-3.806173119024819584e+00
-3.942223199824569146e+00
-3.908248870561005450e+00
-4.026395173177199638e+00
-4.053790848358040932e+00
-3.935723600481589202e+00
-3.928096209671693373e+00
-3.973347976288242656e+00
-3.943630910878058504e+00
-4.006508895277888449e+00
-3.832727187248500922e+00
-3.844281747974643615e+00
-3.904728049640323828e+00
-4.032286107293730382e+00
-4.199546521933323895e+00
-4.049844412648488934e+00
-4.132019794283875669e+00
-4.328937940593532652e+00
-4.207237195830773047e+00
-4.298505874846735075e+00
-4.085697464804906254e+00
-4.345874237508721372e+00
-4.471406741267109908e+00
-4.194818705636627065e+00
-4.093762610217483555e+00
-3.982850830524375940e+00
-4.248127513085831808e+00
-4.191319922275490661e+00
-4.368299862856899196e+00
-4.259982788289350175e+00
-4.029700658272574287e+00
-4.218715784944603087e+00
-3.780739658804301406e+00
-3.479534764800791713e+00
-3.263131595158531795e+00
-3.569254631065920780e+00
-4.025617798218218191e+00
-4.058019754595041384e+00
-3.911092106526761647e+00
-4.033589221713554274e+00
-4.131074763659310811e+00
-3.737083321463432917e+00
-3.612805046600465975e+00
-3.858585397105446013e+00
-3.922201732667357721e+00
-3.902883684428006816e+00
-4.230625141065240236e+00
-4.085458565818934851e+00
-4.163831356440792497e+00
-4.109073263414409816e+00
-4.045380199829712531e+00
-4.309618490337501662e+00
-4.083297902155467618e+00
-4.118813445078168378e+00
-4.110732567226057732e+00
-4.083758715372082904e+00
-4.222488393307852306e+00
-4.075485946296712569e+00
-4.124867896660265210e+00
-4.138434409348258569e+00
-4.045174259065435152e+00
-3.923456024921842644e+00
-3.970303035116370172e+00
-3.645467769148611481e+00
-3.866335868731949788e+00
-3.902092079465100838e+00
-4.071831737478921909e+00
-3.652951992900223654e+00
-3.768249956719919691e+00
-3.950999596918161938e+00
-4.212097449121776194e+00
-4.279034217283675723e+00
-4.166575432265526402e+00
-4.285747809665084063e+00
-4.168625620262167430e+00
-4.326386377103625946e+00
-4.372776742434446362e+00
-4.348245338932417603e+00
-4.523597197970432582e+00
-4.334843316841741512e+00
-4.422951637334915809e+00
-4.089873405477380430e+00
-4.626874219135796551e+00
-4.430884665805089995e+00
-4.264042994514116280e+00
-4.310830527544550428e+00
-4.104531528509096638e+00
-4.085492186600424347e+00
-3.998456021901359403e+00
-4.095186172097550426e+00
-4.104219881560873695e+00
-4.204894484397240007e+00
-4.135971222130041092e+00
-4.171082783230218638e+00
-4.203131417865306751e+00
-4.235862447366088190e+00
-4.113174053875849445e+00
-3.848303338225624426e+00
-3.984545432976251966e+00
-4.018864803506128958e+00
-4.246300855982125810e+00
-4.027821704139233461e+00
-4.157468679638719244e+00
-4.132284595656272153e+00
-4.166849924662035853e+00
-4.131957195262587312e+00
-3.980612103103456700e+00
-3.860586923698321904e+00
-4.069431866668238307e+00
-4.118638218369508053e+00
-4.144294014788623137e+00
-4.188945777748689814e+00
-4.124726719833894606e+00
-4.257974620308015545e+00
-4.155913588721045215e+00
-3.917346689188840880e+00
-4.243062952729155235e+00
-4.143589601791121346e+00
-3.936118993835667546e+00
-4.040055063054657225e+00
-3.990082463218348696e+00
-4.040800608115063142e+00
-4.172263184041876904e+00
-4.110706862702535602e+00
-4.006612585341867927e+00
-4.227587194919313340e+00
-3.976942453025186008e+00
-4.078625819153770315e+00
-4.000030654775642347e+00
-3.984668080914029797e+00
-4.421675615957058270e+00
-4.272076014898759766e+00
-4.460545860538516649e+00
-4.523846684563721965e+00
-4.174674963929329685e+00
-4.420840931855084754e+00
-4.295935157399875415e+00
-4.325681749845458057e+00
-4.167509502866299620e+00
-4.011065621861449770e+00
-3.955891052121691231e+00
-4.124767347552600327e+00
-4.051804993923980192e+00
-4.191690884671024797e+00
-4.115866070074694960e+00
-3.855355555949768753e+00
-4.086271392001279423e+00
-4.169652648063752132e+00
-3.956420009557338968e+00
-4.126109604481799309e+00
-4.111395828917741468e+00
-3.986837295935813152e+00
-3.876308584325220963e+00
-4.052741956854816863e+00
-3.903228153258316180e+00
-3.918663663551305465e+00
-4.133914351923881014e+00
-3.899609433960007365e+00
-3.545915838526851882e+00
-3.629644772979776057e+00
-3.951642582354414124e+00
-3.902047442387849063e+00
-3.993305581471277677e+00
-4.025083844526973209e+00
-4.164466441921405249e+00
-3.839124901758255604e+00
-3.688057160051628536e+00
-3.361259937603778614e+00
-3.888614225606848773e+00
-3.389322485416297326e+00
-3.816989474176501584e+00
-3.832437144166718213e+00
-3.559414003356213829e+00
-3.588177464381801851e+00
-3.392180624295399127e+00
-3.037555845294876544e+00
-3.753591526070724438e+00
-3.864575089047306289e+00
-3.684701789923856552e+00
-3.709109768802832718e+00
-3.970790729206346459e+00
-4.063662982789565170e+00
-4.142026421613583587e+00
-3.847430543641260581e+00
-3.228840144315074934e+00
-3.268055675634049084e+00
-3.825762126936336216e+00
-3.430512128320632126e+00
-3.326462632968020028e+00
-3.210660404961569903e+00
-3.317664460705096907e+00
-3.393244817209650765e+00
-3.378614275447283433e+00
-3.415156695855493307e+00
-3.378348082910555217e+00
-3.315561603700074578e+00
-3.425811646119069742e+00
-3.210523761269286958e+00
-3.563250929466238226e+00
-3.821571756910819850e+00
-3.459346828673375285e+00
-3.881024317129437406e+00
-3.741612783935295283e+00
-3.456727909708305901e+00
-3.455702984753945994e+00
-3.781512410762901677e+00
-4.189750973100688114e+00
-3.999793662161607255e+00
-3.925043650909856741e+00
-4.212407314863306773e+00
-3.906286400729428010e+00
-4.145507076306184757e+00
-4.184187236629653306e+00
-3.829021541816585827e+00
-4.292731829380134201e+00
-3.835470930777048260e+00
-3.999204781409287701e+00
-4.109303990477526369e+00
-4.220453505431361663e+00
-3.809551875899532369e+00
-3.991116487629586373e+00
-3.929320725256091773e+00
-4.071580796860322593e+00
-4.107053014720556838e+00
-3.911377508080327470e+00
-3.787635780758421333e+00
-3.946246380449455859e+00
-4.239068508616025355e+00
-4.226388492963847554e+00
-4.236930931087724339e+00
-4.057525676754605293e+00
-3.876223060228563000e+00
-4.305524842168149569e+00
-3.916586624463760380e+00
-4.070367665014156699e+00
-4.236471283733736826e+00
-4.198206199887012602e+00
-4.267004496089227494e+00
-4.229324092869288343e+00
-4.059632289516168946e+00
-4.134695283488234452e+00
-4.102214216934885194e+00
-4.086077254342066922e+00
-4.230610623611896770e+00
-4.379105191491216686e+00
-4.167665080556012036e+00
-4.184529447111633438e+00
-4.098210284651498725e+00
-4.396074905148001477e+00
-4.006552631270078990e+00
-4.247066656639968407e+00
-4.053453214573589314e+00
-4.196937751810519757e+00
-4.195902749276383403e+00
-4.014196505519507241e+00
-4.200499177470309320e+00
-4.205990889261379984e+00
-4.409788311625225887e+00
-4.257009194255372719e+00
-4.158915331704304386e+00
-4.281694806817362142e+00
-4.083153233000767379e+00
-4.117146753679616467e+00
-4.306813093906500356e+00
-4.189349450542751541e+00
-4.039913816332313168e+00
-3.993236380682333664e+00
-4.358968441008783223e+00
-4.226908570720868674e+00
-4.047150371448966055e+00
-3.956882013354432015e+00
-3.908604545754479354e+00
-3.978315104896819054e+00
-3.858827159249718974e+00
-4.018625310091347380e+00
-4.799888982995731190e+00
-5.400412365756857902e+00
-5.302499896582870242e+00
-5.425065745678490536e+00
-4.660730098337546146e+00
-4.354081896409981667e+00
-4.653911469611837326e+00
-4.662072797061993512e+00
-4.381460509932053604e+00
-4.518052583529034827e+00
-4.479412287288595529e+00
-4.484524109283198889e+00
-4.459537539215691737e+00
-4.567172419349500245e+00
-4.285275946838568828e+00
-4.642198970078653453e+00
-4.389450793205283752e+00
-4.310125633247419152e+00
-4.451523725531949083e+00
-4.686266719449836415e+00
-4.530111316166506086e+00
-4.567088168807712734e+00
-4.567725785622355872e+00
-4.533613556931517685e+00
-4.359024985705828747e+00
-4.412235664775035815e+00
-4.417760201797626074e+00
-4.403491378814429424e+00
-4.653201513083367935e+00
-4.313430559557967392e+00
-4.455768522605469073e+00
-4.403477025323290661e+00
-4.388633531011656430e+00
-4.378788916168544709e+00
-4.129869943225644491e+00
-4.128977452639960966e+00
-3.861847531068447914e+00
-4.181373342502117119e+00
-4.373089525132990651e+00
-4.179386314455182827e+00
-4.462574910032969910e+00
-4.521837997643582518e+00
-4.605461630490975011e+00
-4.341846059207123965e+00
-4.447831643394088097e+00
-4.247153228245412748e+00
-4.245086967297778457e+00
-4.454296359767954350e+00
-4.319327922483301663e+00
-4.209099032771718818e+00
-4.370164573712679967e+00
-4.604083621730467257e+00
-4.200389767248183581e+00
-4.474511653451466842e+00
-4.208682520949831307e+00
-4.379660816184443917e+00
-3.991535329833730827e+00
-4.064297500634505234e+00
-4.366482201824440246e+00
-4.223535053207907453e+00
-4.005837016498250414e+00
-4.049704595465279056e+00
-4.116847664849005994e+00
-4.026889020207174319e+00
-4.283309787937279900e+00
-4.203776220672755137e+00
-4.232624677240510280e+00
-4.620076807998888313e+00
-4.110733567871072580e+00
-4.358864534642224342e+00
-4.253153464559282781e+00
-4.191828563276899011e+00
-4.359452970856721343e+00
-4.256600435852631925e+00
-4.351724864655166058e+00
-4.286655169300336965e+00
-4.242434963089960043e+00
-4.329159899199239270e+00
-4.232327168461392120e+00
-4.281579200334528323e+00
-4.288671588803916634e+00
-4.169327847079137506e+00
-4.199616688388982055e+00
-4.021848327797878042e+00
-4.100481772424305227e+00
-3.958210101304394879e+00
-4.228862271834207043e+00
-4.531776812045380076e+00
-4.234776802829526510e+00
-4.250640304510756806e+00
-4.432878344520267078e+00
-4.469362431836404248e+00
-4.473897023561900888e+00
-4.339803646547675697e+00
-4.390737944066576581e+00
-4.263920556375323301e+00
-4.209543203264416888e+00
-4.396769523996787221e+00
-4.436397362236393249e+00
-4.226921538448223714e+00
-4.508830506006515471e+00
-4.011276040901477380e+00
-4.320421497763812901e+00
-4.272615690591813120e+00
-4.422987277040406617e+00
-4.435068846399408571e+00
-4.626473962217868774e+00
-4.242848272187134562e+00
-4.406264912700216030e+00
-4.300130028093147594e+00
-4.438948065856505032e+00
-4.503181842042686789e+00
-4.610943379639617312e+00
-4.300550379587441796e+00
-4.297541542752467691e+00
-4.458387308599803589e+00
-4.413859570634358853e+00
-4.274325870624714696e+00
-4.372790228065652762e+00
-4.419544968156892573e+00
-4.360892417824962841e+00
-4.454526022108838745e+00
-4.570446316582445156e+00
-4.405621620179126730e+00
-4.431742737741053872e+00
-4.346800703675191890e+00
-4.321503513180826594e+00
-4.542047318235224118e+00
-4.458151312843643410e+00
-4.397623930760535593e+00
-4.441584993547764704e+00
-4.498813361449277792e+00
-4.586251143393516472e+00
-4.385288430180769303e+00
-4.266519616801936365e+00
-4.377372296595291701e+00
-4.680401452026265119e+00
-4.457259651255601085e+00
-4.335058475293559255e+00
-4.451589669603096766e+00
-4.350921722387945501e+00
-4.404288142108233828e+00
-4.351997087212255977e+00
-4.629162181718343483e+00
-4.351080026087713826e+00
-4.380649093809194206e+00
-4.574150389633675040e+00
-4.490301468125310613e+00
-4.578366238462647786e+00
-4.514165533470460900e+00
-4.604886337674749974e+00
-4.674349834933614112e+00
-4.463541165482994622e+00
-4.457135333955722700e+00
-4.287738816084347704e+00
-4.509414553341939857e+00
-4.416084818964164604e+00
-4.544733829593718966e+00
-4.424117840496960774e+00
-4.402390448704545101e+00
-4.380127949672496968e+00
-4.471021405897339207e+00
-4.330147654825470482e+00
-4.189198909442429120e+00
-4.278432823122538586e+00
-4.230402248328070769e+00
-4.391086681245929491e+00
-4.127415934794949059e+00
-4.318338099150689224e+00
-4.315543344484190413e+00
-4.267137898629989046e+00
-4.331996914109133456e+00
-4.242131600785604917e+00
-4.445744411549459763e+00
-4.704600232225696566e+00
-4.327334641590437236e+00
-4.231265047695695891e+00
-4.199597051540306936e+00
-4.177422934577036173e+00
-4.476135328519567302e+00
-4.167804957363881790e+00
-4.376796807393332323e+00
-4.485922718118931840e+00
-4.395118385391241667e+00
-4.411084275402122223e+00
-4.314925963434435907e+00
-4.507459315618437046e+00
-4.666630273649161609e+00
-4.804745829286581227e+00
-4.514639842286535476e+00
-4.154067651456205823e+00
-4.393941489184683746e+00
-4.293064811828426031e+00
-4.828735363820571891e+00
-4.401269697357461652e+00
-4.836960972393252511e+00
-4.969922840135769349e+00
-4.517645609684331376e+00
-4.811490310573373286e+00
-4.420968038296878788e+00
-4.361601994060669618e+00
-4.467165707843016698e+00
-4.254657820183032513e+00
-4.338829164206737588e+00
-4.361053535540077242e+00
-4.564755768894237065e+00
-4.294311182726695542e+00
-4.357286209344795935e+00
-4.377466295107918626e+00
-4.343792646150516745e+00
-4.447395972924239160e+00
-4.391733416903348619e+00
-4.146486124170112753e+00
-4.747733105232152973e+00
-4.393490221287133402e+00
-4.440889617871510708e+00
-4.403829469210664094e+00
-4.432003678958903237e+00
-4.416085952109685131e+00
-4.568968513935223186e+00
-4.433231096191144083e+00
-4.386114056925805471e+00
-4.439135573024580950e+00
-4.592138707805534459e+00
-4.319979618730841686e+00
-4.391956172235174094e+00
-4.394658782312029111e+00
-4.259767837716843530e+00
-4.669378459489676558e+00
-4.554530910361513918e+00
-4.425071459747999647e+00
-4.002212739309965350e+00
-4.317615614572145155e+00
-4.350763948941906989e+00
-4.389283656956883384e+00
-4.212839888095587959e+00
-4.193612106890406643e+00
-4.484339369109830997e+00
-4.258939021588612484e+00
-4.209838442038769557e+00
-4.687745230861468215e+00
-4.579503782745304008e+00
-4.119026017315674082e+00
-4.423224218459253620e+00
-4.247749721056603533e+00
-4.321015959793974126e+00
-4.329538586234144226e+00
-5.555102675100372700e+00
-5.210342169935469059e+00
-5.130281906935167058e+00
-5.214082585090739741e+00
-5.643486644820451481e+00
-4.698202706996860378e+00
-4.305730957922524027e+00
-4.540516026012367590e+00
-4.319209236416530651e+00
-4.575026601250442582e+00
-4.673713970700408282e+00
-4.484690475523072095e+00
-4.395163896116674351e+00
-4.615652001254102466e+00
-4.552114506882222855e+00
-4.481797314001353172e+00
-4.360041167181901045e+00
-4.165074232554336398e+00
-3.863801931251155342e+00
-4.498843929090008409e+00
-4.207822635152616009e+00
-4.296142493209178959e+00
-4.442068443100873232e+00
-4.498776554276458839e+00
-4.062744964344521037e+00
-4.019742071807717032e+00
-3.921143117666170852e+00
-4.142566952209051578e+00
-4.098421975802113870e+00
-3.952912316805252679e+00
-3.761806377681503832e+00
-4.196278672060679504e+00
-4.309517000346024140e+00
-4.359321002863927319e+00
-4.374585175790430824e+00
-4.056957883939784182e+00
-4.444492301930331735e+00
-4.352543760725153810e+00
-4.440793770055193157e+00
-4.283139588859032898e+00
-4.311726110783858701e+00
-4.348088622429315819e+00
-4.440740570279337440e+00
-4.916337786061771631e+00
-5.057399989061959644e+00
-5.392592926317764324e+00
-5.251583702011764387e+00
-5.285115111410349620e+00
-5.334716264754144177e+00
-5.014906019922507063e+00
-5.195714297481782928e+00
-5.163753241659307491e+00
-5.147970968067276054e+00
-5.331845584956458772e+00
-5.298570614637595710e+00
-5.432196814239484084e+00
-5.343417884247220861e+00
-5.212879446930201333e+00
-5.569441190070440584e+00
-5.314389509124264777e+00
-5.338934867552247887e+00
-5.272522324617605172e+00
-5.375645218179462503e+00
-5.290441388855906091e+00
-5.378915041784738449e+00
-5.025423503750940490e+00
-5.360761538496646494e+00
-5.271683573137504908e+00
-5.284828177883515110e+00
-5.434402398010149682e+00
-5.493804703800601708e+00
-4.915200388054064007e+00
-5.210385368192734568e+00
-5.057116925541450314e+00
-5.245241880984269578e+00
-5.281733054758475099e+00
-5.211311773618132470e+00
-5.437517244098507341e+00
-5.350874672130022880e+00
-4.619500840002167763e+00
-5.373822283662837762e+00
-5.075181492441722675e+00
-5.319964905250114562e+00
-5.562443250731827327e+00
-5.298533085595831693e+00
-5.470223463550194509e+00
-5.688557278421564334e+00
-5.559492005628996480e+00
-5.411343378120712977e+00
-5.454167302266861306e+00
-5.321593321654787268e+00
-5.024826523412655455e+00
-5.677697241430523789e+00
-5.409565607081690430e+00
-5.151134538901092519e+00
-5.235257774977730705e+00
-5.357388129868506432e+00
-5.406692126235440377e+00
-5.225954150450482061e+00
-5.038246630867210918e+00
-5.001753141923451551e+00
-5.115294984809525047e+00
-4.802060738082997382e+00
-4.926013715529911074e+00
-5.024613229921406798e+00
-4.888112489654814929e+00
-4.902203766522210238e+00
-5.151711566229121964e+00
-5.046752593008341670e+00
-5.085132370201690399e+00
-5.057809054028020945e+00
-5.030783966684886366e+00
-4.955862775351425498e+00
-5.239451116821432386e+00
-5.088499214836163631e+00
-5.105330605442507164e+00
-4.776695297586581290e+00
-4.888265204690476651e+00
-4.909654140720520310e+00
-4.927111370376838551e+00
-4.982791452300324053e+00
-4.824310839131082496e+00
-5.333871042777147409e+00
-4.932912388082688615e+00
-5.178714398247751483e+00
-4.524791223574168519e+00
-4.711827830506035042e+00
-4.934795322585943111e+00
-5.222222089902167852e+00
-4.975893619583066751e+00
-5.107763531533194623e+00
-4.954695124364552505e+00
-5.030355524385212718e+00
-4.765673635411622477e+00
-4.906757366809656240e+00
-4.847833563001491264e+00
-5.019707761671564406e+00
-4.978934823009513622e+00
-4.923221527851865176e+00
-5.168232981620038302e+00
-5.097116700361975283e+00
-5.276058975743750601e+00
-5.074472554327432938e+00
-5.079264522648598401e+00
-4.917240150230028917e+00
-4.798076679459016169e+00
-4.960482762351442254e+00
-4.840892379482901298e+00
-5.080687385478350748e+00
-5.435739581220269123e+00
-5.840618851961512981e+00
-5.789282296861039789e+00
-5.220046421409007209e+00
-5.118808457111668098e+00
-5.453514246544457045e+00
-5.518867832804085438e+00
-5.106899564519739698e+00
-5.169854671662702295e+00
-5.533881090163419891e+00
-5.256237196889579799e+00
-5.577480338803802340e+00
-5.116893764571208258e+00
-5.281095799777119737e+00
-5.020906924862500453e+00
-5.100778179226382214e+00
-5.054608206805217385e+00
-5.260990610846492110e+00
-5.163613729272271691e+00
-5.559496879476921727e+00
-5.536866387850732707e+00
-5.376148731367809575e+00
-5.535455911190072520e+00
-5.856848832855598985e+00
-5.510932099795580186e+00
-5.621265348572985765e+00
-5.588804895775320247e+00
-5.554962508251442443e+00
-5.698102581028649638e+00
-5.147151186214305341e+00
-5.666484795462308988e+00
-5.295871266369706731e+00
-5.913777719365731045e+00
-5.776901472441225316e+00
-5.635938047347136326e+00
-5.810106252566365370e+00
-5.755108360607837703e+00
-5.662064663234084527e+00
-5.730660278256108242e+00
-5.423148769106495237e+00
-5.529455919835813305e+00
-5.345557576950553447e+00
-5.324163631793425999e+00
-5.434831802736987072e+00
-5.761076175953406597e+00
-5.431840515576442208e+00
-5.577924699105154538e+00
-6.265882523510176050e+00
-5.700262624249877952e+00
-5.550673483093648386e+00
-5.511017540779985069e+00
-5.418181347155029748e+00
-5.442503931834909991e+00
-5.518068904224374904e+00
-5.543177261375805465e+00
-5.285312488372174045e+00
-5.561685463312749711e+00
-5.662701676484307889e+00
-5.142935469735461673e+00
-5.512767828629633549e+00
-5.373912386786964923e+00
-5.405844572499946210e+00
-5.180822526693502184e+00
-5.157428929742656543e+00
-5.017096616861755898e+00
-5.558443972204433869e+00
-5.136716767233304282e+00
-5.140527356693305627e+00
-5.749541140206298806e+00
-5.372858986762579114e+00
-5.112615590482869621e+00
-5.467034589789451893e+00
-5.438129963569301673e+00
-5.445558319750752219e+00
-5.293320399591269876e+00
-5.617374138944317252e+00
-5.060411694939959126e+00
-5.210511723483111979e+00
-5.267985027136031562e+00
-5.269225958814971911e+00
-5.384520990451152400e+00
-5.311115068847073850e+00
-4.999869854597418950e+00
-5.073855292360033964e+00
-5.107918657766431281e+00
-5.173871426638065429e+00
-5.183780676887614014e+00
-5.169100215829072198e+00
-5.414358117467893194e+00
-5.100186687811533837e+00
-5.169770716487067652e+00
-5.097306714369590708e+00
-5.461987187974212787e+00
-5.662565048302845128e+00
-5.178136495124507910e+00
-5.133639332672787603e+00
-5.260022936650204706e+00
-5.195495579623429450e+00
-5.323901401729457028e+00
-5.204842834474684210e+00
-5.373440011482918166e+00
-5.062287908745412679e+00
-5.267986975410265948e+00
-5.048003605376131020e+00
-5.227962910016954012e+00
-5.412373810000707941e+00
-5.119283213576401259e+00
-5.302135426382723615e+00
-5.221481404867064136e+00
-5.250981816357335852e+00
-5.067552603925636667e+00
-4.846682704523969321e+00
-4.695568136640543067e+00
-4.314827655447247778e+00
-4.929380080581220902e+00
-4.605074151040903452e+00
-4.852027903002578135e+00
-4.454908063505172322e+00
-4.536599787703383235e+00
-4.562891718742929648e+00
-4.707965938366087677e+00
-4.496573227817582286e+00
-4.331373451734553015e+00
-4.665153879518592284e+00
-4.331495040566286647e+00
-4.461151525022719611e+00
-4.580026896707495077e+00
-4.604052116658918337e+00
-4.631030069550464034e+00
-4.436811843196677430e+00
-4.472409693885611048e+00
-4.266407862327566747e+00
-4.650323751069299405e+00
-4.581242627914601684e+00
-4.595828808707350888e+00
-4.851001447791914778e+00
-4.539657233604804887e+00
-5.155965651959369289e+00
-4.694397624190250085e+00
-4.714962742907540694e+00
-4.597541406995303781e+00
-4.772307281038517424e+00
-4.796138039242846318e+00
-4.513288656187025794e+00
-4.989776228204891417e+00
-4.474737749113625540e+00
-5.035971018461945725e+00
-4.228324057116566337e+00
-4.392508124753164545e+00
-4.172787009136450287e+00
-4.247837310574810843e+00
-4.512498336022952472e+00
-4.176366601848992666e+00
-4.410174404890618405e+00
-4.412641564736473399e+00
-4.397091779147812574e+00
-4.329738626629574760e+00
-4.430242791913635791e+00
-4.290843600217043807e+00
-4.554595515392556138e+00
-4.675678841847588529e+00
-4.165514761816672795e+00
-4.565105236379404907e+00
-4.731471384978212846e+00
-4.625044354543695668e+00
-4.687434834522217209e+00
-4.494515866105054158e+00
-4.275431388571515612e+00
-4.701955986900953732e+00
-4.582503684765860896e+00
-4.989803322533325591e+00
-4.867818227503046380e+00
-4.932011732168118279e+00
-4.479934480384045514e+00
-4.610415380541172503e+00
-4.840843601979274879e+00
-4.936679800598376744e+00
-4.505458846529688088e+00
-4.842395915130309092e+00
-4.625349841881290835e+00
-5.047686293221290477e+00
-4.946117676467785884e+00
-4.695928813428859705e+00
-4.987687763601535984e+00
-5.055333919256953301e+00
-4.274339118971243856e+00
-4.084859728355257680e+00
-4.170094864017564795e+00
-4.157583083625156384e+00
-4.368649159438252383e+00
-4.488760863662403011e+00
-4.444440069274897098e+00
-4.325701648124954168e+00
-4.275588205202891068e+00
-4.144888639848852918e+00
-4.248734123941078522e+00
-4.203534545223163832e+00
-4.209173134354342594e+00
-4.092921106658638841e+00
-4.100126869183900347e+00
-4.218932011163124329e+00
-4.173953874958541199e+00
-4.372630120023067057e+00
-4.483373750257103829e+00
-4.443205566726252442e+00
-4.262782162485672544e+00
-4.399161352133469371e+00
-4.286995366965687282e+00
-4.329737246585659172e+00
-4.317404338449635226e+00
-4.271124608087220054e+00
-4.200556634152550650e+00
-4.532375026746592539e+00
-4.314868838767451642e+00
-4.550594591205280537e+00
-4.535019567728567402e+00
-4.234867376630091940e+00
-4.391552013239305552e+00
-4.083335240765005203e+00
-4.441799683163547563e+00
-4.292523377878128876e+00
-4.543610275041619850e+00
-4.410185612372756303e+00
-4.156148241924952025e+00
-4.265515915772562394e+00
-4.167445381265712179e+00
-4.319334200999089823e+00
-4.465380315012517976e+00
-4.154429875450785126e+00
-4.390435507434054863e+00
-4.268906138259646710e+00
-4.399385091873498688e+00
-4.359556992252178631e+00
-4.400736696654218960e+00
-4.307552153964932629e+00
-4.426507228435492713e+00
-4.640725261987788564e+00
-4.627383444629555420e+00
-4.663706026191728249e+00
-4.520179350066655388e+00
-4.429055923675202955e+00
-4.470048150613806115e+00
-4.482995695215958420e+00
-4.356457564879253397e+00
-4.594494835524649545e+00
-4.206518886419503112e+00
-4.290830165936753815e+00
-4.570294072762441040e+00
-4.430937408844356717e+00
-4.443644871417206765e+00
-4.310423620848687243e+00
-4.320502052562465778e+00
-4.283133471846795715e+00
-4.353202371059326836e+00
-4.396341100613143205e+00
-4.445014782005783260e+00
-4.312372714869727730e+00
-4.305363380336894252e+00
-4.269148369463628079e+00
-4.447719614125959176e+00
-4.478745545695583807e+00
-4.163012388491630134e+00
-4.221149360311005516e+00
-4.330273062088999758e+00
-4.387032024998852364e+00
-4.338307259525849169e+00
-4.325490289767815355e+00
-4.573605974221160331e+00
-4.685010880790708931e+00
-4.748866249147044805e+00
-4.385055228487070522e+00
-4.255820604589701794e+00
-4.233746258712678845e+00
-4.634348249269996778e+00
-4.720014916455822274e+00
-4.356192304103392310e+00
-4.383746247345994718e+00
-4.731242251095991946e+00
-4.086258484324961415e+00
-4.277754031795404366e+00
-4.153950744692837205e+00
-4.297393937714590884e+00
-4.408297887345507426e+00
-4.026633566182463042e+00
-3.680489009845252291e+00
-3.680473947193670714e+00
-3.702624008813812040e+00
-4.123650886672924898e+00
-3.947208913715423595e+00
-3.474661331809462794e+00
-3.713813923921962523e+00
-3.832116982224563095e+00
-3.632963938604612864e+00
-4.012321637151475606e+00
-3.678501385679931790e+00
-3.891372143007109763e+00
-3.702790945832066694e+00
-3.830095570984621389e+00
-3.803237586189244457e+00
-3.577094896438824723e+00
-3.802712488270196367e+00
-4.039451950790137857e+00
-4.153088657117435467e+00
-3.977299331875849830e+00
-3.796709548763687270e+00
-3.773488773836313648e+00
-3.501081371341741910e+00
-3.804568721062922876e+00
-3.652865083860104445e+00
-3.540270215003217480e+00
-3.238688691843396583e+00
-4.612718662700277861e+00
-4.609113785589161516e+00
-4.710606889777462669e+00
-4.067720862945914284e+00
-4.242552074640718374e+00
-4.342472792311823149e+00
-4.813767156701429961e+00
-4.745951984663374645e+00
-4.491016738714884937e+00
-4.251773328619405490e+00
-4.138113104774316042e+00
-3.883524472476166611e+00
-3.895168000702535771e+00
-3.647354742075793244e+00
-3.421968218064129985e+00
-3.593313759295470255e+00
-3.763582528486433709e+00
-3.405290450991210971e+00
-3.491109428015823912e+00
-4.174905875729321814e+00
-3.939176593415393945e+00
-3.833384509594836675e+00
-3.875292602969635514e+00
-3.978118496507739632e+00
-3.538840817609608003e+00
-4.014480868265808411e+00
-3.324396688759436724e+00
-3.524831777435923463e+00
-3.755290906767414061e+00
-3.773851170368627717e+00
-3.657763058034894765e+00
-3.759288524232531792e+00
-3.588162101836964712e+00
-3.624339599603214612e+00
-3.536606276626986567e+00
-3.689903459999404056e+00
-3.465104252876540336e+00
-3.624167690093102134e+00
-4.079754278779805787e+00
-3.462982615648929841e+00
-3.477254290047846474e+00
-3.781424705833171807e+00
-3.779270320563534291e+00
-3.850986486416434929e+00
-4.442032339170048694e+00
-4.846469514917705723e+00
-3.727591287063571013e+00
-3.660253347741707408e+00
-3.682380068149804231e+00
-3.355418550051608495e+00
-3.447889427167832643e+00
-3.342600755269904411e+00
-3.728554825440708598e+00
-3.292194272276910194e+00
-3.738888377269383945e+00
-3.883408968888977242e+00
-3.664872511324320570e+00
-3.637309685889833943e+00
-3.651338080531219887e+00
-3.540536139276801109e+00
-3.640396262796332660e+00
-3.519448403510491818e+00
-3.907190900099966058e+00
-3.656550497299843272e+00
-3.596790748352980849e+00
-3.573978663821451907e+00
-3.503856443640449125e+00
-3.538176942670452796e+00
-3.882761648535673515e+00
-3.575373157177246242e+00
-3.818247950143392355e+00
-3.628955490128143335e+00
-3.644963646995904138e+00
-3.669821964006268811e+00
-3.386364232631186688e+00
-3.926256223828303860e+00
-3.743799121135163332e+00
-3.832752387695347096e+00
-3.414489122156121770e+00
-3.571637328011908252e+00
-3.530286459468391147e+00
-3.598248626983026277e+00
-3.561603126313438228e+00
-3.456061865046745840e+00
-4.159490930981804446e+00
-4.282754461299044024e+00
-4.766388190634071265e+00
-4.161229809265635460e+00
-4.218120288538347751e+00
-4.656328387147928183e+00
-3.619985526499069461e+00
-4.115323272810352151e+00
-3.776917286354697367e+00
-3.868078326225514729e+00
-3.960246744231204818e+00
-3.705219205051690778e+00
-3.597761966028012459e+00
-3.755110568740938515e+00
-4.256517618105307932e+00
-3.901290431903135847e+00
-4.509405034758594333e+00
-4.554316175621326401e+00
-4.170237748429432401e+00
-4.019120670818963070e+00
-3.791181061236024608e+00
-3.502563585788352363e+00
-4.131852167762070316e+00
-3.077045452947553716e+00
-3.509103591080082296e+00
-3.649368502646190837e+00
-3.402844056371646886e+00
-3.477026313702076266e+00
-3.836299813488165178e+00
-3.610234867101284717e+00
-3.830163907030700088e+00
-3.677906104868041481e+00
-3.798720771167197086e+00
-3.842624795333714260e+00
-3.550685509308713961e+00
-3.551779242874382625e+00
-3.751386536188871634e+00
-3.345196927767231099e+00
-3.598295836175642748e+00
-3.784461529643389444e+00
-3.395853249465712764e+00
-3.642143759932948477e+00
-3.417648099808828555e+00
-3.379441971886315343e+00
-3.755537106441924955e+00
-4.018388610548620399e+00
-3.899888646993296959e+00
-4.047754659899746699e+00
-4.187778725246209532e+00
-4.204838346877125765e+00
-4.055492708277717462e+00
-4.189771226398911530e+00
-4.097485174130399699e+00
-4.117135119917444186e+00
-3.873313623399633254e+00
-3.960578173239991173e+00
-3.792272319222026233e+00
-3.957790579251225349e+00
-3.794696364153096191e+00
-3.724574547596462892e+00
-3.921701075681335080e+00
-4.021215521490827172e+00
-3.904682036563956959e+00
-3.875911429495232152e+00
-4.222155498787490302e+00
-4.124297868532297073e+00
-3.950907369198722652e+00
-3.979008360898155683e+00
-4.057972881648156616e+00
-4.327499518059834571e+00
-3.934875054459540777e+00
-4.112033255775724427e+00
-4.158565203468978844e+00
-4.128909224493671815e+00
-4.129471231835790235e+00
-4.055243642323072883e+00
-3.823741251708531852e+00
-4.170917098914880050e+00
-4.238460299687919708e+00
-4.739465194407530113e+00
-5.304709357465728026e+00
-5.234018212854822494e+00
-5.445747296524615422e+00
-5.778093590597772611e+00
-5.317568930964138296e+00
-5.183795219608133387e+00
-5.191927620735097726e+00
-5.368009206452444282e+00
-5.424004954183893723e+00
-5.296545404619839026e+00
-5.752079553998513006e+00
-5.776732047115444857e+00
-5.815162887285574733e+00
[truncated: 11,201,789 more chars]
