# Supplementary material for: The allosteric mechanism leading to an open-groove lipid conductive state of the TMEM16F scramblase
Source: Commun Biol. 2022 Sep 19;5:990. doi: 10.1038/s42003-022-03930-8 (PMC9484709; doi:10.1038/s42003-022-03930-8)
Supplement: Supplementary file 3 — Supplementary Data [file 42003_2022_3930_MOESM3_ESM.zip › 10.1038-s42003-022-03930-8 - COMMSBIO-22-1711/ev0.txt]

3.069187600652125703e+00
3.126512238269465005e+00
3.062701869814492106e+00
3.132933770218116365e+00
2.958048524982659355e+00
3.112058867062895917e+00
3.107926719109560310e+00
2.944952061429703782e+00
2.981994097646495145e+00
3.051392619971474485e+00
2.812925770059903741e+00
2.888444458554487948e+00
2.915433314938730813e+00
2.957901718245561806e+00
2.941988865670347231e+00
3.003551981200355048e+00
3.023123106662320758e+00
3.072624664931562499e+00
2.952008329949833865e+00
3.128371142777075065e+00
3.015817051389402259e+00
3.141559760600759255e+00
3.089383396600027254e+00
3.052788455644245502e+00
2.966423836896451061e+00
3.107613994611643449e+00
3.090874429435652271e+00
2.916159931869299449e+00
3.169926560300137641e+00
3.122091838188241208e+00
3.103123871198168793e+00
3.170364120103172478e+00
3.100079548712063371e+00
3.056870026677304786e+00
2.984805403447248651e+00
3.089515163725053970e+00
3.177865885327748163e+00
3.211212013124527864e+00
3.198072631286730250e+00
3.146498219140327901e+00
3.195288728239803699e+00
3.156368087168143433e+00
3.113350688780573972e+00
3.263357504026807465e+00
3.188849916761032244e+00
3.136530230698134858e+00
3.025547753443952548e+00
3.037279836892691876e+00
3.134033822068652775e+00
2.953372747773598483e+00
3.112385664538674490e+00
2.976846337755836736e+00
3.009162428380662391e+00
3.054185666224899620e+00
3.161643557544640437e+00
3.028497923993474839e+00
2.935554738330288682e+00
3.005018683177024030e+00
3.200340285217377012e+00
3.008272659222299250e+00
3.091331748565078197e+00
3.025432143272658081e+00
3.159843024234944675e+00
3.360161962420150861e+00
3.143863077930091787e+00
3.131887238138032270e+00
3.148652029001856700e+00
3.101483673000990038e+00
3.112842356648224840e+00
3.061774944528564912e+00
2.998231213707423404e+00
3.111101007941007079e+00
3.022699562847283694e+00
3.098074469994680058e+00
3.095270534105614590e+00
3.087218887679015644e+00
3.202113418881128659e+00
3.049197800330963215e+00
2.953141042720777598e+00
2.974928003984475211e+00
2.996858899453993974e+00
3.112957737618468723e+00
3.144170410088688250e+00
3.078506536638372815e+00
3.067950674230083052e+00
2.995979865619017080e+00
3.040918739470548360e+00
3.017015149153544407e+00
3.013839900661393845e+00
3.007803784319809992e+00
2.936961432332485522e+00
3.000951482056811503e+00
2.949969979626945626e+00
2.901416295047183347e+00
3.017427115413764849e+00
3.014311859030517127e+00
2.987861656260429655e+00
2.998174371479207512e+00
3.008259039086948139e+00
3.103931927622011422e+00
3.066708122347841403e+00
2.955081477873767071e+00
3.130857988588495289e+00
3.050709489762067239e+00
3.058898407328362268e+00
3.112437417400758299e+00
3.136495405429141847e+00
3.044490831997333391e+00
2.966917358229199664e+00
2.946182280049434610e+00
3.006718406914682173e+00
2.964950655568180604e+00
3.069512160259643352e+00
3.128443813321057476e+00
3.234223138330329927e+00
3.262160122167123255e+00
3.260904775887796703e+00
3.266494461180226683e+00
3.282768686971206940e+00
3.386315044011892983e+00
3.293133758623618235e+00
3.244057799936199693e+00
3.265741870960166882e+00
3.266894578856657461e+00
3.233168826097813753e+00
3.053663704936668388e+00
3.110648469821232442e+00
2.941320644820997199e+00
3.179791567828744281e+00
3.245469317207323456e+00
3.273034316076925077e+00
3.153710212286946479e+00
3.144601673872966074e+00
3.021908828791171064e+00
3.099619366345112148e+00
3.082326440159897984e+00
3.214837119103743923e+00
3.130181263412763482e+00
3.251973590320855756e+00
3.222388196819541140e+00
3.139827891147036532e+00
3.233114600843010500e+00
3.164604773451579423e+00
3.145376106185200804e+00
3.068892661509657671e+00
3.125927528226866148e+00
3.195806012075156577e+00
3.172938997116442117e+00
3.193769675629563487e+00
3.137040338122401018e+00
3.124179767337996072e+00
3.081508540983870947e+00
3.152042691553397891e+00
3.262983474540687379e+00
3.040612954412750923e+00
3.203360071061770231e+00
3.161987405398225981e+00
3.204740401526243065e+00
3.157658622912426161e+00
3.005046454834271241e+00
3.181009190937948983e+00
3.116501449603880314e+00
3.185619979804236834e+00
3.014579598079916156e+00
3.144441992693684185e+00
3.139246043673808551e+00
2.936033799993564841e+00
3.163564604759525167e+00
3.114685857827582893e+00
3.177106376333114657e+00
3.230676848325143791e+00
3.145493918434243863e+00
3.173481717174971628e+00
3.153769291668924168e+00
3.100227812480217615e+00
3.154567794465173325e+00
3.230216645220522320e+00
3.376403483456010601e+00
3.376644062563193494e+00
3.377606140580271088e+00
3.470141964995423045e+00
3.378941550503509195e+00
3.422195002557136601e+00
3.466014383374770524e+00
3.423572952938398473e+00
3.427882336330351443e+00
3.497625172994535792e+00
3.278099712042782610e+00
3.561097636241910447e+00
3.131129309950869022e+00
3.176618275341646314e+00
3.101857050025548013e+00
3.274444246982168405e+00
3.190830533608842945e+00
3.304005319040288935e+00
3.253362448413384733e+00
3.247399742140869350e+00
3.088021875742325228e+00
3.110443306446383893e+00
3.166775368085651632e+00
3.143681198526723453e+00
3.260972559412698590e+00
3.170442897805619165e+00
3.140793330476365330e+00
3.187772008263282775e+00
3.253512390430894463e+00
3.136878437574499578e+00
3.210258433676377976e+00
3.262416846397355741e+00
3.104046104677009144e+00
3.160238966604816735e+00
3.181520186018470753e+00
3.238575960110556817e+00
3.338352888509791505e+00
3.173030121537322223e+00
3.174024093198798191e+00
3.230933703166482207e+00
3.248891467932199184e+00
3.273673551262526793e+00
3.282813605137941959e+00
3.266797463059768702e+00
3.304488560902122618e+00
3.284928077219708697e+00
3.316178180656505603e+00
3.307977140450290232e+00
3.263038666417350520e+00
3.192229537479148505e+00
3.311300233152890904e+00
3.345403851321998356e+00
3.219726167529876282e+00
3.230857251074608083e+00
3.235667305867203414e+00
3.207752262715299008e+00
3.201779639396437727e+00
3.281501255418895813e+00
3.131602605953767604e+00
3.243718903244502627e+00
3.337257881566024764e+00
3.192910355236444175e+00
3.126767373590397359e+00
3.193701785756715594e+00
3.169165728054358588e+00
3.235445702949838243e+00
3.164784474012269033e+00
3.115387594371430424e+00
3.180926045848869510e+00
3.322011693330328974e+00
3.278383043496585270e+00
3.188651442752044929e+00
3.314004600112764098e+00
3.222400819739757782e+00
3.260819247409989519e+00
3.212405007039483618e+00
3.213325410761535661e+00
3.024994567348282981e+00
3.218230442777424205e+00
3.150082988564090414e+00
3.188182594031746753e+00
3.194982392065258914e+00
3.230123817602418512e+00
3.299910852487744073e+00
3.225885892066103100e+00
3.134467180015987342e+00
3.148012364415508912e+00
3.179421140454490757e+00
3.131071181666607472e+00
3.121902278284020671e+00
3.253358742809643989e+00
3.188138213369674734e+00
3.274917527669717998e+00
3.026404159861843635e+00
3.004725212404044221e+00
3.006108597910509772e+00
2.908642581856827558e+00
3.004786823314099742e+00
3.067050805854572904e+00
2.991893540551253228e+00
2.986000231224336332e+00
2.981066948155830953e+00
2.987732190180834912e+00
2.988300916995786594e+00
3.012177410785386922e+00
3.135648934806048782e+00
3.036046676991553284e+00
3.133880170968568635e+00
3.158639199461605873e+00
3.139062616452601429e+00
3.066244560613767600e+00
3.117563132549325378e+00
3.245494798770592215e+00
2.988921767790648332e+00
3.024865354118852157e+00
3.088794375841351414e+00
3.001298457064176972e+00
3.098621973581070499e+00
3.006536359799206526e+00
3.044282380227588902e+00
2.880809954444381482e+00
2.967378881310519301e+00
2.899204436307951216e+00
2.861239085882060884e+00
2.906843299741646014e+00
2.948152489174522550e+00
2.920997367781485110e+00
2.918529957597111313e+00
2.893924731999599320e+00
2.947949928679800102e+00
2.834016625757684427e+00
2.910821059012173251e+00
2.854517819446077631e+00
2.908537752079537686e+00
2.814584740603413238e+00
2.854956622071349592e+00
2.850583148793331301e+00
2.936770249494659257e+00
2.982254701073802305e+00
2.781436877409866337e+00
2.897043526798997792e+00
2.917497395493410028e+00
2.926352239000176603e+00
2.931283659099778838e+00
2.991584201943963794e+00
2.935582838894751134e+00
2.989040749159610932e+00
2.892712549254706556e+00
2.800206518932975452e+00
3.000366634519814557e+00
2.912995003050993681e+00
2.842596593042122421e+00
2.925352201684992881e+00
2.971966226819449108e+00
2.861746385435088857e+00
3.051226083359583008e+00
2.959062457979636296e+00
2.975835239373399776e+00
2.950548265077429733e+00
2.986348883508594731e+00
3.030230138373830151e+00
2.900340569190982709e+00
2.772578345089735663e+00
2.921360082443886785e+00
2.892144613936243225e+00
2.930120736139061322e+00
2.846001478277295327e+00
3.088847120124173173e+00
2.884820755267809123e+00
3.071079834565449751e+00
3.001826866984850017e+00
3.079437921403118672e+00
2.985633909738191871e+00
3.058284040157933870e+00
3.014845358377914231e+00
3.017942759244033990e+00
2.914300294935442626e+00
3.045779039257373810e+00
2.940789499003883201e+00
3.111905938637447910e+00
2.932046077918944782e+00
3.005044909080937909e+00
3.083065792353654189e+00
3.025666385865170671e+00
3.056607705001196607e+00
3.005762680287685562e+00
2.949687398119390735e+00
3.226592412122137876e+00
3.050114813713150408e+00
3.183435218282142376e+00
2.921956505161714457e+00
2.918134713222231280e+00
3.078555169754685128e+00
3.023557147354460461e+00
2.942406595846675632e+00
2.982108636408137947e+00
3.121224363342681496e+00
3.021514657370536927e+00
3.001525881049759814e+00
2.911563517468924278e+00
2.930667947046306399e+00
2.833259292561045584e+00
2.892416437622800984e+00
3.001310057465501835e+00
2.886950087042100765e+00
2.895571226201505866e+00
2.989704943752427457e+00
2.975870720747151754e+00
3.108075797285262176e+00
2.934560742700262903e+00
2.937090326428716480e+00
2.864544934114131802e+00
2.930182206232149422e+00
2.844295081911050183e+00
2.884594108384602507e+00
2.933246567116825076e+00
2.981530336434102590e+00
2.915923156701057728e+00
3.075705655256043780e+00
3.039741479671560942e+00
2.957110667204204901e+00
3.048332914697540641e+00
2.889638851102926065e+00
2.906103909857577161e+00
2.914759043052189469e+00
2.942040271525690365e+00
2.965133836557649172e+00
2.950325229368751412e+00
2.894474357910330475e+00
2.979343905521426361e+00
2.893994684750694102e+00
2.956274093198528519e+00
2.923082375261761623e+00
2.898533215348229053e+00
3.061441718280400348e+00
2.992347196304509183e+00
2.989398297404853189e+00
3.062857597754786720e+00
2.924784943933126158e+00
2.924558121668847210e+00
2.873191323857120061e+00
2.948124055125489917e+00
2.864612242765869787e+00
2.951716076945650968e+00
2.903996247670072250e+00
2.856656939759738556e+00
2.973565300071673523e+00
3.038383288192262999e+00
2.947462880694146303e+00
2.955685520095141960e+00
3.094400017961214555e+00
2.870121790691788632e+00
2.942215187944019483e+00
2.947454877374470428e+00
2.999484108083333656e+00
3.001810852683362008e+00
3.002839954951381785e+00
3.001595495899755495e+00
2.979932789211921396e+00
2.956654704056256744e+00
3.015768478804049302e+00
3.041681146225605037e+00
3.049217321008967918e+00
3.054593581634837296e+00
3.004863268426352096e+00
2.908027197224085647e+00
2.902975527489216834e+00
2.955487023914521671e+00
2.942919350008846635e+00
3.034586326130749967e+00
2.877957093496686714e+00
2.948418638990282226e+00
3.004873083429841607e+00
2.928115787246257540e+00
3.037755776967884902e+00
3.042329506775915959e+00
3.034553552602831328e+00
3.091857474891905877e+00
2.988364839016568464e+00
2.955669760890296871e+00
2.921895428354519098e+00
2.940854880715521702e+00
3.038175511390117212e+00
3.030613647864417892e+00
2.976849759961565312e+00
3.020127647256503067e+00
3.095282171018635342e+00
2.960968051864001804e+00
3.047751215243502010e+00
2.955040726656581906e+00
3.018427575447125033e+00
3.015986730404241367e+00
3.103023556783605308e+00
2.906068962122057009e+00
2.865600864920829327e+00
2.983377960497724413e+00
3.052633167231903588e+00
2.951973593434223275e+00
2.961231805256486993e+00
2.968067492119609962e+00
2.986713621866380119e+00
2.989048963381641943e+00
2.969403391161705041e+00
2.899188031123552278e+00
2.991188203253279276e+00
2.983915546209627401e+00
3.067476994897749609e+00
2.990182167242206646e+00
2.979056124038246267e+00
3.010155505069451731e+00
2.964728739814632696e+00
2.854482278129538475e+00
2.851446706644364504e+00
3.039963346180025283e+00
2.993779638505444485e+00
2.972629873931408984e+00
3.075325457873018475e+00
2.984755557005283944e+00
3.037194905922030674e+00
2.988191822354331784e+00
3.117656701496744454e+00
3.029527081672456656e+00
3.007835272189937292e+00
2.978270478644421182e+00
3.014262359965898863e+00
3.094756497971671738e+00
2.921728870842381198e+00
2.958972228476857591e+00
3.025147551457209261e+00
2.946533677697430242e+00
2.940794486522254836e+00
2.910177646346924885e+00
2.882234850293752260e+00
2.985165612031707827e+00
2.960208325197070334e+00
2.854684769818529144e+00
2.955132348503780815e+00
2.897645080747440094e+00
2.884694569759540972e+00
2.901766688718252940e+00
3.045590537321265501e+00
2.968419792958890469e+00
2.941281687490654662e+00
2.951393237323588270e+00
2.941415930716098526e+00
2.974512597999053209e+00
2.976112495311559858e+00
2.936305893307484816e+00
2.999304704093296081e+00
3.075325204807208834e+00
2.902666465762445913e+00
2.976781904155160419e+00
3.054645915306009485e+00
2.836098411176732892e+00
2.943021109946889702e+00
2.916286987789681984e+00
2.931170646010678116e+00
3.045793417410576964e+00
2.981075470611411760e+00
2.988537390712442399e+00
3.007488195933094577e+00
2.966406079293355535e+00
2.950550266577166347e+00
2.863257317966069415e+00
2.934472768728064729e+00
3.050085111273173055e+00
3.009331717221076730e+00
2.993883345901427351e+00
3.024438686526981002e+00
3.023113183352750255e+00
3.011265581900998356e+00
3.053795906656351811e+00
3.004277021168859196e+00
2.997003005938394082e+00
3.032597069768619313e+00
3.006986149804963926e+00
3.052105020113914158e+00
2.955033899121862984e+00
2.924065711261805589e+00
3.006560484455690574e+00
2.913255428365046029e+00
2.988448232032830720e+00
2.925792425494442295e+00
2.901897355863050532e+00
2.821468954764210224e+00
2.915936414870220705e+00
3.010880058659765268e+00
2.919922109001387156e+00
2.932539969514396549e+00
2.868223660018982546e+00
3.030836166805453313e+00
3.005937305992020470e+00
2.896197085106156699e+00
2.935639809020325508e+00
2.924533099012053494e+00
2.945562094429399203e+00
3.069005113256050521e+00
3.052784658647450744e+00
3.049085441692533482e+00
3.096868832558768325e+00
2.995924790956542072e+00
2.909450075485325637e+00
2.953742514298505650e+00
3.118273298672098015e+00
2.940723513495682173e+00
3.066520856773057080e+00
3.010320849893697748e+00
2.956250271550320718e+00
3.037247140017993896e+00
2.966679841233644588e+00
2.925606873226020088e+00
2.951389862278479548e+00
3.038868251320418601e+00
2.856857236348561369e+00
2.953450903474308387e+00
2.955412804015687733e+00
2.890277102025709866e+00
2.997408179833772390e+00
2.937402856779290250e+00
3.179647547021017040e+00
2.997410102054761438e+00
3.021156482942945587e+00
2.939635251617761291e+00
3.044790992700971977e+00
2.895240406786267595e+00
2.926842838189195994e+00
2.986815973147085135e+00
2.909812740745116422e+00
2.914484551104535193e+00
2.895114008076485668e+00
3.038647932805298879e+00
2.985568297952910566e+00
2.919657513312967634e+00
2.976737248467574926e+00
3.217014650243336327e+00
3.096774322460142503e+00
3.099116245055441698e+00
3.101994112425487948e+00
2.999313787117604324e+00
3.039137455946480770e+00
3.063133711630826816e+00
3.121106732902730663e+00
2.889654021768064407e+00
2.948873190403975553e+00
2.952275012028656054e+00
2.882965483972180998e+00
3.022252047932802999e+00
2.959743326677353181e+00
2.970276068422150306e+00
2.982204530618070226e+00
2.974038792997049097e+00
3.135208850618433907e+00
3.042820652387228542e+00
3.034397423902253532e+00
2.987024484234760635e+00
3.010900524791767729e+00
2.889480248975621723e+00
3.025026752743454672e+00
2.981915380186662023e+00
2.951121208649333916e+00
3.011790493794915147e+00
3.079971129242725869e+00
3.215984915970766522e+00
2.921410933692989431e+00
3.014870488534930004e+00
3.039107542252390104e+00
3.010284811243048697e+00
3.056404688983513473e+00
3.053355435882759483e+00
3.136831927912935747e+00
3.031115787990029453e+00
3.145456202637005205e+00
3.048560589911151641e+00
3.086049758607157578e+00
3.196400985763560243e+00
3.214898580205364453e+00
3.268088912085901132e+00
3.255563980087904596e+00
3.207801634799183788e+00
3.172484131059954304e+00
3.173294528400898873e+00
3.130180747650662010e+00
3.049388535766394348e+00
3.055824710426760404e+00
3.079452396677669679e+00
3.161774395414704397e+00
3.089389382456507516e+00
3.119997067069142815e+00
3.046772287115817157e+00
3.063418331848140053e+00
3.109019963366959072e+00
3.090321692931642605e+00
3.110891701040749524e+00
2.999687539551078697e+00
3.101971014445950026e+00
3.190367834588446971e+00
3.121852654445378850e+00
3.107840510272833257e+00
3.079565129652803712e+00
3.131433695566581576e+00
3.038728699703241887e+00
2.953807346968257974e+00
3.197423811845984343e+00
3.144828010719045164e+00
3.146404915312783768e+00
3.133860006422658717e+00
3.162992193270104835e+00
3.017734615067788173e+00
3.149678113322413875e+00
3.158884495599209252e+00
3.219049611701286118e+00
3.176248255956938049e+00
3.156613242177893408e+00
3.407639896784465883e+00
3.162426363700882703e+00
3.102920513267543701e+00
3.279686373871726346e+00
3.339963825556392596e+00
3.391574529840414520e+00
3.511814939774112077e+00
3.307247333672858502e+00
3.368124291339448906e+00
3.502383918583127365e+00
3.244479952020525193e+00
3.472023174142927271e+00
3.433256951274578306e+00
3.329983238924950406e+00
3.364060913637846983e+00
3.417316998774813985e+00
3.339725796891436449e+00
3.304838699374299082e+00
3.204721523744295197e+00
3.167050323370695697e+00
3.222627595227735231e+00
3.551892512631633636e+00
3.298914332838034813e+00
3.363787647693786020e+00
3.548406565980439353e+00
3.423211693658940735e+00
3.389974272316641279e+00
3.349609457309537408e+00
3.415122865859824497e+00
3.209648239148474858e+00
3.280134463830997049e+00
3.544417231957113668e+00
3.476319996331203921e+00
3.175167685874627832e+00
3.327228905903592882e+00
3.290455784889776414e+00
3.274166144424721647e+00
3.268377650461794737e+00
3.291723549637621371e+00
3.569719900459623840e+00
3.280520697841955879e+00
3.370016589018476338e+00
3.306099804880370918e+00
3.413415670643440425e+00
3.288939452756006965e+00
3.412542827849309734e+00
3.330119613060634975e+00
3.416993886638413969e+00
3.406935200666521002e+00
3.389514859160494886e+00
3.411515244416958303e+00
3.450041353159563062e+00
3.234239019652803915e+00
3.100118783027496328e+00
3.337867993064667527e+00
3.362576323079311091e+00
3.251311672238849315e+00
3.355196331931927123e+00
3.371648788081968107e+00
3.181033968823838265e+00
3.308924980875509458e+00
3.217239626824901944e+00
3.108650872606326221e+00
3.224789441265146994e+00
3.191608751720194981e+00
3.201536177057362043e+00
3.263894497251197624e+00
3.086615978900115298e+00
3.200190721400008265e+00
3.151894767557211541e+00
3.173883018544762624e+00
3.053044519621499919e+00
3.134801469234013815e+00
3.147311874746850258e+00
3.149869045423441705e+00
3.046868221744018168e+00
3.088519499767627963e+00
3.249027623173436297e+00
3.268127987836402681e+00
3.282716856295676777e+00
3.281687347329728777e+00
3.234764269487665711e+00
3.098966298915388329e+00
3.213755951636652952e+00
3.239471104329683548e+00
3.202767972832903265e+00
3.139162909508596666e+00
3.261259188359892036e+00
3.455105791108625812e+00
3.512733767961477405e+00
3.388882192538358762e+00
3.433649487965265923e+00
3.281599679098919697e+00
3.441995061377741028e+00
3.178896600616295309e+00
3.067398675611818781e+00
3.123290173073740572e+00
3.051510253712174769e+00
3.111024994487683770e+00
3.067117124211138357e+00
3.230078498126369269e+00
3.106589246213991018e+00
3.141201200826738038e+00
3.195420392991192848e+00
3.191201534547428498e+00
3.167878136001283984e+00
3.067470299050983229e+00
3.026138069916201268e+00
3.145319310346025965e+00
3.073803513434032464e+00
3.112670766599166861e+00
3.082066078380561791e+00
3.113905332705193096e+00
2.986644587908737769e+00
3.051995683075997334e+00
3.054840028333509760e+00
3.066509876259357892e+00
2.978497553413126386e+00
3.172285840880244123e+00
3.009224241581738735e+00
3.061276880370170872e+00
3.329886297739649059e+00
3.381107150556949215e+00
3.285897406136766286e+00
3.335708343520880081e+00
3.190336239914740357e+00
3.228060521414408690e+00
3.504337431952384119e+00
3.444651922600243665e+00
3.563341766635083729e+00
3.494148828011433228e+00
3.643993328110082697e+00
3.530464842677532022e+00
3.512863671971772739e+00
3.470356435490521640e+00
3.584627266569103909e+00
3.538552464190250824e+00
3.527777302301469131e+00
3.569518059204012772e+00
3.544650061983314338e+00
3.388694949832773862e+00
3.644618310287402796e+00
3.416810438460646804e+00
3.287568250811714776e+00
3.413115553562913185e+00
3.288724411734754938e+00
3.418547558438044032e+00
3.424227916255455639e+00
3.441132279915176895e+00
3.303804526987063284e+00
3.432400078528701659e+00
3.361110033181975876e+00
3.321199636029982472e+00
3.115873700146869041e+00
3.160977246375523464e+00
3.178473682381086185e+00
3.193894057074811776e+00
3.218755681687985426e+00
3.315080868212917586e+00
3.300938118832596135e+00
3.387814802868974073e+00
3.234545172851509331e+00
3.330295411222942370e+00
3.336945251876044960e+00
3.250669411509701678e+00
3.205910974264063462e+00
3.212173483168480725e+00
3.169130271304764879e+00
3.180354031737782083e+00
3.209971745196737558e+00
3.298368916001756190e+00
3.297412368877123523e+00
3.328900278916857136e+00
3.363561078981907926e+00
3.213606710139834899e+00
3.276913447258060774e+00
3.290822759675194220e+00
3.248707141215904315e+00
3.287363976043222724e+00
3.327698398593871065e+00
3.129514586979982305e+00
3.016589378293518919e+00
2.978674601469004646e+00
3.020074655853287826e+00
3.113336021324357272e+00
2.936847814059236228e+00
3.024621701756691206e+00
3.069537072237958686e+00
2.975632069083591791e+00
3.116306547523469028e+00
2.951197121888358588e+00
3.114606371703373178e+00
3.130918764415253186e+00
3.123414525096953387e+00
3.034527476516697853e+00
3.156279419251549978e+00
3.060974463997546913e+00
3.068781724512227527e+00
2.908148186401105839e+00
2.912294082693126729e+00
2.893988818103145899e+00
2.854987446881903423e+00
2.949471152575062760e+00
2.935911576044567539e+00
2.928366610473959852e+00
2.971955051538241133e+00
2.961670392826494691e+00
2.991562230137014833e+00
3.053664958153498254e+00
2.887034643988409144e+00
2.955900181469481414e+00
2.983601410042151958e+00
3.121186523114185540e+00
3.183599444561041825e+00
3.078072080547125111e+00
3.118241494933529534e+00
2.996892536443915400e+00
2.965943063679212788e+00
3.061709009703724060e+00
3.056031969719118280e+00
3.025534225258308840e+00
3.029673100222896043e+00
3.063975062099475899e+00
3.013503914838339792e+00
3.100477356863736489e+00
3.161561826408437970e+00
3.332930557164527574e+00
3.081865509934787362e+00
2.951575992865651088e+00
3.063733862000420860e+00
3.050724561425275816e+00
3.107783393657506998e+00
2.937271719544074955e+00
3.120373718680073516e+00
3.072223917670147131e+00
2.967863873093378402e+00
3.036157219024791409e+00
3.049517948067914208e+00
3.089734519904146381e+00
3.025181864696437462e+00
3.094748558839185204e+00
3.096225363409069065e+00
3.084107363875241425e+00
3.167325605971671454e+00
3.183236923759570125e+00
3.055502449403812992e+00
3.217564761123360206e+00
3.405092004009669271e+00
3.381718718195572126e+00
3.494802633209064702e+00
3.313114833164171102e+00
3.362066204543529668e+00
3.311712500394877079e+00
3.219394549899698976e+00
3.509521857678553847e+00
3.438736792618199534e+00
3.278342218652533280e+00
3.374715450659089733e+00
3.290514394305449564e+00
3.397873103865128197e+00
3.265050892162655316e+00
3.164098161394205189e+00
3.405810752735586089e+00
3.328751582755521632e+00
3.152998954843626578e+00
3.112758665551523141e+00
3.307476239166620147e+00
3.149389417234117250e+00
3.132165857376750129e+00
3.003857908504670160e+00
3.017802633100531651e+00
3.041147986003096548e+00
3.013902336380962499e+00
3.385919005669426607e+00
3.489089937049631107e+00
3.555610779890090445e+00
3.428466040395768299e+00
3.342409628468241856e+00
3.338989072092407362e+00
3.158977567150559551e+00
3.119418512181546088e+00
2.970410785416778943e+00
3.040270429272596164e+00
3.208486067071067982e+00
3.142074882881295217e+00
3.169384611268701857e+00
3.273235318410060213e+00
3.128437397399900011e+00
3.212728230433228749e+00
3.306264040770121149e+00
3.224013231530445278e+00
3.157071677501993356e+00
3.290945688168585903e+00
3.424196776318141122e+00
3.246534015265448048e+00
3.234435373532942748e+00
3.250370155101339975e+00
3.181103708187346335e+00
3.485181931650156439e+00
3.186215693883387434e+00
3.252544253352876780e+00
3.056901046958636403e+00
3.244270853879088534e+00
3.058882036222471346e+00
3.239691471606445550e+00
3.420169128506536982e+00
3.315145160538021774e+00
3.184681626270619681e+00
3.131200392726263715e+00
3.250086558436291462e+00
3.227753506931257732e+00
3.263505296937877720e+00
3.306285671791416192e+00
3.383690786890551028e+00
3.217903182610827084e+00
3.235222438376486931e+00
3.369959515326469202e+00
3.191284042786767472e+00
3.296380888793360331e+00
3.328223589568483742e+00
3.306831673868789956e+00
3.382760340217408679e+00
3.195089399227171167e+00
3.300235987859723163e+00
3.178355887657762224e+00
3.403679837420484855e+00
3.441796535897611697e+00
3.419455997067701425e+00
3.429207484903593617e+00
3.403842811923073697e+00
3.295891780618000144e+00
3.397081572955690465e+00
3.517365366650618164e+00
3.611204391845232564e+00
3.523908095413800901e+00
3.599528069620657078e+00
3.355421563792217121e+00
3.516665393156932051e+00
3.627542401584666454e+00
3.534131767082103082e+00
3.435886858814404921e+00
3.518655133973314975e+00
3.531189528264332189e+00
3.407855311748570148e+00
3.511762141906499490e+00
3.451653970560900841e+00
3.234075360838325697e+00
3.517748541076637370e+00
3.367799513951555745e+00
3.621888596238670655e+00
3.393478226179644786e+00
3.522289593798304086e+00
3.654630682796041530e+00
3.629837767083703870e+00
3.554459637958514495e+00
3.454163764077928800e+00
3.397071775280103623e+00
3.294622728136828549e+00
3.482921729754218543e+00
3.816921672570637636e+00
3.679962909449391084e+00
3.394670207916036908e+00
3.404424492917438094e+00
3.393427121860279172e+00
3.575809070775463283e+00
3.338430926431561030e+00
3.477599999162336530e+00
3.503432543234140439e+00
3.387306325163376819e+00
3.590853568058593126e+00
3.506470403265688596e+00
3.573941329821792134e+00
3.507529150255892958e+00
3.503134401684217192e+00
3.454323634661519815e+00
3.477684953194678297e+00
3.715694324002698945e+00
3.719104988010327073e+00
3.702380599489631496e+00
3.614840425312765948e+00
3.718630458334070354e+00
3.668231046116522620e+00
3.685674265060782329e+00
3.666752971146935991e+00
3.681726961896604422e+00
3.591409364327977638e+00
3.603666839796481725e+00
3.551745910111928861e+00
3.688015398728238026e+00
3.753294193588219585e+00
3.831321035914652562e+00
3.591760862603820659e+00
3.422907374291159766e+00
3.473556209388588112e+00
3.499338570741292287e+00
3.343876143282819235e+00
3.512761763387973968e+00
3.536939645045702019e+00
3.547700225618814596e+00
3.759543769062270169e+00
3.781513174503206010e+00
3.817374041255134021e+00
3.827962916127394699e+00
3.501149850176373590e+00
3.582172189214797964e+00
3.509254026010096617e+00
3.541560836854152239e+00
3.420923197730137755e+00
3.459371666087324826e+00
3.579518087902255008e+00
3.553776400911457856e+00
3.507709126427282165e+00
3.564018081144359140e+00
3.700951669218465856e+00
3.496126089748894383e+00
3.440796877437171553e+00
3.302199971039408322e+00
3.464664165374167659e+00
3.469848801649805914e+00
3.450410460900913190e+00
3.453919813860411026e+00
3.516058974292777251e+00
3.393219703871468429e+00
3.400700202204936407e+00
3.473052820269872054e+00
3.495411818277578853e+00
3.500673831057644847e+00
3.434735995668702913e+00
3.398024154370146377e+00
3.644062026803098320e+00
3.540629807300214704e+00
3.503104618566439843e+00
3.591020116622692271e+00
3.569700875298402298e+00
3.607938215602484178e+00
3.625616973809008936e+00
3.633612254914811768e+00
3.671600163297925601e+00
3.626892686127261012e+00
3.547064496069807227e+00
3.578164442110064680e+00
3.483164156724048777e+00
3.540905635849850519e+00
3.756033368014201734e+00
3.548828432644289599e+00
3.623306798439614784e+00
3.759859728737929174e+00
3.462390472144336595e+00
3.624809545855407933e+00
3.857581222224362616e+00
3.739974639932719835e+00
3.709768886468840510e+00
3.584638698996558404e+00
3.656039714552107078e+00
3.683213223271920356e+00
3.640100629690013800e+00
3.595411325053993412e+00
3.497899286529696283e+00
3.513882120680817511e+00
3.627860276539037088e+00
3.586074874667935841e+00
3.598043824412527680e+00
3.522587667199782668e+00
3.695883139582959220e+00
3.667556427463863233e+00
3.701581695651343651e+00
3.576224672674047866e+00
3.721668107113655477e+00
3.869196959457127161e+00
3.795075573938012425e+00
3.053581386088646266e+00
3.098333235688937037e+00
3.120197267596740431e+00
3.156706446296471569e+00
2.972458285065898931e+00
2.973845373826581984e+00
3.116747572114079379e+00
3.005076927163384592e+00
3.096296649752912966e+00
3.092647726821145859e+00
3.235914458257378445e+00
3.049362849710852252e+00
3.143689461692917408e+00
3.044898572674500592e+00
3.015918187885482382e+00
3.011032904742356298e+00
2.969825193751967962e+00
3.029941153022260192e+00
3.072679967890759478e+00
3.082758309609431091e+00
3.026567766273490889e+00
2.973553673473824599e+00
3.132273514394710023e+00
2.928413331903224393e+00
2.926832080579862883e+00
2.850082197574006049e+00
2.940888567674802001e+00
2.900604582817352117e+00
3.184551770460105846e+00
3.010428339308098167e+00
3.086983943140551023e+00
3.002434621579452401e+00
2.919565942991170893e+00
3.053923110040276168e+00
3.067897604830004621e+00
2.924017492720677236e+00
2.982844173688569356e+00
2.943080150993129251e+00
3.040609990205414448e+00
3.094759621805912353e+00
2.967504491667071864e+00
3.140085436422969334e+00
2.951320892972585153e+00
3.148375432570139409e+00
3.132293815298347273e+00
3.077786983626991102e+00
3.135225018260835217e+00
3.096081083212644636e+00
3.085647353998575593e+00
2.971831941822560275e+00
3.040482079587986330e+00
3.036664596403103378e+00
3.072956443089014833e+00
2.956616219793496647e+00
3.139271464452199734e+00
3.088164893613448481e+00
3.046586083215890639e+00
2.995015152313281970e+00
2.872944279083442964e+00
2.991317494076008554e+00
2.961725465217131426e+00
2.949335690458792847e+00
2.964883662345078719e+00
2.952684572132448615e+00
2.971157574510429722e+00
2.896230855557783368e+00
2.795519982087460775e+00
2.865038841039344142e+00
2.923912737255471406e+00
2.848387166040285301e+00
3.012579680487489142e+00
3.079212614524666769e+00
3.049795980606250456e+00
2.955047711390354603e+00
2.861536775823494416e+00
2.892650985886753290e+00
2.840269875773485442e+00
2.939708594646280648e+00
2.911926126447869745e+00
2.912203844248945739e+00
2.951646701239590609e+00
2.944029933606368665e+00
2.879772907249054548e+00
2.884677131430323893e+00
2.925992105348165673e+00
3.018043578080826794e+00
2.984797853897072972e+00
2.978681590799743262e+00
2.989243956514883838e+00
2.967337865791122464e+00
2.867517997736297009e+00
3.018441890201065902e+00
3.080020839039776970e+00
2.845367534317402303e+00
2.904919563658466153e+00
3.042241721045535918e+00
2.968686996136035372e+00
3.086080569761724846e+00
3.008998750734498628e+00
2.929850029722963711e+00
3.039038038056068647e+00
2.963197918482165516e+00
3.112349878070175269e+00
3.109631233252261762e+00
3.389539282696520051e+00
3.203193377068347392e+00
3.131821280474069269e+00
3.305211778988109472e+00
3.240345103216778710e+00
3.104254934475930039e+00
3.087072080361702220e+00
2.931190270873026638e+00
3.032646124338009397e+00
3.167285934987043916e+00
2.980087731338417534e+00
3.032666013487898660e+00
2.989282205613407850e+00
2.854764911367078550e+00
2.962094567195276529e+00
3.032988705252746886e+00
3.055106855334134952e+00
2.989488804254012422e+00
2.963473130599473482e+00
2.992653178977729755e+00
3.088629389361654543e+00
3.089656008472765336e+00
3.058274587834981961e+00
3.049863588746035248e+00
3.142218529332569066e+00
3.141924965014673443e+00
3.017819206245436536e+00
2.969656357557649340e+00
3.060779006964073456e+00
3.115468352335029945e+00
3.030229792275390022e+00
3.109467758712337826e+00
2.921337791783222837e+00
3.006643887133979565e+00
3.004232974666687372e+00
3.056097290060872051e+00
3.057393598441548566e+00
3.134605323406507438e+00
3.023572676204912213e+00
3.008144937548657083e+00
2.920270204438269790e+00
2.979701556093351744e+00
2.980097173449405723e+00
2.841354212384874067e+00
2.865243540961241120e+00
2.952356803115546935e+00
2.921338278019995460e+00
2.974864110542085882e+00
3.019056770141314683e+00
2.970554738651338678e+00
2.944695289076313838e+00
2.974410319911633405e+00
2.911321143595490213e+00
2.956708104103375589e+00
2.861237473267522091e+00
2.941368783938645759e+00
2.924335438680798038e+00
2.917431991401552516e+00
2.993294837093906757e+00
3.023886783739026196e+00
2.950936933699393805e+00
2.947028230504843194e+00
2.927780735511385402e+00
3.076234052539657426e+00
3.179753544074313876e+00
3.127923898883763432e+00
2.843471649992741490e+00
2.951523576960422890e+00
3.173465611115002805e+00
3.088732003952889382e+00
3.168755574179103363e+00
3.154172595124634881e+00
3.181235951022730823e+00
3.163018642909742439e+00
3.276596655326875940e+00
3.075459680250357319e+00
3.119987724444841071e+00
3.028025773162337231e+00
3.289349521640803964e+00
3.264184368200436559e+00
3.258498428980151740e+00
3.199091348205376217e+00
3.326118711176039078e+00
3.227027362400125998e+00
3.163700538340758150e+00
3.370025692034222420e+00
3.340306078292750502e+00
3.293681910020270553e+00
3.208089479413839928e+00
3.082581369685795103e+00
3.295936411763171314e+00
3.049508624739107443e+00
3.103567678891400838e+00
3.175721929017297551e+00
3.147321298349168295e+00
3.083274186015614315e+00
3.275475146688755501e+00
3.120414514002927131e+00
3.211797224113646543e+00
3.165724732727685176e+00
3.144829300860732424e+00
3.239731047810791686e+00
3.403487808983082896e+00
3.252904023230377639e+00
3.103312035615851894e+00
3.130718696015604596e+00
3.117991972918732646e+00
2.949340865982796434e+00
3.016700998295187564e+00
3.141959010610294811e+00
3.230485343856925873e+00
3.134828813062240815e+00
3.077394537019362719e+00
3.070008886113326785e+00
3.259866262196214670e+00
2.958766162258704036e+00
3.142732375555056468e+00
3.155929004555360962e+00
2.960790391317379644e+00
3.075879064211652469e+00
3.227954035245583775e+00
3.281834667597534949e+00
3.137600537163810710e+00
3.012607235009180595e+00
3.106415894808349787e+00
3.026232017887410475e+00
3.158846942614408349e+00
3.271718278429955440e+00
3.126818444844186917e+00
3.254967605264461383e+00
2.945910075935096906e+00
3.288402346504124552e+00
3.296905435166621601e+00
3.683000149264603174e+00
3.510410964375069387e+00
3.487782476824790034e+00
3.309700752503271115e+00
3.388167151231403995e+00
3.401488885574996512e+00
3.341561616181627059e+00
3.592725265169149917e+00
3.540101403244627853e+00
3.429522115567813501e+00
3.444442899447130113e+00
3.512160597826301967e+00
3.655037442433877626e+00
3.472151121920366013e+00
3.509059095078426616e+00
3.597092339761581492e+00
3.520446388404884885e+00
3.574507959089884945e+00
3.624768006230328243e+00
3.711231111914403247e+00
3.723163927003926066e+00
3.537554863494488000e+00
3.493628448869581238e+00
3.490930075300000102e+00
3.414363489925327677e+00
3.360929994114151054e+00
3.298315162376636689e+00
3.588989098550441348e+00
3.569938773845312330e+00
3.739710316925598743e+00
3.337140642379227362e+00
3.460330131941439902e+00
3.394725383801724838e+00
3.397988257730917727e+00
3.487112130228436246e+00
3.262570153607609047e+00
3.400054927500399504e+00
3.387336309985708116e+00
3.335943228964115992e+00
3.301850333912433211e+00
3.229614360413336716e+00
3.476385998194795768e+00
3.249494831229237768e+00
3.413140021393219037e+00
3.316002233702164403e+00
3.473967126368383784e+00
3.537939349229747954e+00
3.536051113431015747e+00
3.494095996717114794e+00
3.307333360371361941e+00
3.329498898586661149e+00
3.263331685116425795e+00
3.481663851173630420e+00
3.040017824668311164e+00
2.911385253184019639e+00
2.876540850213100242e+00
2.931827562480351368e+00
2.932935428219727303e+00
3.079514738829315146e+00
2.877684994770230098e+00
2.883641584403018765e+00
3.060069376713355105e+00
2.999392885180298229e+00
2.790218397575045639e+00
3.016501149240903512e+00
2.905219464816084951e+00
2.955589550101828777e+00
3.017441040894044857e+00
2.926968507683051168e+00
2.804518361805203419e+00
2.896834971663574620e+00
2.915000994793915723e+00
3.002224202001935183e+00
3.037036620831301548e+00
2.908475641531450773e+00
2.993553844166438882e+00
2.883165610264975420e+00
3.068260738590809389e+00
2.999324956638487194e+00
2.926902029578222653e+00
2.912942171844995709e+00
3.065683597525198589e+00
2.977532008924093976e+00
2.830030887532423822e+00
2.923589811220479451e+00
2.908688667068955791e+00
2.915510931314085230e+00
2.893138512376632665e+00
2.995350909247866067e+00
2.996714020406671342e+00
2.929822474027127477e+00
2.810201352590405932e+00
3.014860533165875101e+00
3.052630604851015672e+00
3.001287702122370504e+00
2.907537236437931494e+00
2.906978066852439202e+00
3.008566853231074312e+00
3.034800588755412143e+00
3.050621032765278517e+00
2.914087020906586112e+00
3.080146390440430260e+00
3.085321692949015482e+00
3.024750273472053053e+00
3.143262355231316363e+00
3.030125614305179571e+00
3.048517393984006230e+00
3.117616596969013720e+00
3.164924248857424516e+00
2.991189588274640432e+00
2.850127620034893283e+00
2.863993026460436742e+00
2.922272113581533937e+00
3.044546136021848870e+00
3.205905740577564611e+00
3.034265786891412908e+00
3.130172892911256444e+00
3.065970604558573509e+00
2.856085705512094730e+00
2.902832586558482753e+00
2.915187738755765423e+00
3.349671771305650303e+00
2.998339064753921424e+00
2.906048679627228459e+00
3.000376515327360494e+00
2.924468182709538677e+00
2.967990617002895348e+00
2.932619809254595200e+00
3.229337921624685137e+00
2.998567667185130237e+00
3.046429741372190136e+00
3.078865611913268907e+00
2.980386498255779948e+00
2.990196643113441688e+00
2.938348974977911698e+00
2.985942102717427549e+00
2.898172332171343957e+00
2.986265826572082727e+00
3.026542808301524889e+00
3.082180765059074012e+00
3.073744658225407989e+00
3.147775156979074840e+00
3.055949101219055830e+00
3.105760422274726373e+00
3.063206472442430606e+00
3.077915038733883168e+00
3.209430173845776668e+00
3.184555027290994378e+00
3.189296904735673621e+00
3.205942637571327136e+00
3.090211235996667138e+00
3.068287835413524345e+00
3.010288067723896788e+00
3.029814824724889721e+00
3.009788318962379527e+00
3.057472643495146691e+00
3.023552188726123191e+00
3.000217117778046116e+00
3.002489859405888417e+00
3.116264290000214210e+00
3.063146464614369791e+00
2.994467441239849759e+00
2.980835899681188561e+00
3.063345948895528359e+00
2.983253282940668161e+00
3.086816605251476719e+00
3.371859635888220019e+00
3.230115266156372122e+00
3.204370217384506780e+00
3.306279975873303467e+00
2.890185980383118913e+00
3.051389389620080994e+00
2.999115474589292951e+00
3.161640295333018269e+00
3.112256220020467534e+00
2.979771544641939052e+00
2.932859176278860058e+00
3.156495087818246059e+00
2.946809605146239353e+00
3.075266109908372236e+00
3.134652522014262921e+00
2.993704350495411060e+00
2.945883307385532834e+00
2.934294363077383672e+00
2.986219072455040369e+00
3.000323307340718504e+00
3.061292895832350425e+00
2.955783713341656238e+00
3.100144184892629884e+00
3.069953382249199336e+00
3.249039307580099400e+00
3.141351041261841726e+00
3.053380329780259306e+00
3.001444237150328043e+00
3.063151741638487024e+00
2.984110900587389814e+00
2.955022740517821322e+00
2.959807942423964722e+00
2.901415488994862457e+00
3.003714303471045621e+00
2.890682910673666228e+00
2.815837625324712601e+00
2.953301138250759017e+00
3.087908688003341062e+00
2.915468999461137134e+00
3.032670691752932690e+00
3.018410651879659401e+00
2.869885737170884354e+00
2.864495420906210565e+00
2.831606345638973732e+00
2.980041447176862590e+00
3.002985870949362646e+00
2.906371508757767508e+00
2.990567422067997860e+00
2.812320084919282426e+00
2.879406799011898777e+00
2.919200200696279168e+00
2.912158721598757882e+00
2.947438633745943282e+00
2.951610836953399097e+00
2.944594757970300236e+00
3.040640544991141336e+00
3.054854831762571443e+00
3.134730619380138972e+00
2.979020566311461060e+00
3.099262092300626215e+00
3.014532803484802681e+00
2.948776153666043065e+00
3.030674416689790984e+00
2.980326957518939945e+00
3.074512739525300020e+00
2.993784270484527443e+00
2.935343048448434189e+00
3.126606992867808188e+00
3.061944307333116733e+00
2.954857292712685712e+00
2.988794728353278973e+00
2.996923604592057089e+00
2.904639228605186307e+00
2.895933830707795753e+00
3.045291572383820977e+00
3.027811235701208137e+00
3.078139817632371322e+00
2.998812613353116774e+00
3.033050297691117336e+00
2.998586388373554179e+00
2.963931745558955999e+00
2.974624393229771790e+00
3.031528214239566754e+00
3.025079926905287486e+00
2.929161546090409907e+00
2.993223917985758931e+00
2.945742552732546926e+00
3.037080900407092887e+00
2.990518219120029908e+00
2.985912615218472066e+00
3.027747867985845165e+00
3.003200096547495423e+00
3.046783199255592045e+00
3.002739193439817988e+00
2.978965438286445444e+00
3.035217858303322913e+00
3.029964632784194034e+00
3.059984634043270812e+00
3.094553096029310169e+00
2.999808180089165610e+00
3.043206941138789645e+00
2.944012353611472399e+00
3.137557975251553444e+00
3.035559658868614452e+00
2.822763343734329133e+00
2.866889210875709360e+00
2.879101959557384571e+00
2.927999357986749818e+00
2.937279670461097503e+00
2.959888796665527622e+00
3.041537138414847519e+00
2.978255140165331216e+00
3.159192533013960080e+00
2.941594244411631198e+00
2.936346196614652015e+00
2.869278128768646852e+00
3.033828852450289215e+00
3.044527214311820273e+00
2.990066451154346439e+00
3.092969819781896224e+00
3.047618371897629075e+00
3.270944783022454061e+00
3.014580350833326428e+00
2.972478746842527109e+00
3.124184627334358311e+00
2.873144097398840024e+00
3.027485248116073002e+00
3.073070306727692991e+00
3.058251358444239454e+00
3.117638114104742897e+00
3.012332877263280029e+00
3.057768715515120750e+00
3.157342599861245436e+00
3.248325318647063309e+00
3.043028792303308805e+00
3.070304247726701519e+00
3.131908582363750249e+00
3.060450176568423775e+00
3.168130068047851911e+00
3.267197051080007242e+00
3.101611059714159513e+00
3.099022319061420561e+00
3.211375187022554645e+00
3.251819439810437196e+00
3.231912006518958158e+00
3.170757966054497778e+00
3.137085207257605202e+00
3.045176719875786198e+00
3.037257378187477652e+00
3.002742564696493588e+00
3.143213472620661530e+00
3.330997800112105445e+00
3.233505423119064748e+00
3.184238753734845773e+00
3.264213190470181214e+00
2.996626239386178003e+00
3.067564431418271287e+00
3.172061741841346816e+00
3.177182029430196231e+00
3.038907536505922824e+00
3.059838954199530558e+00
3.105510714770318259e+00
3.065645828130891815e+00
3.229485805630828654e+00
3.193160352885326958e+00
3.200197650435765873e+00
3.159178665030680122e+00
3.173701487415820477e+00
3.217399447652120159e+00
3.155259306692312027e+00
3.389041003036887378e+00
3.306361650907989613e+00
3.234899319383007565e+00
3.131747761290927912e+00
3.063822783857706344e+00
3.065495762290053161e+00
3.138903702044826716e+00
3.104464978956213983e+00
3.018453517723426405e+00
2.951410946316570971e+00
3.147418633306223956e+00
3.052032874130206075e+00
2.977565404775028401e+00
2.951659199873602368e+00
2.972218277710738210e+00
3.039269275097724599e+00
2.978170955939813069e+00
3.183099250090362542e+00
3.047931607008161237e+00
2.896180981802965793e+00
3.061536001814464836e+00
3.006409114889348810e+00
3.066300553245547622e+00
3.024367053361141977e+00
3.000291492000172422e+00
2.930289087707720341e+00
2.955471749298910655e+00
3.047159759970655468e+00
2.969852488143650771e+00
3.020312432532130664e+00
2.994563349144530040e+00
3.081391284143719655e+00
2.977328282146726846e+00
3.068556157229083592e+00
2.982102595161567393e+00
2.914079315824112726e+00
3.162806434521339138e+00
3.008298179544893536e+00
3.169861499544838868e+00
3.006599200632705138e+00
2.980509317885819076e+00
3.164349522066612241e+00
3.190395745946100980e+00
3.175505865868356370e+00
3.133094860580684315e+00
3.139632840337988728e+00
3.246589673543042398e+00
3.121613063569995461e+00
3.197040685725338616e+00
3.117963301803874820e+00
2.969018588947673454e+00
2.930039129106793094e+00
3.153510787878292643e+00
2.967107326316062110e+00
3.184196821045367720e+00
3.231373800195560086e+00
3.329514196327713726e+00
3.098906940358366668e+00
3.089829730223243143e+00
2.940367445029914428e+00
3.051453410564549440e+00
3.215004934521608071e+00
3.087829651508177342e+00
3.039498825135434235e+00
3.054868874850455551e+00
3.009089979920349656e+00
3.054700759301725022e+00
2.839965460391912444e+00
2.916925979055696061e+00
2.910216332448437360e+00
3.057109556169080644e+00
3.028831056567248936e+00
3.012701932606014488e+00
2.895637706997940874e+00
2.984925863841005000e+00
2.892411416731737628e+00
2.934697485023260555e+00
2.981952336897155220e+00
3.055385907845354687e+00
3.081486025196416012e+00
2.952082625360318069e+00
3.003702400381624393e+00
2.998456104459153337e+00
3.016342746611621717e+00
3.113884633450996198e+00
3.019562967805184073e+00
3.016935532453156821e+00
2.895648075532943455e+00
3.042961693634979703e+00
2.994225032048287272e+00
2.974913086603879986e+00
3.046419706577132569e+00
3.143734775608984844e+00
2.929411879744792113e+00
3.000758987751191320e+00
3.066729122480812197e+00
3.138024677865474121e+00
2.920149314365883431e+00
2.966219594574506679e+00
2.994713583780121091e+00
3.101701894517381763e+00
2.988562529078764740e+00
3.089665474578811022e+00
2.975897486690128435e+00
3.000085015768592989e+00
3.034349354229080031e+00
2.913775740471042930e+00
2.994119010602012132e+00
2.942233526071841521e+00
2.874237662207269395e+00
3.014224080267664974e+00
2.963740344521389680e+00
2.895790283507711393e+00
2.871847674869796307e+00
2.900823508917487192e+00
3.012699469621704207e+00
2.881783401688229773e+00
2.891497041968742465e+00
2.999762054556113888e+00
3.004740058053287921e+00
3.227877419349862276e+00
2.936872410427585400e+00
3.123502004913321528e+00
3.123533676891501631e+00
2.983068864465277414e+00
2.999813361359668917e+00
3.009078924678901146e+00
2.982000247109015678e+00
3.036150012074100513e+00
3.162605781976472574e+00
2.927407171601974500e+00
3.080601947056049283e+00
3.077225468292799082e+00
3.050276470626283487e+00
3.050846977108693014e+00
2.945281054146661415e+00
3.014990291761161068e+00
3.036009016205371669e+00
3.047522412337493325e+00
2.961605640021648167e+00
3.008894465468171742e+00
2.956964214076201358e+00
2.941185744999593066e+00
2.987995430019221743e+00
3.025757266736234019e+00
3.157129406710940778e+00
3.048695983710874025e+00
3.004345166329774219e+00
3.096529688496920674e+00
3.048802672365472421e+00
2.997891988654769690e+00
3.058967736916435864e+00
3.003119959251296489e+00
2.981709775358604819e+00
2.961194815256012358e+00
2.930453669139509554e+00
2.977659951718868214e+00
3.026384590142768616e+00
3.048909101383427966e+00
2.959698414953212620e+00
2.974217653039070264e+00
3.026639445002423656e+00
2.962272429871412704e+00
2.978718929660117087e+00
3.036033969513578512e+00
3.012716951693239054e+00
2.921538100253990411e+00
3.059850159548197279e+00
3.111158868345431650e+00
3.111947596472017796e+00
3.190562070466359312e+00
3.155101024441414381e+00
3.147453231257413719e+00
3.149062794324577030e+00
3.032346983811480712e+00
3.068197329419316333e+00
3.214059879076362147e+00
2.908642982005818389e+00
3.118211156476116130e+00
3.071131151505485324e+00
2.878794962239533017e+00
2.947202649196191349e+00
3.010793624469258578e+00
3.007430116129752307e+00
3.063518980540292258e+00
3.025827557610012875e+00
3.007509325473836537e+00
2.925711734501837746e+00
2.986254440350105011e+00
2.969680461056953824e+00
3.019347571753685067e+00
2.970585404910055516e+00
3.074587441708228841e+00
3.200563487428066622e+00
3.191161442767443290e+00
3.187329835461517380e+00
3.096692473058105577e+00
3.099619365797527504e+00
3.194130854905960604e+00
3.079293576612216921e+00
3.135451643075615635e+00
3.053604138519011801e+00
3.101468719584078659e+00
2.898219516734889645e+00
3.016941635863344295e+00
3.106256137320080768e+00
3.048531349937893431e+00
2.971981361890938977e+00
3.082980419046382092e+00
3.133528876638365990e+00
3.157594309068282978e+00
3.023914664532875385e+00
3.020246797426564100e+00
3.020041775946380014e+00
2.973694124580372300e+00
3.063720559920963371e+00
3.027296026768463211e+00
2.947618910958186067e+00
2.943303205306678105e+00
3.061189077851571128e+00
3.115083481736000248e+00
2.929463368843467030e+00
2.944326534260851336e+00
2.967656479211731924e+00
3.025589953795929432e+00
3.015354525096709537e+00
2.981357730845087595e+00
2.988177042780429726e+00
3.085494819510171460e+00
2.865616412949932190e+00
3.152500248181089315e+00
3.073539025375587652e+00
3.028008574469660985e+00
3.084566498596168049e+00
3.144411323411904213e+00
2.940826379063241625e+00
2.950211803987197623e+00
2.963732465657802795e+00
2.953234931615221992e+00
3.034463654739266936e+00
3.013103211248350011e+00
3.105879515007492930e+00
2.977660319680423662e+00
2.956467909117487025e+00
2.885280010069982026e+00
3.051573699427194697e+00
2.921563019532168237e+00
3.002474969022070006e+00
3.018124864799403007e+00
2.997573835834545175e+00
2.961618980379327137e+00
3.152250239041061608e+00
2.960041815980864133e+00
3.028313645258358555e+00
2.988394577349132497e+00
3.023698381974187832e+00
3.072421081640118956e+00
2.984107277314739459e+00
2.928465130840132158e+00
2.958441233944137050e+00
2.923900486425522249e+00
2.927018416831613123e+00
3.032959067606181058e+00
3.023297215700087470e+00
2.907424746897623091e+00
2.890485388841581127e+00
2.908549086525501259e+00
3.009343218363565775e+00
3.031928006089887884e+00
2.938293128431936019e+00
3.041398874395750962e+00
2.950802890679799173e+00
2.928452391317334147e+00
2.929973352571971112e+00
3.055922629577618732e+00
2.926186384700220078e+00
2.919827396919630225e+00
2.998192333261627152e+00
2.985179990829406549e+00
2.954014400352911629e+00
3.113212554529755760e+00
3.072915226000573874e+00
3.088334560869288481e+00
2.988504832747900686e+00
3.100771345015072011e+00
3.000316085462448434e+00
3.024410034866992447e+00
2.975342440534813448e+00
2.914128228593643399e+00
3.093342487419653342e+00
2.996514364236891215e+00
2.951931113314426369e+00
3.103543996467617028e+00
2.956139459062183228e+00
2.944192487331930508e+00
3.118989853138920409e+00
2.939905775886451078e+00
3.038804663295651576e+00
2.972435693037546400e+00
3.010078000369442730e+00
2.842647192190824512e+00
3.116223386334886936e+00
3.107347544706644538e+00
3.044549327396418370e+00
2.929540806704384437e+00
2.958040931203010704e+00
3.094690418135438215e+00
3.038947344128748895e+00
3.100781271587692345e+00
3.122704704330152126e+00
3.297789207302418646e+00
3.062222233173731656e+00
3.004162535996672823e+00
3.046878968922039466e+00
3.208214235095018019e+00
3.025863660200952765e+00
3.027986569335424427e+00
2.876340000997082758e+00
2.961557054598150440e+00
3.053270179099456971e+00
3.107991563925180944e+00
3.201678440290965266e+00
3.086042913068148152e+00
3.068761530365080148e+00
3.149360123969915826e+00
3.127586166210377439e+00
3.023159676081129454e+00
3.117106901843237132e+00
3.023816604462251867e+00
3.106422399465472939e+00
3.231099111667576018e+00
3.027582494498580967e+00
3.130532792440549272e+00
3.047305421111793144e+00
3.198340514176834848e+00
3.062116451599329103e+00
3.120719163017939835e+00
2.923088971380122914e+00
3.054868582362701090e+00
2.995190930709549448e+00
3.063493492483456038e+00
3.060517123952720020e+00
2.959478035903942317e+00
3.081112544016921362e+00
3.005553621510513196e+00
3.052050389272148667e+00
3.077265455337529154e+00
3.154561650619522428e+00
3.045192697383510616e+00
2.929317085857978231e+00
3.140220896266955553e+00
3.042306086799208664e+00
3.098485926583275152e+00
3.019153968250863684e+00
3.041767962275692128e+00
3.133229993092434107e+00
3.116620912017376455e+00
3.108858221217546625e+00
3.396994806115882337e+00
3.287549353919874129e+00
3.480586851453808084e+00
3.683779823064407655e+00
3.589973651530237397e+00
3.655374314785705625e+00
3.718406112779052641e+00
3.684013313053656979e+00
3.521546159949240362e+00
3.708744047484916262e+00
3.844206112702551081e+00
3.493380077525101157e+00
3.688674870733914979e+00
3.573300349691188593e+00
3.507967910321807548e+00
3.562078969360761072e+00
3.349869306913781486e+00
3.619186015160073655e+00
3.663631650575352783e+00
3.632242775230807741e+00
3.974702288849936149e+00
3.664798250447241390e+00
3.801734955675524219e+00
4.022138502232654567e+00
3.912409733905482412e+00
3.894238270093978382e+00
3.815798125637733573e+00
3.854220808300179435e+00
3.777453889187654568e+00
3.754917800103415360e+00
3.404924332831062550e+00
3.717567795248170714e+00
3.550542654734876624e+00
3.587683476334577293e+00
3.619660476142932737e+00
3.759041696920938147e+00
3.741024045418158916e+00
3.824791469367180952e+00
3.635595810534513195e+00
3.845619672362749597e+00
3.759886481473692754e+00
3.788052423636552923e+00
3.782583502303889844e+00
3.870359261667737805e+00
3.852472698183628363e+00
3.903598512461575076e+00
3.906490097282955265e+00
3.874421405183002154e+00
3.988484131593799553e+00
3.769028064464459593e+00
3.840269476335776755e+00
3.831225312821373130e+00
3.841251428382167710e+00
3.877413901542744679e+00
3.985482074124427232e+00
3.849983300624618021e+00
3.972186046199655873e+00
3.630611617677645953e+00
3.955675532385982240e+00
3.785695292014846114e+00
3.745805251778997480e+00
3.834075738881046025e+00
3.666653848783527625e+00
3.763635340388460815e+00
3.892801871411781356e+00
3.888101841271076609e+00
3.913314490420798819e+00
3.923619933247634695e+00
3.811152024208472877e+00
3.766298750717143928e+00
3.648379010918875398e+00
3.740972396192898231e+00
3.716276769827151050e+00
3.624133189511109077e+00
3.729790632829158792e+00
3.746809237466928622e+00
3.641152180991751752e+00
3.723561311795269724e+00
3.782065847693121707e+00
3.666003808291731669e+00
3.659482581017670100e+00
3.842594177971770719e+00
3.668196449040728613e+00
3.628367212945924791e+00
3.721231976479630887e+00
3.758449795500593993e+00
3.955495589644302701e+00
3.634355105673595876e+00
3.676577891944326382e+00
3.642007782021740692e+00
3.772694104569636941e+00
3.722641704185507994e+00
3.678665552255950821e+00
3.883614290780246225e+00
3.847486834724095139e+00
4.030862686982813692e+00
3.787630975990222026e+00
3.929759211507133365e+00
3.873434934823022147e+00
3.897166871919292230e+00
3.794656368855782169e+00
3.844349703496936499e+00
3.922073733512438043e+00
3.900968968234163725e+00
3.839907926605504951e+00
3.831849596650107603e+00
3.787836859502508258e+00
3.770806029982755714e+00
3.955037004882438811e+00
3.880086219057000019e+00
3.852693931631877788e+00
3.729346619573646660e+00
3.743386541690120861e+00
3.983082057154483380e+00
4.134656822586508795e+00
3.905766486749929545e+00
3.914989436577934523e+00
3.821038061273648090e+00
3.734747766146667036e+00
3.974487962010154529e+00
3.862859919547766641e+00
3.849041603109183640e+00
3.763403236591361889e+00
3.877907839762179343e+00
3.785566980091934486e+00
3.637734229555565690e+00
3.826317334328666053e+00
3.813601372612631657e+00
3.880709017090814950e+00
3.715794612049379886e+00
3.887097132822535883e+00
3.714702334757437718e+00
3.817116717809353688e+00
3.936026381268330265e+00
3.785681472702905559e+00
3.856372406033953038e+00
3.739213492365866198e+00
3.707186320419385783e+00
3.684056808845001640e+00
3.837224204403259620e+00
3.778571307364356091e+00
3.845624281361024188e+00
3.960420688187132221e+00
3.899477637756970871e+00
3.761746336421959214e+00
3.662089143572531125e+00
3.660041113062431961e+00
3.617167062585167070e+00
3.757672912281710520e+00
3.525899877133955140e+00
3.678637617350726252e+00
3.776419357084196182e+00
3.797183585535919725e+00
3.925943360486024769e+00
3.883413502513575200e+00
3.732722244853154514e+00
3.833219273753258438e+00
3.863549678383771724e+00
3.775841979091046241e+00
3.804405459689173430e+00
3.855063357761574050e+00
3.699387346642699637e+00
3.927811118189552086e+00
3.661396493259849283e+00
3.770920139759594836e+00
3.727194332227191875e+00
3.781058012760312170e+00
3.853783280206863004e+00
3.804572822629590512e+00
3.938826316130563665e+00
3.578502509820709054e+00
3.764574840472223016e+00
4.020772002386792998e+00
3.846124622008199712e+00
3.828830589509994553e+00
3.927799041371583311e+00
3.771516654797511414e+00
3.910501868788087698e+00
3.715265904849992751e+00
3.740941149861611414e+00
3.771756974721567346e+00
3.813190917681588132e+00
3.878868768196568784e+00
3.732585645051724743e+00
3.720571320697119155e+00
3.717567541932814912e+00
3.760764927972969129e+00
3.696493698133544559e+00
3.763054656983858770e+00
3.865449399491593496e+00
3.851227022416920942e+00
3.735300868613235181e+00
3.758375083670024264e+00
3.778941962398972176e+00
3.879668339980274272e+00
3.907040997156816964e+00
4.050785549858264112e+00
3.825894249877920927e+00
4.040889836252994805e+00
4.235502303618393860e+00
4.076282191932030230e+00
3.877772160867530182e+00
3.601718594523616090e+00
3.699106645350661804e+00
3.733274061728073079e+00
3.944479725364396838e+00
3.891293737383437978e+00
4.129291791670627099e+00
4.024144523124754791e+00
3.752050910021288654e+00
3.741160149202032326e+00
3.780625545477533933e+00
4.014864036777766820e+00
3.678862615605013708e+00
3.862112080530909708e+00
3.892190459695944238e+00
3.861391017797867420e+00
3.815005241308613293e+00
3.768726874730224718e+00
3.854993537115410707e+00
3.876606215501241071e+00
3.993398103478365435e+00
4.087956718413563451e+00
3.877666885479321479e+00
3.912166596154996956e+00
3.983071026779245738e+00
4.007160087817904781e+00
4.057047723170444264e+00
3.965706405479275887e+00
3.073138374201211054e+00
3.007864472876524697e+00
2.999051381210803946e+00
3.015840523475241675e+00
3.118642952305969995e+00
2.983110170952672391e+00
2.852917066191490214e+00
2.992038770782632362e+00
2.980460103616300760e+00
3.148359522457870430e+00
3.060572499160507665e+00
3.039626460155991250e+00
2.940919540907671603e+00
3.021952853684634732e+00
2.978213715485163782e+00
3.028299004786258575e+00
3.017153159482105718e+00
3.070304405164639316e+00
3.139257492789465864e+00
3.121506346766890871e+00
3.082184399015636345e+00
2.925809722062975737e+00
2.902942620567321441e+00
3.030448238596072486e+00
2.949670628430081987e+00
2.943602502243918284e+00
3.139302855689924954e+00
2.973198994299874887e+00
3.077386298045349911e+00
2.951585591732705183e+00
2.880600952316128893e+00
3.055502682538251413e+00
2.947495887857632724e+00
3.052466218420088140e+00
3.004334184659891438e+00
2.922743271932586762e+00
3.026996014913757804e+00
3.019025444148510040e+00
3.187096612708289811e+00
3.047227722741480793e+00
3.025628596995994624e+00
3.014132169197509814e+00
3.134531026317675551e+00
2.988651519622990360e+00
3.060244573263370960e+00
3.026480492414740375e+00
3.074012636777885721e+00
3.184075192768661466e+00
2.976224504474632049e+00
3.039975638394042168e+00
2.995531887316296604e+00
2.994946452310907503e+00
3.033678196504705937e+00
3.036189596338957575e+00
3.006368917193444457e+00
3.004306029462204819e+00
2.920950196439171531e+00
3.045293786828355387e+00
3.007281204550031006e+00
3.011804551815480124e+00
3.044378773294821983e+00
3.039316524906744643e+00
3.071374364213722785e+00
3.115477234883432089e+00
3.107158819035401365e+00
3.078399791996718537e+00
3.012732730913027623e+00
3.089829872063759808e+00
3.041654885734563774e+00
2.939739607550445832e+00
3.134166545260857806e+00
3.003321817623020529e+00
3.103968358149528317e+00
3.053647982470567790e+00
3.164917625895204090e+00
2.880905075275947524e+00
2.996798950486417645e+00
2.924803154715865716e+00
2.980361047994407819e+00
2.888030252203817039e+00
2.973967297810554911e+00
3.005587492796537141e+00
2.921119369291985901e+00
2.884528576912011921e+00
3.053605626274827678e+00
2.904551875372675340e+00
3.047566958498829859e+00
3.009226003844590380e+00
3.020051833595990942e+00
2.986452654345868485e+00
2.961625468854314214e+00
2.981010208798273720e+00
2.990015596330484637e+00
3.030840772513576198e+00
3.087177521305634276e+00
3.065018345707657410e+00
3.072868020689135893e+00
2.969422556183256123e+00
3.038383685595258843e+00
3.001050862149720722e+00
3.096307511020509384e+00
2.903437665314887006e+00
2.890492895208895963e+00
2.990983592827013204e+00
3.062945124564738109e+00
2.908920707874950384e+00
2.930942585091511621e+00
2.948560980355008798e+00
3.003796441071853174e+00
2.977496298110585915e+00
3.031244400736626599e+00
2.958331601435407521e+00
2.971093009517836059e+00
2.887415178166448548e+00
2.921923434053228963e+00
2.930528134543907370e+00
2.995411120176612041e+00
2.953974652048974026e+00
3.046089829634320623e+00
3.030606061272723473e+00
3.038994536121142787e+00
2.982474431197053910e+00
3.047009947521462703e+00
3.025428473455936462e+00
3.003861071068619992e+00
2.954059803691065245e+00
2.908420285889969481e+00
3.017818141758926487e+00
2.916877807268608791e+00
2.965448578870005569e+00
2.967967711848054080e+00
3.087312160495481184e+00
3.161945442733157474e+00
3.034920100718399905e+00
2.967962440673829860e+00
3.052541211486918815e+00
3.003248562707488301e+00
2.957708889456204915e+00
3.023687037739556160e+00
2.956602394479729057e+00
2.980981493341058108e+00
2.953218686980189300e+00
3.053217959666637782e+00
2.958163894404954419e+00
3.120909442905537290e+00
2.986434083105137027e+00
2.959579872159419089e+00
2.993614861092219304e+00
3.012655879684600357e+00
3.002751193122930928e+00
2.944381562046129552e+00
3.054000756516118464e+00
2.916735883631066173e+00
2.919624063288371207e+00
3.061505709233177885e+00
3.032273719320608851e+00
3.079901305268507805e+00
3.103618889117899737e+00
3.113040742169290276e+00
3.019616137140302747e+00
3.017355418401254319e+00
3.054443357923592561e+00
2.979505328109573803e+00
2.872104976534964216e+00
3.097818063540803912e+00
3.025777010149638180e+00
3.049505539187279179e+00
3.053305757111497876e+00
3.018432695238393748e+00
3.047114305510890464e+00
3.129824673330950713e+00
3.018859115262673587e+00
3.033524817912773397e+00
2.954262399155688890e+00
2.943979173493671553e+00
3.015840284227889079e+00
3.003366804238195797e+00
3.039192956169078919e+00
2.951983897110327604e+00
3.022742541938515437e+00
3.001792338064426247e+00
2.880560134700019148e+00
2.918865351029118038e+00
3.065424575086761472e+00
2.905391758597755558e+00
2.972219120394492098e+00
3.013783954609260629e+00
3.079508388060684609e+00
3.081189420221193576e+00
3.002465043085799756e+00
3.001095663911897748e+00
3.019176263069309307e+00
2.986333749937009951e+00
2.955820569277007426e+00
3.082678451853256174e+00
2.977122310331940636e+00
3.044809190313580771e+00
3.013390868279341106e+00
2.948189593144491472e+00
3.031274134028332679e+00
3.061654326993383357e+00
3.005409231469822195e+00
2.975360710361479200e+00
2.964904547192206419e+00
2.960148427182468733e+00
3.129437107058723022e+00
2.967364923738257776e+00
3.022820043036235749e+00
3.036297453026943760e+00
2.947945022361117662e+00
3.043521758076449313e+00
2.951515991134301853e+00
2.950639021446689547e+00
2.967026264320135276e+00
3.072131670296912365e+00
3.080952155151726934e+00
3.020946205762407466e+00
3.041589167023023510e+00
2.986885130370808827e+00
2.933828544106262814e+00
2.874791742679011275e+00
3.029079378461235539e+00
3.051508022254333152e+00
2.857343420567354908e+00
2.889191258300697562e+00
2.961638545710730153e+00
2.837299039538440759e+00
3.027964853870810380e+00
2.957809103321793032e+00
3.103817833071559562e+00
2.980116030238719294e+00
3.006202621166746525e+00
3.140422411666458746e+00
3.035913587867629992e+00
3.036750192811849214e+00
2.993705734368214966e+00
2.913265057939129044e+00
2.903981453859855399e+00
2.885207557650795618e+00
2.990232939197472906e+00
3.036494362376533473e+00
2.890933407645978725e+00
2.985318480862982238e+00
2.954048536373865108e+00
2.916642675161907672e+00
2.958981387679855413e+00
3.010948136439004497e+00
2.955288539929747493e+00
3.053207592060155573e+00
3.024833030593208072e+00
3.068983112855568240e+00
3.011558839355229278e+00
3.020775163103256666e+00
3.065557376432642478e+00
3.170338478923161674e+00
3.003521978962210515e+00
3.009486483168113846e+00
2.934411747950000482e+00
2.995018980911650974e+00
2.954589947553110107e+00
2.919901937508077250e+00
2.963545389560900301e+00
3.051456461643481610e+00
3.040680502503910088e+00
3.063104866127342785e+00
3.141528086399325126e+00
3.001744005869248610e+00
3.083623195769652270e+00
2.966432649527160237e+00
3.141411259554113045e+00
3.033545516484382976e+00
3.139283684804173635e+00
3.031061325898105618e+00
3.032454437250058810e+00
3.061158388378868889e+00
3.198814019417222543e+00
2.992295164982289535e+00
2.894306847218745649e+00
2.906475881146951323e+00
2.912477745468518453e+00
2.907085753213281443e+00
2.935473519747139548e+00
2.798767875175204978e+00
2.950869153870328887e+00
2.955975176793127712e+00
2.976556635825410968e+00
2.877168663787323499e+00
3.072045738951390437e+00
3.018699583905578354e+00
3.118631312949756040e+00
3.144853803382690938e+00
3.058574488013044768e+00
3.001686613532103198e+00
3.029456167051300497e+00
3.077595461062803128e+00
2.934730983670813753e+00
3.019523235714436371e+00
2.962202593202166501e+00
3.058442653014905144e+00
3.071525054985408953e+00
3.017125557227294586e+00
3.033524729950403120e+00
3.021104556466031710e+00
3.035381006103240242e+00
3.049027930732808755e+00
3.096803204613104654e+00
3.136893992643158935e+00
3.126303908200372295e+00
2.965426666421204338e+00
3.023526734609026434e+00
3.107395190767925364e+00
3.114259502379688183e+00
3.123142364255556469e+00
3.084335129520891616e+00
3.007239077355422285e+00
2.948914132599012916e+00
2.883944720778846893e+00
2.882764855579906804e+00
2.985571084108814333e+00
3.011987166318011333e+00
2.931452368405187414e+00
2.866228946982471104e+00
3.025286770914707990e+00
3.046300360530961537e+00
3.034229911020210224e+00
3.011364516301563210e+00
2.935018155219096592e+00
3.074615363284917358e+00
2.933558487033841367e+00
3.025471704413001284e+00
2.986252920789299381e+00
2.939351775631012575e+00
2.877450306475133779e+00
2.795987437792455843e+00
3.015182906098406779e+00
3.046084803912542771e+00
2.935981527234087896e+00
2.965988276043428407e+00
2.998528366179519011e+00
2.956962594747016393e+00
2.888288744368847194e+00
3.000824700146744739e+00
3.010764510723490162e+00
3.000370533335294798e+00
3.040453274933137440e+00
2.877242190773580788e+00
2.929019239178404899e+00
2.933763760242570129e+00
2.905946521704902530e+00
2.974151755760001237e+00
2.961402074781903426e+00
2.969714412178848129e+00
2.827335005091667686e+00
2.924704659726894196e+00
2.970389617914374281e+00
2.904371422631935928e+00
2.953620869753293299e+00
3.045323504380923474e+00
3.083922061334132270e+00
3.008709162049640451e+00
2.869800279518654573e+00
3.049636616021393909e+00
3.010777470497309150e+00
3.131926038264418288e+00
2.946793996873915855e+00
3.087370991286957800e+00
2.982659920363937012e+00
2.900782946727997302e+00
2.934458541051519376e+00
3.078570335791683377e+00
3.031232645816826388e+00
3.086485490590786807e+00
3.034423129127306051e+00
3.088589236535053129e+00
3.021016819241311158e+00
2.893470908654952822e+00
2.909916396641492042e+00
3.183489619425220241e+00
3.073253071047644447e+00
2.923416744769144149e+00
2.905819046761499713e+00
2.833831475667733635e+00
2.932760575202795206e+00
3.019003604352261227e+00
2.903564106102923148e+00
3.194517650937716891e+00
3.017522726293705215e+00
2.975366190118352350e+00
2.967277724192103339e+00
2.999607051182578754e+00
2.939185878955417053e+00
3.010780137330335116e+00
2.998989808375460697e+00
2.990173314441025187e+00
3.115061301199959054e+00
2.961724784799362187e+00
3.058135238663362898e+00
2.951345424509795201e+00
3.018368777667654879e+00
3.098148203909473430e+00
3.185284476934140852e+00
3.019956720507226411e+00
2.938638892225835075e+00
3.005340000107654674e+00
3.102328373570948816e+00
2.967332331632217102e+00
3.089890428593111249e+00
2.973541958855728140e+00
3.125231784820605263e+00
3.073917212929541343e+00
2.999321282519336052e+00
3.134412578334329513e+00
3.154325512060684567e+00
3.131820674551134331e+00
3.157504384660803964e+00
3.335133085837597378e+00
3.329807301495977701e+00
3.004586892990654512e+00
2.959550722551913093e+00
3.184219273376845294e+00
3.291044420521827440e+00
3.169099266219406186e+00
3.058128973414943719e+00
3.313861204858514764e+00
3.151502659754281233e+00
3.270972483063498082e+00
3.090539947258712061e+00
3.021545356981338859e+00
3.227646783979193135e+00
2.984482570494482179e+00
3.072044623893818827e+00
2.941303669285097122e+00
2.866540412025964546e+00
2.934614127269339345e+00
2.987526592377186763e+00
3.030123746504443716e+00
3.122423938096679397e+00
3.237526700990889683e+00
2.962683299123248126e+00
3.122356359413585469e+00
3.273349709419160369e+00
3.162640684409231184e+00
3.001280431599541831e+00
2.992906774424682226e+00
2.977718433153245581e+00
2.906708442211314747e+00
3.050418646221966235e+00
2.937759952376342909e+00
2.921288619961647015e+00
2.987374742138937389e+00
3.082262066656102917e+00
3.074428377280642888e+00
3.030893208312493314e+00
2.985231598912685858e+00
2.975332624946240845e+00
2.975871771467330174e+00
2.850734628507249901e+00
2.958162332473700307e+00
2.962405620320824440e+00
2.956379363551446815e+00
3.019992440675842715e+00
2.902540171758591026e+00
2.960818576104320865e+00
3.000873275837009135e+00
3.017765996392158367e+00
3.009620321973748958e+00
2.991909064742967583e+00
2.985414169822136365e+00
2.982704679780861401e+00
3.155549889091440630e+00
2.987828122082286875e+00
2.876733318173573029e+00
3.189608576487421132e+00
3.243208907429309118e+00
3.195285962456248630e+00
3.318982416560186888e+00
2.930487356871805726e+00
3.219827921718172448e+00
3.309766202074807762e+00
3.535415175798481524e+00
3.483157401701679756e+00
3.490762299898068743e+00
3.318487065912830047e+00
3.450658403363059623e+00
3.388600028519193508e+00
3.590466341129147754e+00
3.380332179159756922e+00
3.589789847517015797e+00
3.627046469080348778e+00
3.507885775697555442e+00
3.508564888534490667e+00
3.448885926887442555e+00
3.498032238500403235e+00
3.390797010813753065e+00
3.591691361788518222e+00
3.351593035673138932e+00
3.406910772132666576e+00
3.380651035781352842e+00
3.540982966403453780e+00
3.503289870320481558e+00
3.514986363261697111e+00
3.402638888039946963e+00
3.382993387353718351e+00
3.492534121690285875e+00
3.517743776524054677e+00
3.437049482175602577e+00
3.284835347889051516e+00
3.250344002939226762e+00
3.462255413654119263e+00
3.426696340464053137e+00
3.551552039582358766e+00
3.445499788629779125e+00
3.497467000529890679e+00
3.598907664549240604e+00
3.526853982254112285e+00
3.378631257146667011e+00
3.520851163580034804e+00
3.430748412152498705e+00
3.417803173129521088e+00
3.385889116191375781e+00
3.377778860465796118e+00
3.305160725855408987e+00
3.343145410398110418e+00
3.585186789751480418e+00
3.416371834830490783e+00
3.362775632161582262e+00
3.525774816924231114e+00
3.562567836091745210e+00
3.518339529468968330e+00
3.548775370657094808e+00
3.616825119927877363e+00
3.580085150777239988e+00
3.356053588321365577e+00
3.480556775158430316e+00
3.386602824977715365e+00
3.561767358122659211e+00
3.560255450561127688e+00
3.301086677394847069e+00
3.425351701271341476e+00
3.500379182881455886e+00
3.442331005292002200e+00
3.498173373573212785e+00
3.432132191325426795e+00
3.520798326903707309e+00
3.492063767654399520e+00
3.465215955199097753e+00
3.380558333397521764e+00
3.370965288803721815e+00
3.390108143188070411e+00
3.414075929193528314e+00
3.636285556731690072e+00
3.420181919159070105e+00
3.324239752582635266e+00
3.241274318867653825e+00
3.486192296018359116e+00
3.509653662101053229e+00
3.346643136973890265e+00
3.410764884719201806e+00
3.323094998804752453e+00
3.360759818863813475e+00
3.494210486998320597e+00
3.464086895741320227e+00
3.404351142773968331e+00
3.388843990316917409e+00
3.617272603316450841e+00
3.302719235017781418e+00
3.435327570075554782e+00
3.332795705069623970e+00
3.490578384469440021e+00
3.407017783666908883e+00
3.541707778577011911e+00
3.814081940824056716e+00
3.524463784881640915e+00
3.561127032972160933e+00
3.647227785443219350e+00
3.664732554329475533e+00
3.594542682414850976e+00
3.676075085027402878e+00
3.698329416424098515e+00
3.646744817680592998e+00
3.053066173351901114e+00
3.021439526800472564e+00
2.894263169581868578e+00
3.049494798155538255e+00
3.054568889851159152e+00
3.059345195824235475e+00
3.086912256007078081e+00
3.019245271998134417e+00
2.905464325643246859e+00
3.003105624229891024e+00
3.077053708750269845e+00
2.947904227324312565e+00
2.899721220406144884e+00
2.977553347610601531e+00
2.982145533987635044e+00
3.005318210067968732e+00
3.046239979355865213e+00
3.057262636981481929e+00
3.002730080509955268e+00
3.051150812759697573e+00
2.917028115070621652e+00
3.032997195919204358e+00
3.040687207160735817e+00
2.926610581465014072e+00
2.988559740216905514e+00
3.067339309952954451e+00
3.037962368231581056e+00
3.029210752493812997e+00
3.034946944719334017e+00
3.000087601123447190e+00
3.058157667611969277e+00
2.931131157908533513e+00
2.959882636045447768e+00
2.919674328929907414e+00
3.043673205508552471e+00
2.890007591269428744e+00
2.970333163463894532e+00
2.933622420520229035e+00
3.018427705886881363e+00
3.023374382630523272e+00
3.081189214687093170e+00
2.965147097624685202e+00
2.861875154832147050e+00
3.043058934903498880e+00
3.092049412686790344e+00
3.188487892334558982e+00
2.958942489188739255e+00
2.849643410421422995e+00
2.816124093357783575e+00
2.935187352352957912e+00
2.787677559701822183e+00
2.903062036338869056e+00
2.849254671356155288e+00
2.928613173810147519e+00
3.262619700437071835e+00
2.889089912654397185e+00
3.052770105450736793e+00
3.012690376263367664e+00
3.095841830625617686e+00
2.950370916900441731e+00
3.136615401127579528e+00
2.986643016664205064e+00
3.101320523834568910e+00
2.967635860908861112e+00
2.936580504361412824e+00
2.941334574248473999e+00
2.826377264092956310e+00
2.869732834246259578e+00
2.926343791476384126e+00
2.819609053641505714e+00
2.980071268258106532e+00
2.925957551822281122e+00
3.009352295718927817e+00
2.949920822556502564e+00
2.961729509882114808e+00
3.188601213133404944e+00
3.125120427455160055e+00
3.088704664976153147e+00
3.120476474396415068e+00
3.078153494462242623e+00
3.064527213123978022e+00
3.288725992787905561e+00
3.117982459268151540e+00
3.127211476291888559e+00
3.092677037887737956e+00
3.073712979922259780e+00
3.163181439784339410e+00
3.037026200186953684e+00
3.088513308521280365e+00
3.061445496700057944e+00
3.257659069521422257e+00
3.070413548306170082e+00
3.071648544782847434e+00
3.047656708043921636e+00
3.104465484088165361e+00
3.118615873217857715e+00
3.185630215342906357e+00
3.099784398766091353e+00
3.118205764262719892e+00
2.917689303659573241e+00
3.079965409819246602e+00
3.121306643405006742e+00
3.146715300394432813e+00
3.140790745437976206e+00
3.169147100693883612e+00
3.034814020080926156e+00
3.240899028190733944e+00
3.119041062885257620e+00
3.148253329427430636e+00
3.099008738758064041e+00
3.132593355497805376e+00
3.199700707213708917e+00
3.119291664774098027e+00
3.164353247623728382e+00
3.032481188357126101e+00
2.964761962216667435e+00
3.073278117390703112e+00
3.020545208401430148e+00
3.129411664107777824e+00
3.203909270707316459e+00
3.024062506179215237e+00
3.063510208319592198e+00
3.184791360074012090e+00
3.213926726910730114e+00
3.258563855423158184e+00
3.108450260825703637e+00
3.137576220785970982e+00
3.153395290471077583e+00
3.132111711686052846e+00
3.186172267030578098e+00
3.268903301852586818e+00
3.037226358985063435e+00
3.111505405609267250e+00
3.190510806105649966e+00
3.123548006853278380e+00
3.188983194377196462e+00
3.280492061488244460e+00
3.210337707607136881e+00
3.357551505142234660e+00
3.191620069275405314e+00
3.201835964264169387e+00
3.337378383478126320e+00
3.371510565486362410e+00
3.427121880022612643e+00
3.278871648391870952e+00
3.398338614308824557e+00
3.374022367584696980e+00
3.372253810368011528e+00
3.082447691669740752e+00
3.228441453116447590e+00
2.907342670486531500e+00
3.125640390817827630e+00
3.132151222623680287e+00
3.182845765149849182e+00
3.047958747642418587e+00
3.030298641710259755e+00
3.127093661115098122e+00
2.931706644801238770e+00
3.072042704661691825e+00
3.032706092351570071e+00
3.081723831487640730e+00
2.935204681230775936e+00
2.839407014549672148e+00
2.987597489705793752e+00
3.070946779873505950e+00
2.819933730618909618e+00
2.959311157077376020e+00
2.959009368445223220e+00
2.907680078812256763e+00
2.820424039891394674e+00
2.765188493962346339e+00
2.856627708123090859e+00
2.844014402731110280e+00
2.962421595305869904e+00
2.931432619467885470e+00
2.825437408451334509e+00
2.932229957619628902e+00
2.844376761525212682e+00
2.990910573169084152e+00
2.890421649904347579e+00
2.940404921297768315e+00
2.897662492747634211e+00
2.846493975002097443e+00
2.877463331109074041e+00
2.877387357198933238e+00
2.712927920825691341e+00
2.880280632753422942e+00
2.867331735905372270e+00
2.813170564525602657e+00
2.835989324512523613e+00
2.835611632438804097e+00
2.926987523365627730e+00
2.919492501323129208e+00
2.960152126541617967e+00
3.009587343191761466e+00
2.825095874477992375e+00
2.908168403530435153e+00
2.803204100982903402e+00
2.985228681634485071e+00
2.875874126089883021e+00
2.889115734439974492e+00
2.967675155732753645e+00
2.869211175382495149e+00
3.062249297981799234e+00
2.971883685386186968e+00
2.930225805277243634e+00
2.907075169920681379e+00
3.021941236920995699e+00
3.151825970672118782e+00
2.930977498475078491e+00
3.023520198977504236e+00
2.974754722462841894e+00
3.049727793481199267e+00
3.012864599307726987e+00
2.957339488588375254e+00
3.025154084946335864e+00
2.955854727382883684e+00
2.948460999010866335e+00
2.989883171264789752e+00
3.043330716513429568e+00
2.960797432913385485e+00
3.002186548924894893e+00
2.898261745610483775e+00
2.965405267366317155e+00
3.020246150035708954e+00
3.092694163110568883e+00
3.095381077831101280e+00
3.120970863698322439e+00
3.155646855033794829e+00
3.158779924672807660e+00
3.085615094087212018e+00
2.830876078946376051e+00
2.926201899087974567e+00
2.958722890381924930e+00
2.952609176879136488e+00
2.900884519564402186e+00
2.998813050064877750e+00
2.856289251388799411e+00
2.845306600013725262e+00
2.884201434522791541e+00
2.955115961955174786e+00
2.845334857003935181e+00
2.844837102306605470e+00
2.961909594040706306e+00
2.959819673475558854e+00
2.892871663382578173e+00
2.984590279634288024e+00
2.980441207498945477e+00
2.860634637954936110e+00
2.910482726545927434e+00
2.880515567079708461e+00
2.769118203269671952e+00
2.904765333574686803e+00
2.967135490424489319e+00
2.930413472066952796e+00
3.019573545443863249e+00
2.971352018387100280e+00
2.997448390127476436e+00
3.133836988577030525e+00
2.823323273088418350e+00
2.928424200722933080e+00
2.950198676850495971e+00
2.887852022610724934e+00
3.080874550211626151e+00
3.074164480394357746e+00
2.990383798575880991e+00
2.965993160222285763e+00
2.962645276873975497e+00
3.052541687750732091e+00
2.977414188479404533e+00
2.981152156519687679e+00
3.026186730876694320e+00
2.825881874792183890e+00
2.920263342441851595e+00
2.984241727037909797e+00
3.040952861251467798e+00
3.043724962523924660e+00
3.009651455683436616e+00
2.873660908356674870e+00
2.925324370783061401e+00
2.992699576625479807e+00
3.025771631267717865e+00
3.026521046797161496e+00
2.949196713086055688e+00
2.951820809074619412e+00
2.960882084461712083e+00
2.903128425966770454e+00
2.898616718648849400e+00
3.028020865298497899e+00
2.929720614415314284e+00
3.038527575878172904e+00
3.055376509140630414e+00
3.011680719051426536e+00
3.042596806981626933e+00
2.970686356490827240e+00
3.053697448832555672e+00
2.940133912323506848e+00
2.988314281173173104e+00
2.936842511469451189e+00
3.001796026295073805e+00
2.993346121252241421e+00
3.126196953907336429e+00
3.083126655301593022e+00
2.995924362014482867e+00
3.156173105246041555e+00
3.118965133426527370e+00
3.066455990379143959e+00
3.012204291515335974e+00
3.093907758844698819e+00
3.194998039618060837e+00
3.086050531000711139e+00
3.164724236207295149e+00
3.191551398893264668e+00
3.281080257139750156e+00
3.101021979217637004e+00
3.142907489941625609e+00
3.102320252343811369e+00
3.066243264772090527e+00
3.098794115996384768e+00
3.185972517581187269e+00
2.967699306183157582e+00
3.148578128181884317e+00
3.017748225727696632e+00
3.061506133768041593e+00
3.005116311746566016e+00
3.067016626662705026e+00
3.172391433404396999e+00
3.091103382301127578e+00
3.109210832155591131e+00
3.163210668986379925e+00
3.017614222377956512e+00
3.126555059015250215e+00
3.160419796186551000e+00
3.209703579760986525e+00
3.110354543509556091e+00
3.043045154361908811e+00
3.022277974058783734e+00
3.173082498250249017e+00
3.049460359866908998e+00
3.108212687450713663e+00
2.979586758126378854e+00
3.135845641538539841e+00
3.021660579245708966e+00
3.080543608529343391e+00
3.123654438973489711e+00
3.101688716304382254e+00
3.008004749461073324e+00
3.035772942480754910e+00
3.160957334356995219e+00
3.109579117032882145e+00
3.030956138456326610e+00
3.089739003603892087e+00
3.102576742533248222e+00
3.181336884258600950e+00
3.183195677307634863e+00
3.127809510069963661e+00
3.163310680787953633e+00
3.238560935438305144e+00
3.126287944236466387e+00
3.279788424112429546e+00
3.198128405998076573e+00
3.129708056003224215e+00
3.106392418841182224e+00
3.214548276087398904e+00
3.299252965148844918e+00
3.166146340377693047e+00
3.181134208665293617e+00
3.152130914526810823e+00
3.053753885269254287e+00
3.107651845916344691e+00
3.108592883967062903e+00
3.138257090469716903e+00
3.094597721473278717e+00
3.214332119734387927e+00
3.209883179619666294e+00
3.217167813651149899e+00
3.148486569834586746e+00
3.172275037858818703e+00
3.233394471221962885e+00
3.348675146946990200e+00
3.072093214524035165e+00
3.230069809673913106e+00
3.117050623334685522e+00
3.199397166052984520e+00
3.163146281724615427e+00
2.965606522245276544e+00
2.980895994145920103e+00
3.054199293459390674e+00
3.009850785583902955e+00
3.118198761226390392e+00
3.059340628561610931e+00
2.966415643178324846e+00
3.064683119391315103e+00
3.009814739551823326e+00
3.065425417548881093e+00
2.975907671302356228e+00
3.135165788970231571e+00
3.130457266107259606e+00
3.126068624035331478e+00
3.034390979789380438e+00
3.099258373501520225e+00
3.019925650806744244e+00
3.036980897880559915e+00
2.933666518191710537e+00
2.968671112708573645e+00
3.130396170094931207e+00
2.983995966046087300e+00
3.001527978513721440e+00
2.961383767846871518e+00
3.025839536603359914e+00
3.044510960624731588e+00
2.967977652696513591e+00
2.991881946950284643e+00
3.033575378269796730e+00
2.950256354004215709e+00
2.861047474803151136e+00
3.053703852182966472e+00
3.168159886720519403e+00
3.182649146352948488e+00
3.063519633303641410e+00
3.137210258093366289e+00
3.221055250619563992e+00
3.084115032985416782e+00
3.102928404556449582e+00
3.080858472273662496e+00
3.163269414086662845e+00
3.098571975677811619e+00
3.163632984042159535e+00
3.093219364886806488e+00
3.174184087505739438e+00
3.174428961913852376e+00
3.262443490005770830e+00
3.226277672282284126e+00
3.347159642076074526e+00
3.130870624242479749e+00
3.174087781634292060e+00
3.099141661715656859e+00
3.125960414191370607e+00
3.226504434014042744e+00
3.206959249916522037e+00
3.206794294785687338e+00
3.190736502313763712e+00
3.159396632509557712e+00
3.158098254990546305e+00
3.293689291293465438e+00
3.259211150726653905e+00
3.085259906726531387e+00
3.160895289755831339e+00
3.219079131806068972e+00
3.270900789622171789e+00
3.107357861911591801e+00
2.927225047768171606e+00
3.407694864234300347e+00
3.398822624696221872e+00
3.167699550062799130e+00
3.105107839430028882e+00
3.170789755080535510e+00
3.009190171857226037e+00
3.088289573310929015e+00
3.269145788308182699e+00
3.130486320434453962e+00
2.981099778532296352e+00
3.074751271319459356e+00
3.145659558487330365e+00
3.167116830725335230e+00
3.122108651620723485e+00
3.163926213287026723e+00
3.198651801422767171e+00
3.244167626356807332e+00
3.183104660897772220e+00
3.331644952220103484e+00
3.540433948222203142e+00
3.290109538589638394e+00
3.269694663371435883e+00
3.234873443577865881e+00
3.111296638484372323e+00
3.184094096489384462e+00
3.211802973073528911e+00
3.214147347366926422e+00
3.223349080752253570e+00
3.374604129231842720e+00
3.260614357203667879e+00
3.308799445662397698e+00
3.309515556088665100e+00
3.185793835629646242e+00
3.313150918526942768e+00
3.241503552116080211e+00
3.184445475776923384e+00
3.154375677459849481e+00
3.340689057592362232e+00
3.330338319529392521e+00
3.258247737890934914e+00
3.312498690733338691e+00
3.225814654923882419e+00
3.313208257275758406e+00
3.434924214365940642e+00
3.234150066890974617e+00
3.358418642812213140e+00
3.380825754577382103e+00
3.367245606404673630e+00
3.387720504595907123e+00
3.468733753863374680e+00
3.352897983548520422e+00
3.230018886153922963e+00
3.341424900927042252e+00
3.346939003262091816e+00
3.226868477656305689e+00
3.243346260622522514e+00
3.310783055935465402e+00
3.354784452978861076e+00
3.275517370486488389e+00
3.489627726629194626e+00
3.216895065640480667e+00
3.201306577011489907e+00
3.117830850353450423e+00
3.232583111795540365e+00
3.008354620055355255e+00
3.327251427681994667e+00
3.198011134869225724e+00
3.247817307070069326e+00
3.229284388642752468e+00
3.206621567197066369e+00
3.172674336521161376e+00
3.239421626512572150e+00
3.087583048833327126e+00
3.101232030439776910e+00
3.264874009788065745e+00
3.170357271098536600e+00
3.317837992682578729e+00
3.245312984699995962e+00
3.324389150207121446e+00
3.335780350333478417e+00
3.204759730118670547e+00
3.144165932282721787e+00
3.195896015664644541e+00
3.179877027478478002e+00
3.264513189402295179e+00
3.302747863524379213e+00
3.287646232704568128e+00
3.371070570976367087e+00
3.386834328486156842e+00
3.065608141166102030e+00
3.148616937522556114e+00
3.119526581422608302e+00
3.252528528677855135e+00
3.363239207369832506e+00
3.146906177169269458e+00
3.355300322200083674e+00
3.257810323962425425e+00
3.362205156805378792e+00
3.199493834130273662e+00
3.170830060454677302e+00
3.182996006759079233e+00
3.392023859229876592e+00
3.411857571791083288e+00
3.377855875992750168e+00
3.487764926211358141e+00
3.478893661190042508e+00
3.369702067907353715e+00
3.313237715375952241e+00
3.353206373150859676e+00
3.398993476696194449e+00
3.352569440342570761e+00
3.266248396281810518e+00
3.325560388104176202e+00
3.190250027338305205e+00
3.317324708745986950e+00
3.312271628952113023e+00
3.400904360124449521e+00
3.144382407573921068e+00
3.260881445942607648e+00
3.216208304813407359e+00
3.091173305488909229e+00
3.117075792497725484e+00
3.237691857259960670e+00
3.282572151911549607e+00
3.113346426712721549e+00
3.185129305909721875e+00
3.322060315578505119e+00
3.191616068824257191e+00
3.049696304161636284e+00
3.020224053035331924e+00
3.082910560972192737e+00
2.984280202269583349e+00
3.182051832312275508e+00
2.870507514773217750e+00
3.005991549597855528e+00
2.961844820481226659e+00
3.039930761903134826e+00
2.865359658138572296e+00
3.004654825481783309e+00
2.882838705354719533e+00
2.955909170712021083e+00
2.900995832098560712e+00
2.906029885544965552e+00
2.955384818573952632e+00
2.922465367367926170e+00
2.927902566562694542e+00
2.876687524840968013e+00
2.909970865282811570e+00
2.947044062150799615e+00
2.926313929679429382e+00
2.852644824836259030e+00
2.977993901816128997e+00
3.104750466071734216e+00
3.092190153469006386e+00
3.015658026362451949e+00
3.065703574514922369e+00
3.096015812908754938e+00
3.043289428122282647e+00
3.009608566125895557e+00
3.068096705186271311e+00
2.931736413316303747e+00
3.002520551218821332e+00
3.034116859238046082e+00
2.971208071192217748e+00
2.976002351674392976e+00
2.934017834283431991e+00
2.987166379414348594e+00
3.058666415072988087e+00
3.120307299348113794e+00
3.150199299256457586e+00
3.044427250379345473e+00
3.010678334483304575e+00
2.984132694859123358e+00
2.940760973619811924e+00
3.216316286071886132e+00
3.086248981929017088e+00
3.137906400030358256e+00
3.228654290404590288e+00
2.936460050461099147e+00
3.083996576656604649e+00
3.094321904919709709e+00
2.969044409963963460e+00
3.173839422048832404e+00
3.125709676473245935e+00
3.080046410359478681e+00
3.106900707373776882e+00
3.059517049744832740e+00
3.032652244605436032e+00
3.089420324822219843e+00
3.135771294691217292e+00
3.176008035121607787e+00
3.244811196383078133e+00
3.322955297174958300e+00
3.348059649243007918e+00
3.361459133153617440e+00
3.150775783100284055e+00
3.200559840581673754e+00
3.212009439765979302e+00
3.094036028552397344e+00
3.151943400250767358e+00
3.084758467335479981e+00
3.196319855270556953e+00
3.229816970852663172e+00
3.197461490083145730e+00
3.292659714124581249e+00
3.209716779843603263e+00
3.180302560527941580e+00
3.289785708282964460e+00
3.168277280668355900e+00
3.213296924561408474e+00
3.158751437901159864e+00
3.234043697481887136e+00
3.196785620421670693e+00
3.239155304375674227e+00
3.151183348744500456e+00
3.045591825961297072e+00
3.184438030364110439e+00
3.281953912897273451e+00
3.268674082198165021e+00
3.218329984160253510e+00
3.206046964203146832e+00
3.098384779019645485e+00
3.019261052506941656e+00
3.118529770999119766e+00
3.073049001839495364e+00
3.190668655648797980e+00
3.202748450672508351e+00
3.236905042426385659e+00
3.225145859955733663e+00
3.077534238227725538e+00
3.120445465805546270e+00
3.265927638204606520e+00
3.240033184224264673e+00
3.029829621450429222e+00
3.196359148370155001e+00
3.398115456572654569e+00
3.143565405609785035e+00
3.050827452326188016e+00
3.059951616573949984e+00
3.080082575953978719e+00
3.018751252573545152e+00
3.158992629355297677e+00
3.078995751456918395e+00
3.071227109759748330e+00
3.173804407143609119e+00
3.133864922321187407e+00
3.167002205679942506e+00
3.259654187240507373e+00
3.068526410313809905e+00
3.072873271361836078e+00
3.033790395260819395e+00
3.127024825566017796e+00
3.142654292674177174e+00
3.076616720012199657e+00
3.069451732020773704e+00
3.006154926641703362e+00
3.124920967710483666e+00
3.092635304735471546e+00
3.234811030957170708e+00
3.139971480408994431e+00
3.275653947436635516e+00
3.219491119556041170e+00
3.334205504782467244e+00
3.172146911939596414e+00
3.235574318088827006e+00
3.254103538705273024e+00
3.041208195166092310e+00
3.025544216246133900e+00
3.195832759357237318e+00
3.003761885698326584e+00
3.036388803541134163e+00
3.105975569246638646e+00
3.378534632401235527e+00
3.054686555138869331e+00
3.072942743164472912e+00
2.935153875319492123e+00
3.206540541356520890e+00
3.052179177843472591e+00
3.129603930386576582e+00
3.047585674846774673e+00
3.229061970585529018e+00
3.235535836610824223e+00
3.188271359739314192e+00
3.189093815161135659e+00
3.179652552321371228e+00
2.956663535893104378e+00
3.044522055469455868e+00
2.978262170325093550e+00
2.991878009007410633e+00
3.120131141757600091e+00
3.184241671420176889e+00
3.042023979767901398e+00
2.962549925097468062e+00
3.036930490118927572e+00
3.064521517048805155e+00
2.977079236411682928e+00
3.202163335493433127e+00
3.418307433097252268e+00
3.206512646655033105e+00
3.192062254328154491e+00
3.227479694750684303e+00
3.014920059896816884e+00
3.025962781903461796e+00
3.109698006214467902e+00
3.393680847071193440e+00
3.257527376545087172e+00
3.465581864004616985e+00
3.268964787160619334e+00
3.352159048473227099e+00
3.222540341603815861e+00
3.424450270418521125e+00
3.433452165779057985e+00
3.578348033382407145e+00
3.423640801279404844e+00
3.313385982392395235e+00
3.485004110921570142e+00
3.497771860289507373e+00
3.653430055099881280e+00
3.508494922586653075e+00
3.209540586501115733e+00
3.485589583424150373e+00
3.365360387926240371e+00
3.404879195792932745e+00
3.351329270848157016e+00
3.152933917811393538e+00
3.362375660170373148e+00
3.338778837617012663e+00
3.473930607187619479e+00
3.470735083291051737e+00
3.588752478345947683e+00
3.375418868950425644e+00
3.263678177556374127e+00
3.130691094077193259e+00
3.166857612202328198e+00
3.275685130341619899e+00
3.401142176344944090e+00
3.115285539380407975e+00
3.031618604408434337e+00
3.066701232241760611e+00
3.232385273914373691e+00
3.391137604144771611e+00
3.362642042207265813e+00
3.400324982524075335e+00
3.525078315765042269e+00
3.257732341864738590e+00
3.234428287509295785e+00
3.188577698269712712e+00
3.261205239713586224e+00
3.200665357143984924e+00
3.227041027628016145e+00
3.190537742940752430e+00
3.218107612512852267e+00
3.159922263849165525e+00
3.229413846011252254e+00
3.204192494370003530e+00
3.202182461682768100e+00
3.245681435590483943e+00
3.386922148680152844e+00
3.277046470754431784e+00
3.326624421340829141e+00
3.505028772643480561e+00
3.257634188297490851e+00
3.472680423730147403e+00
3.350755802054542265e+00
3.295142325725754162e+00
3.408974713544680402e+00
3.340121569225368070e+00
3.330631300367428160e+00
3.727288091886473698e+00
3.650822612914703225e+00
3.752353740224616097e+00
3.739508824774491647e+00
3.605130272264741809e+00
3.532770545530398376e+00
3.663731165370752940e+00
3.418458028527001424e+00
3.284938710574909493e+00
3.412739346985693256e+00
3.451915253038015496e+00
3.355797355013428795e+00
3.196197431489636198e+00
3.351077153295913380e+00
3.411403530528472672e+00
3.452076581218118001e+00
3.374073256097025908e+00
3.474926470295936376e+00
3.335123997949503760e+00
3.324308876519209921e+00
3.445028708594178202e+00
3.266929466675450477e+00
3.428247341846714313e+00
3.211834551015842809e+00
3.379959184940815042e+00
3.249313444412347263e+00
3.393080247874782795e+00
3.301153403045779200e+00
3.182871985456531938e+00
3.161444709065020842e+00
3.586092817758188112e+00
3.291984072189180655e+00
3.375138595641441697e+00
3.305795925805630198e+00
3.443110319640342087e+00
3.367376044725129969e+00
3.394104728753492228e+00
3.482751546946405430e+00
3.398629948187841254e+00
3.398758669713012104e+00
3.351727345550434833e+00
3.181738047499676814e+00
3.517798877324034734e+00
3.294528079046459723e+00
3.262265103631644791e+00
3.374345524268493879e+00
3.292120235769250502e+00
3.306609497002797493e+00
3.392220089515793457e+00
3.258417318998233281e+00
3.059916951919235295e+00
3.115432581681802038e+00
3.116050748955321303e+00
3.197880708773012781e+00
3.018129385478581117e+00
3.158615815943249583e+00
3.027138065994615879e+00
3.040327803773505533e+00
3.079335914235117766e+00
3.009757399131179234e+00
2.950130117054023060e+00
3.186616511714077671e+00
3.090828042749492077e+00
3.043656835854422482e+00
2.914929051585723574e+00
2.969465195374224376e+00
3.090265035947105776e+00
3.057271431340042867e+00
2.885472328701703670e+00
3.143455869278500625e+00
3.047031267787176478e+00
3.137020420728024117e+00
3.046635584103877026e+00
3.110836110491549622e+00
3.049873426383844066e+00
3.158602351436913480e+00
3.152473272053453179e+00
3.254339174381658761e+00
2.995867300245949050e+00
3.085352120373312967e+00
3.071494570674787816e+00
2.956143338241458807e+00
3.076469747542978084e+00
3.056169149063441282e+00
3.134059058867498582e+00
2.979096342323798829e+00
3.049658925033755796e+00
2.923170331832481317e+00
2.929003880046704200e+00
2.923004915171253160e+00
2.966537489086886747e+00
2.984350950698005711e+00
3.049582444549532312e+00
3.172373879762802051e+00
3.016707283152112229e+00
3.027809901629410216e+00
3.083195739667883295e+00
3.110694538158348177e+00
3.051252973682077485e+00
3.072748320392965304e+00
3.154833508504248929e+00
3.208873297108377987e+00
3.133911237199159316e+00
3.136642093906880202e+00
3.008335548211165555e+00
3.123873081456281398e+00
3.012862542795332388e+00
2.990167410849985608e+00
3.170952287442351469e+00
3.000957148525261520e+00
3.153249279964979390e+00
3.094340375541111410e+00
3.381405135266581041e+00
3.339196774412844348e+00
3.330765928677141385e+00
3.384995972256030328e+00
3.409303289013443816e+00
3.342633464958361778e+00
3.391886439165869849e+00
3.402450296153660236e+00
3.320564042582726305e+00
3.432344759785960431e+00
3.217912567681841196e+00
3.359661969906555079e+00
3.422997127545260199e+00
3.393831717438615225e+00
3.641576766637225404e+00
3.340954102732494491e+00
3.505071518170379541e+00
3.366999496958458238e+00
3.373781150690849717e+00
3.459481208293556875e+00
3.569947127824253830e+00
3.584750450144939649e+00
3.565482825995152538e+00
3.529194354738697470e+00
3.541005635951825603e+00
3.598235725946119512e+00
3.387440658232868440e+00
3.669635338094670018e+00
3.403683236660300704e+00
3.536474219678912956e+00
3.613895405562753460e+00
3.668857817102497254e+00
3.567353662150867688e+00
3.646588250041367107e+00
3.487721708208447957e+00
3.430786830947711419e+00
3.511819223714501614e+00
3.202283824414683622e+00
3.468120916218205618e+00
3.404894213615252685e+00
3.480207272068537971e+00
3.591116879192616462e+00
3.461086589690932858e+00
3.691679294033380021e+00
3.541590680885424280e+00
3.855946593106777343e+00
3.561521226869949430e+00
3.636871161061193902e+00
3.542519891979218905e+00
3.575421944507618299e+00
3.593690954500013301e+00
3.498884038971789234e+00
3.574786818602730953e+00
3.595775875678147937e+00
3.486774964710824154e+00
3.573392728091994375e+00
3.629317876058476333e+00
3.476516597873605452e+00
3.495420580556172663e+00
3.603347229288466735e+00
3.469025529343531478e+00
3.355268283147751607e+00
3.342322639835198839e+00
3.510922081032685327e+00
3.432610611587903371e+00
3.420001520225798952e+00
3.490503323726525498e+00
3.389690388540457011e+00
3.490185938109820807e+00
3.495864088897846944e+00
3.256802746152571704e+00
3.628828686747433085e+00
3.446658065880914279e+00
3.678970473209177694e+00
3.585073634783149554e+00
3.521427965046080466e+00
3.429687838585119053e+00
3.427579165652387516e+00
3.292319296983805987e+00
3.544320558511058650e+00
3.527997821621401187e+00
3.444876693812436663e+00
3.430590722832585815e+00
3.599830980038582151e+00
3.528064985001525766e+00
3.394433810388219896e+00
3.497928753103928479e+00
3.479987862581981783e+00
3.462168241923845091e+00
3.395367616467395155e+00
3.485085987802408081e+00
3.362684638219872735e+00
3.390227351797519439e+00
3.433915214593301179e+00
3.332111253401922824e+00
3.347180963321350511e+00
3.450063138175213151e+00
3.456963255914067279e+00
3.385282874129567965e+00
3.386983526489866669e+00
3.553825910041152003e+00
3.485619192740737837e+00
3.554008946880033992e+00
3.468557766216119553e+00
3.322134652201881089e+00
3.468475250029260160e+00
3.470003195243305694e+00
3.358672417059668902e+00
3.404602594795700821e+00
3.458058223570934953e+00
3.281980179236024142e+00
3.361331919619583886e+00
3.400895631956327492e+00
3.358644364515394720e+00
3.407067278864694959e+00
3.500878447150979511e+00
3.431182651789597582e+00
3.653305867987046707e+00
3.604100515177540931e+00
3.547271763136488953e+00
3.682306553005510796e+00
3.765868221410193062e+00
3.584014253642626713e+00
3.619888265550485595e+00
3.584344382126985362e+00
3.599599236643005185e+00
3.573916103351968854e+00
3.668314231988950347e+00
3.463359793231133299e+00
3.508119761605732467e+00
3.696876768254501844e+00
3.584294544841013508e+00
3.610075145454169743e+00
3.660531461034440159e+00
3.680808522508031366e+00
3.502918923591012756e+00
3.577797645483654421e+00
3.565773947262621313e+00
3.565195640639520214e+00
3.493707995375925801e+00
3.603283966002541305e+00
3.663506458374129693e+00
3.552365237664424136e+00
3.696691839783169620e+00
3.757767840431384343e+00
3.794872979415619074e+00
3.776118590717468582e+00
3.604961787687552821e+00
3.504545784444296874e+00
3.358386996665045920e+00
3.690220138535103001e+00
3.713096430511249491e+00
3.666779516684248730e+00
3.613320198752878021e+00
3.549769299535694422e+00
3.866068204653706708e+00
3.702531297273644828e+00
3.822022940115921585e+00
3.637737597289122604e+00
3.721351031033673706e+00
3.739963536046217119e+00
3.708883782002901697e+00
3.852750293442710916e+00
3.733410517141571905e+00
3.746510778808010311e+00
3.599458843390930252e+00
3.550869287814342190e+00
3.654102056663627973e+00
3.548074735591019380e+00
3.795336801133515792e+00
3.759324460623846953e+00
3.706457861308663837e+00
3.740113238833209675e+00
3.633031819392892992e+00
3.568386390122843643e+00
3.485818970561665342e+00
3.411348239236950963e+00
3.502190812474918591e+00
3.564732474810833107e+00
3.494484390146250785e+00
3.706145217360020894e+00
3.620569123151088586e+00
3.651021139607501187e+00
3.499537772998360996e+00
3.400726295171159652e+00
3.476333331357907230e+00
3.621826079185293423e+00
3.485006144341915135e+00
3.466729174395432267e+00
3.500000454653470428e+00
3.494092184779602928e+00
3.482082001174080510e+00
3.384473071563478541e+00
3.546289823336849167e+00
3.565359701014164440e+00
3.429501791613084993e+00
3.449984668412189759e+00
3.454540553554566351e+00
3.453391044073980343e+00
3.511918707562816877e+00
3.505306060384655975e+00
3.501268833625138743e+00
3.390313825917423252e+00
3.621736208311600702e+00
3.402056796640144487e+00
3.668000921341883380e+00
3.598660457443375371e+00
3.470173838692836910e+00
3.584246290814568248e+00
3.575381732924661993e+00
3.508898318925717241e+00
3.674833820551344665e+00
3.626399822710842269e+00
3.642909656380022287e+00
3.678464436539318871e+00
3.799830658863705857e+00
3.671021010005350860e+00
3.817132584659625127e+00
3.769383876269660316e+00
3.645694188880370668e+00
3.653507399076590723e+00
3.726764372583036611e+00
3.763117823427712949e+00
3.743509707528644981e+00
3.759638694605559550e+00
3.775307131591055576e+00
3.794081683767656976e+00
3.723036160821896257e+00
3.138478767700241256e+00
3.151429563641525711e+00
3.044588488111889646e+00
3.106927616853450314e+00
3.183106577176296526e+00
3.009650427971941156e+00
2.968248551318267925e+00
3.043118011823286118e+00
3.008322662558895022e+00
3.038503436207650399e+00
2.919091316646833079e+00
2.997896000875678535e+00
2.989681212545948874e+00
3.082692954319404155e+00
2.934244581024341159e+00
3.074482710095263638e+00
3.025533342694515238e+00
3.079433230496291696e+00
3.034283648418520052e+00
2.956278103530632251e+00
3.103283295038450351e+00
2.964350122940639043e+00
3.075652340873258339e+00
3.251789578640085221e+00
3.154334763742472791e+00
3.046954950342887436e+00
3.047189686280036724e+00
2.939879600077308197e+00
2.952775007170918009e+00
2.892843625148088904e+00
2.905893259107674709e+00
2.977378276817870262e+00
3.083100374312592429e+00
3.009186069278487086e+00
3.152678616075117013e+00
3.022697632119260014e+00
3.203014477438653085e+00
3.060018292334261591e+00
3.048294560634372985e+00
3.088246899331020145e+00
3.066070974420126660e+00
3.064273303356513711e+00
2.978270905490266074e+00
2.989771287347779083e+00
3.055912985248915081e+00
2.974597953228930169e+00
3.019348674625273343e+00
2.985622541502568783e+00
2.934975432819144192e+00
2.967824014597670867e+00
2.896820523468297548e+00
3.019484340914554643e+00
3.023502598435584776e+00
3.010121713577495139e+00
2.878345199502963414e+00
3.056952770306148093e+00
3.135624127978648978e+00
2.985658961546066692e+00
2.980572015866306934e+00
2.924196427763319228e+00
2.885832218912853353e+00
3.002248512387367452e+00
3.048815267853540067e+00
3.114514959886339529e+00
3.189071443738081602e+00
3.124436564398088034e+00
2.955127402025300665e+00
3.030506583542126986e+00
3.161679257651256680e+00
3.186002222513644178e+00
3.172219885250562754e+00
3.078328194200748325e+00
3.009271751568529663e+00
2.951611293683684689e+00
3.069105109724995284e+00
2.926204496103586905e+00
2.971366449381632968e+00
3.016737203787227539e+00
2.966725033483659235e+00
3.063319409403432392e+00
3.053048890939455529e+00
3.136106514022531488e+00
3.045006690372458635e+00
3.023869005356970785e+00
3.145691997013182917e+00
3.128720470981722013e+00
3.046628295199459213e+00
2.929126162295413671e+00
2.969016068254291874e+00
2.977749504587445362e+00
3.101861063301933896e+00
3.121907377195824118e+00
3.023952548881950086e+00
3.050251806905813989e+00
3.115552107595660924e+00
2.944439649298725481e+00
2.996323741098166682e+00
3.105315009334028709e+00
3.067388125091242035e+00
3.021861433558059140e+00
3.047081099904815904e+00
3.009803017134703218e+00
3.047255932281850654e+00
3.041576499459821115e+00
3.084889449355840974e+00
3.081204044974230616e+00
3.015133924145088518e+00
3.038883544368735201e+00
3.136638786528912259e+00
3.091026746836668337e+00
2.954781277218959001e+00
3.093180987053106179e+00
3.025412279115552217e+00
3.117779983647091857e+00
3.025617002604156003e+00
3.001936027064935786e+00
3.031842622142880916e+00
3.101375725814671469e+00
3.028202417893507192e+00
3.120939592895712877e+00
3.098139525298489794e+00
3.057225721296903398e+00
3.053752860285737114e+00
3.026422864436965732e+00
3.083914306111863013e+00
3.062980816514666582e+00
3.080296780286730041e+00
3.155724177626487936e+00
3.184249526600966718e+00
3.113811376534262099e+00
2.996312787517838583e+00
3.027901287970617972e+00
2.976111701612393468e+00
3.081873464340767477e+00
3.043347516985680290e+00
3.187282270204836010e+00
3.121734702361964597e+00
3.086469379323896423e+00
2.965166902295409024e+00
2.998821476232048422e+00
3.049164628766765528e+00
3.014269841084169954e+00
3.015522381958293696e+00
3.097889193563216459e+00
3.089102636745553632e+00
3.024980571782742267e+00
3.160453612106934429e+00
3.113686845010405158e+00
3.089490520287372810e+00
2.954797377726362750e+00
3.031787926517776732e+00
3.091860248601717931e+00
2.994490590726461399e+00
3.074879061322029816e+00
2.965351483706847535e+00
2.964461997372208835e+00
2.896562196438186465e+00
3.098293038528815657e+00
3.112394643747339984e+00
3.168099528507651641e+00
3.002355369942721453e+00
3.065139243843387096e+00
3.134706279609262847e+00
3.029853224550689728e+00
3.112459493451904535e+00
3.095137479148693860e+00
3.142195838423273990e+00
3.132315607155268911e+00
3.066890898684286881e+00
3.066536792003455858e+00
3.076933332706197621e+00
2.993331002843505839e+00
3.117584578153797192e+00
3.087291248240653374e+00
3.094702637912751797e+00
3.139289877416649777e+00
3.164595518536697405e+00
3.136685857296569679e+00
3.098096268533180098e+00
2.830308232689413561e+00
2.985765300744464223e+00
3.136067785400981300e+00
3.220972808725659942e+00
3.144902316245549834e+00
3.256817702333012043e+00
3.282349947429341608e+00
3.310486726874121821e+00
3.165607357283391821e+00
3.243393179449512331e+00
3.156878445708703573e+00
3.264624003023385068e+00
3.125959890631313076e+00
3.152187679329174763e+00
3.066459520895665758e+00
3.210027408505414570e+00
3.230202117769136905e+00
3.254989558124282922e+00
3.140264546554130121e+00
3.194827227636980460e+00
3.134029749822554667e+00
3.183379788884442174e+00
3.183916725780561841e+00
3.225315915090315233e+00
3.256457155862920061e+00
3.317071080382545389e+00
3.277538199097004945e+00
3.213402169810831044e+00
3.328358413575215558e+00
3.238029875258335633e+00
3.457173277128593014e+00
3.392537566856809406e+00
3.429819902750331995e+00
3.365673781698069522e+00
3.400350583993923870e+00
3.394462427627070511e+00
3.254775598452549712e+00
3.288375694693378648e+00
3.441729711567158123e+00
3.226195345453445107e+00
3.284507202952026361e+00
3.247726374955151929e+00
3.365721000114209271e+00
3.314087345478142321e+00
3.232346327251925722e+00
3.406598438840184873e+00
3.346555862144819038e+00
3.385693387978378599e+00
3.377185596639694865e+00
3.439746512014892232e+00
3.305281407649101499e+00
3.405088081407827705e+00
3.430932079421721070e+00
3.429057815267037679e+00
3.407101964952792272e+00
3.491750343452179273e+00
3.335003795261582304e+00
3.377657977286233404e+00
3.373553033455875205e+00
3.455650220524248084e+00
3.344185097072331025e+00
3.369671916138663459e+00
3.461938603620924759e+00
3.297576041926418622e+00
3.286132542638694254e+00
3.360918953950087662e+00
3.410043213664350148e+00
3.235506869185126089e+00
3.288885893871020816e+00
3.404774328081292545e+00
3.305462095456451532e+00
3.251666299382704128e+00
3.397171893263218667e+00
3.319582698432495427e+00
3.331228356272194713e+00
3.335714677454299171e+00
3.331083754156113574e+00
3.444818375269464106e+00
3.430728553343048937e+00
3.303219935345210523e+00
3.341116949780538192e+00
3.355593362197308860e+00
3.279400435972360750e+00
3.328320648301658746e+00
3.410768086567729451e+00
3.232946022348198944e+00
3.248070196642623308e+00
3.298878126927835996e+00
3.390646615854363333e+00
3.311121955837502906e+00
3.125518394448530746e+00
3.189127493222434495e+00
3.065428255239646127e+00
3.189829937004621918e+00
3.195645606350288048e+00
3.295792527959856777e+00
3.195799430293454702e+00
3.290526293164384164e+00
3.298900475926781262e+00
3.295495725871417037e+00
3.178122292759042899e+00
3.335308838380624419e+00
3.339786468036360034e+00
3.650363088017779312e+00
3.255717841743529295e+00
3.284101780764641099e+00
3.390046122606468426e+00
3.379081591912588944e+00
3.295224105769061662e+00
3.394647105054636071e+00
3.277403399415173890e+00
3.093496634548235757e+00
3.187419058488078161e+00
3.078968070953836289e+00
3.060509763574148501e+00
3.059556591424983374e+00
3.015956352756370862e+00
3.113914986850221389e+00
3.023045913193813217e+00
3.115281052911061277e+00
3.091917745294892494e+00
3.044181134398016297e+00
3.126158743372454474e+00
3.030949269251832945e+00
3.098545244601255355e+00
3.026407843433744471e+00
3.109434469122415834e+00
3.125472860552004573e+00
2.994486630071052868e+00
3.036456098684652716e+00
3.054714536524620438e+00
3.102682885253876144e+00
3.015296904644515497e+00
3.046592480683681270e+00
3.013848723609070746e+00
2.981841271461428633e+00
3.005848727130707498e+00
3.017506260204996682e+00
3.112413857350840196e+00
3.107858079037777443e+00
3.219618253021418131e+00
3.112967784090189927e+00
3.245148424056063519e+00
3.151264112142020402e+00
3.135885538946922679e+00
3.066828822786428876e+00
3.301414094576423874e+00
3.208860040294930993e+00
3.321310514465071417e+00
3.070077509007739458e+00
3.024983221970408476e+00
3.157311569501018322e+00
3.031585371691058128e+00
3.044471016876027392e+00
2.902687685346327040e+00
3.027537435538661281e+00
2.987180605606986283e+00
3.163238258779344836e+00
3.188723147306363970e+00
3.150359078523968126e+00
3.299214335119533104e+00
3.228309284201877460e+00
3.341332178533205077e+00
3.271916029762554246e+00
3.408341554888493885e+00
3.480969689837976055e+00
3.346012042999499503e+00
3.375107026387589304e+00
3.208152707776246615e+00
3.236289511417956177e+00
3.348169606133865273e+00
3.320425101164523607e+00
3.281448168206501759e+00
3.285649303755236783e+00
3.302193266887909928e+00
3.165100053750096176e+00
3.340059304219436864e+00
3.287740485812765012e+00
3.285842945207902321e+00
3.289660173562015011e+00
3.407024334992172498e+00
3.086435985361689838e+00
3.234359484719608435e+00
3.212977922724265856e+00
3.101988887556185848e+00
3.288390447491732260e+00
3.247400686999224018e+00
3.086887075898146815e+00
3.184658884020202585e+00
3.380841821357771337e+00
3.396541050357329894e+00
3.467739478608330206e+00
3.241102947313201810e+00
3.329724512051634555e+00
3.425697940209653236e+00
3.434051169355246458e+00
3.387409835901974198e+00
3.379828784318668511e+00
3.481972435952675138e+00
3.493211961615772854e+00
3.434832362124427441e+00
3.322303799720565110e+00
3.459582558807850816e+00
3.270046538602199959e+00
3.414126080256176810e+00
3.272737659788442777e+00
3.230188449897336334e+00
3.111785841365551697e+00
3.141140420120305254e+00
3.159075604394549153e+00
3.128977125520483238e+00
3.351589139765928316e+00
3.248950250880304758e+00
3.166232771151124670e+00
3.267421017274871442e+00
3.314228251062758979e+00
3.371031276489536932e+00
3.148276201234052163e+00
3.261236518601765333e+00
3.267170124125107655e+00
3.486091228807461917e+00
3.433427120166796076e+00
3.229329620874964668e+00
3.120058395599849099e+00
3.100605297325382814e+00
3.066334083102853381e+00
3.065031268489332383e+00
3.185731563474367700e+00
3.320051927659088076e+00
3.047135408373372378e+00
3.096639601439780787e+00
2.962942557184306658e+00
3.133295509722686223e+00
3.108850770675004593e+00
3.208343810397341400e+00
3.567410096950821341e+00
3.231828820653856571e+00
3.226421336742889334e+00
3.396630923916608591e+00
3.300798392930412106e+00
3.352317503904572060e+00
3.257754045154208189e+00
3.451598642243730808e+00
3.388776795645678686e+00
3.351011718118695804e+00
3.399107607619806348e+00
3.453782188795889496e+00
3.410836359853586686e+00
3.193927365833650889e+00
3.212105735443748333e+00
3.289569203803188291e+00
3.289321157038033849e+00
3.237615259933572798e+00
3.310751848803984210e+00
3.408006193230540326e+00
3.335907596845745449e+00
3.352025349120093090e+00
3.203763976853054363e+00
3.439324679548150243e+00
3.521651008845079645e+00
3.458805782535448792e+00
3.444835066384535516e+00
3.453493300951083977e+00
3.471398118991580350e+00
3.508694527521317053e+00
3.452019904786677085e+00
3.333137799745978125e+00
3.258730624881698734e+00
3.466395812689768263e+00
3.341563961316492914e+00
3.355368407720599411e+00
3.558335830848845749e+00
3.582557993540795405e+00
3.586703803249151612e+00
3.357921100138814730e+00
3.557874138849162815e+00
3.514762498291458481e+00
3.484775867361439516e+00
3.430620957250397840e+00
3.536194461720517435e+00
3.603340003276463310e+00
3.470046494017941185e+00
3.294795882639005580e+00
3.506064294945598458e+00
3.481794675833023156e+00
3.380686335195417058e+00
3.477554291611933746e+00
3.467175682566689954e+00
3.630158523669421378e+00
3.583655015399849209e+00
3.573777472257011478e+00
3.741435864424599522e+00
3.827538596524909131e+00
3.639468963683273550e+00
3.804035945907510818e+00
3.637666501649785999e+00
3.633046226150287605e+00
3.504811805624528986e+00
3.628522143108379172e+00
3.958470377711067023e+00
3.758555831769264000e+00
3.910972799688025692e+00
3.977084102215155959e+00
3.931801847331765742e+00
3.873274874447608429e+00
3.873991870848199071e+00
3.803321696987933542e+00
3.961027794774679922e+00
4.060671958641171919e+00
4.039868864042224672e+00
3.897851287526125308e+00
3.804768895956747610e+00
3.958182431509303267e+00
3.786772141838188332e+00
3.924189268686071319e+00
3.885808666789405397e+00
3.986978356241036359e+00
3.867956913079184655e+00
4.019706178830446675e+00
3.780384098564893769e+00
3.898885458690228401e+00
3.783649916230935606e+00
3.912507530681357260e+00
3.829507390493527286e+00
3.775407517226796461e+00
3.969584403638826142e+00
3.929854952549262315e+00
3.990785366276454305e+00
4.146065175159360905e+00
3.800019789013421079e+00
3.731733328486083412e+00
3.715307918615541105e+00
3.899196864433353671e+00
3.783975595797363756e+00
3.788815159557696433e+00
3.752370933395517305e+00
3.801217580467353585e+00
3.768857667281453772e+00
3.844680495632294637e+00
3.895376216473027675e+00
3.821035816880992808e+00
3.731973195564712409e+00
3.830539279200648739e+00
3.867581647075925666e+00
3.827835435979060730e+00
3.887515431397226440e+00
3.931398640893512653e+00
4.006376927979620639e+00
3.850969297803454428e+00
3.960610590515799334e+00
3.953404879476432487e+00
3.864710318817806467e+00
3.847145902392580918e+00
3.802366414939880368e+00
3.955523935851205763e+00
3.916712326119722309e+00
4.243961505648153221e+00
4.038895092665203634e+00
4.144231659346347740e+00
4.061295552810252119e+00
3.985001237826366616e+00
3.955913468254462551e+00
4.067145283525256616e+00
4.039899098050619308e+00
3.989322375644317908e+00
3.949514894024282796e+00
3.967792235048832161e+00
4.156707009614510007e+00
4.056838307784502717e+00
4.059400387082020778e+00
4.052505337253284878e+00
3.952898796504186407e+00
3.924513839261985826e+00
3.859768605052158019e+00
4.071178936477945598e+00
4.023914121972920199e+00
3.932087127267306581e+00
3.815817389356088718e+00
3.849542164644101927e+00
3.844919525734120214e+00
3.956356315530593193e+00
3.917821041317577357e+00
3.931288741746806092e+00
3.691059571513905180e+00
3.894140320037177805e+00
3.662012849263032166e+00
3.714307617867371292e+00
3.826795043682633235e+00
3.927699889033934078e+00
3.853081050608337055e+00
3.882516156248246642e+00
3.896827344656217385e+00
3.769924235506075139e+00
3.892746709352765677e+00
3.818147030738374248e+00
4.039048722133543379e+00
3.916941232668202488e+00
3.997689733271797774e+00
3.887983455886454109e+00
3.767733515604098748e+00
3.686492244542454166e+00
3.058834347468539772e+00
3.043863806064769140e+00
3.040869782067964433e+00
3.060678271447073495e+00
3.118767878860886800e+00
3.067559057184662041e+00
3.060336479012044641e+00
2.980333818148173552e+00
3.004538183701821019e+00
3.074096574046512043e+00
3.090232458063050913e+00
2.988755206715120405e+00
3.125052843101134403e+00
3.140073851642743996e+00
3.141895170572866380e+00
3.042725772680213936e+00
3.102979267521047024e+00
3.024899985731801522e+00
3.014509665685234374e+00
3.055589191500017954e+00
3.059556124349522399e+00
3.098340063444036563e+00
2.921092046591510893e+00
3.076626769390119698e+00
2.994044296163368646e+00
3.157903507350509731e+00
3.058318356401012128e+00
3.060183790822523342e+00
3.141266982892913617e+00
2.907162127065546109e+00
3.063525292587926163e+00
3.114594036392256182e+00
3.101398542238446687e+00
3.126029926084569865e+00
3.080933633515761993e+00
3.159592619936644198e+00
3.163170306665754605e+00
3.072908959037202958e+00
3.114838728800124468e+00
3.104337245243987464e+00
3.169018616238305608e+00
3.170252365362673963e+00
3.240922692352622647e+00
3.273578613493222988e+00
3.261546711475041160e+00
3.381256171554750001e+00
3.090093256704119273e+00
3.109925133099660677e+00
3.193888092880891705e+00
3.139735238897609193e+00
3.108283682397960046e+00
3.137507773378674258e+00
3.109491599588483979e+00
3.028384309316446199e+00
3.068395965719176388e+00
3.474703035211642810e+00
3.344671008342978258e+00
3.383407291147834339e+00
3.396341087193243347e+00
3.533751496177467200e+00
3.396537938746783780e+00
3.371188389200028723e+00
3.406575736299535695e+00
3.401497699147488341e+00
3.367399374058652750e+00
3.158837254996087474e+00
3.396874435594695818e+00
3.409809117929743838e+00
3.463257229574855156e+00
3.667495987274782987e+00
3.187400820425176473e+00
3.379880550131242778e+00
3.328900349338332454e+00
3.359417019523393666e+00
3.495062890540173051e+00
3.137841412404476671e+00
3.184230802916983905e+00
3.400195967414231024e+00
3.303903051327611973e+00
3.274713665740392354e+00
3.249294156756409979e+00
3.546528893520165315e+00
3.495283280786809499e+00
3.308436622608533106e+00
3.365304014986332248e+00
3.294075990652653552e+00
3.456741044664330520e+00
3.452747921807045817e+00
3.413457051057984248e+00
3.408225474427597934e+00
3.321726489511867442e+00
3.415608875021367119e+00
3.491160963831468234e+00
3.527258887274324017e+00
3.212109808565276836e+00
3.262346022492974118e+00
3.424268005295652006e+00
3.173456708839113016e+00
3.241850684936972371e+00
3.355494470448251665e+00
3.286821851360665292e+00
3.238255358635147019e+00
3.174189693398451695e+00
3.229129821110000798e+00
3.305057290800426983e+00
3.203110997996589493e+00
3.412650601735033984e+00
3.450253128354930254e+00
3.401388340984202063e+00
3.414215590665216293e+00
3.347432694612425319e+00
3.490172418335002913e+00
3.398737611937598491e+00
3.227191275437897744e+00
3.323197294408730240e+00
3.237722993150263573e+00
3.306030510332072847e+00
3.387076313989948684e+00
3.270845148157325522e+00
3.298001018020032760e+00
3.199737183211873504e+00
3.417728595261001701e+00
3.295405800901221482e+00
3.236854347261550746e+00
3.270439338988016420e+00
3.271222747112717322e+00
3.235217073167786950e+00
3.280408931362277070e+00
3.497352188742965939e+00
3.301717839429388235e+00
3.221907128172942780e+00
3.298134954950332709e+00
3.292667488471777038e+00
3.206812190194248124e+00
2.980454730383647721e+00
3.230041638754092226e+00
3.238872235719556514e+00
3.128682500531037913e+00
3.166283521529981826e+00
3.277790288989662404e+00
3.296150892538299182e+00
3.363306037025340256e+00
3.290187233852259752e+00
3.288927436779948810e+00
3.218655579921788412e+00
3.351851420601762221e+00
3.353861402527692270e+00
3.355507652653857420e+00
3.339190795544004331e+00
3.394860185855897772e+00
3.326544908144697832e+00
3.338312742890734874e+00
3.170974404591595519e+00
2.937523660708310391e+00
2.980282514428651996e+00
3.003423380605777737e+00
2.989919111937306528e+00
3.094863455975262134e+00
3.103911846000925401e+00
3.235590664741425204e+00
3.228262002268888153e+00
3.295502480123444933e+00
3.342498920270910112e+00
3.306296033225388786e+00
3.127871999588582863e+00
3.216070306833315406e+00
3.162592513946833606e+00
3.095383465627834063e+00
3.134831567151276310e+00
3.102919329959167971e+00
3.105367024557665001e+00
3.048943783614369796e+00
3.083096296516312229e+00
2.922069810478306717e+00
2.999640007241686224e+00
3.006519103048490571e+00
3.063310401706428099e+00
2.977912444957038662e+00
2.980977496764618540e+00
3.008087320218278737e+00
3.183866017088085698e+00
3.187726576539316348e+00
3.073226655145680830e+00
3.141474352873255604e+00
3.155963717561464321e+00
3.054325598070757319e+00
3.137193961466962389e+00
3.073536797705633816e+00
3.129032371443384530e+00
3.073274221277763729e+00
3.367575465969325332e+00
3.320834413634158544e+00
2.967148927702945027e+00
3.102719505933329014e+00
3.134026089400736126e+00
2.956175511967424896e+00
2.953737242586638612e+00
2.976064896629130541e+00
3.038470046167992766e+00
3.200869843730985931e+00
3.145148506932065935e+00
3.100050033275537409e+00
3.111338682324092275e+00
3.065957145504334846e+00
3.173914438768840718e+00
3.148579264707393577e+00
3.103259838595574305e+00
3.219021115828133439e+00
3.100933186353433957e+00
3.038440969292122151e+00
3.022267682925286358e+00
3.031649207663603018e+00
3.164928430285422145e+00
2.856171454660321185e+00
3.012044200414545347e+00
3.103625669396981479e+00
3.037266301821866854e+00
3.047172655613089809e+00
3.060544927123491910e+00
3.107075113986729420e+00
2.979784097389481357e+00
3.150462083199584651e+00
2.905323793398932875e+00
3.122834112938887685e+00
3.135550933109400695e+00
3.188302105811391396e+00
3.288486146973111701e+00
3.157298077215360710e+00
3.038346041697479016e+00
3.014733519330202505e+00
3.018358624236905818e+00
2.945404732083033661e+00
2.973337060355305983e+00
3.045483054741235929e+00
3.031075960600988495e+00
3.081317412288413493e+00
3.021210872095278610e+00
3.129756576303036386e+00
3.021182790589390876e+00
2.958118824961329274e+00
2.998777129926483376e+00
3.046859052894472786e+00
3.044178856543855005e+00
3.107242938279756395e+00
3.253623294581243997e+00
2.957714175651826150e+00
3.026030314047117642e+00
3.007124261202784421e+00
3.106862537586547290e+00
2.983882382242306175e+00
2.961678256217814553e+00
2.994497203943231156e+00
3.185262859874486541e+00
3.167158377139237757e+00
3.013842094490003287e+00
3.065391474255040105e+00
3.189549853840984106e+00
3.239149121855339875e+00
3.167840615213977085e+00
3.174007972226371432e+00
3.146475707690879808e+00
3.122027281902736373e+00
3.201051697535767460e+00
2.983484525682539523e+00
3.210439109770690802e+00
3.132799497529000554e+00
3.242441653403445923e+00
3.174414607791164133e+00
3.201521664941972656e+00
3.119009252251959907e+00
3.192134985196062757e+00
3.096391275272637689e+00
3.070371470745377973e+00
3.068197372193333994e+00
3.105154336083586042e+00
3.091779248226238064e+00
3.191848184031467195e+00
3.001745745199859705e+00
3.129014870304719587e+00
2.984871652133616493e+00
3.072341985740984605e+00
3.095363804641668715e+00
3.063150358454056477e+00
3.064426336063352352e+00
3.232956478767381459e+00
3.132072712651296609e+00
3.225841530263394930e+00
3.071429050243919878e+00
3.177431483497701770e+00
2.994437380069058907e+00
3.021475145517573235e+00
3.124395929293292351e+00
3.068056462248077931e+00
2.934347437909120337e+00
2.865017313989522307e+00
3.107818762065362783e+00
3.034177554918509490e+00
2.846100173579739323e+00
2.996373453371674156e+00
3.089038779273332480e+00
2.922638254899331045e+00
2.920952459608818774e+00
2.993992780021891953e+00
3.020091677040094957e+00
2.905711037197040714e+00
2.906119148805450969e+00
2.870478856730534822e+00
2.911423301547263698e+00
3.054023382988786839e+00
3.027957689686185283e+00
3.196716890447799386e+00
3.286218857457421816e+00
3.111213671347612397e+00
3.232229992217602543e+00
3.284647162630086825e+00
3.081908043391316188e+00
2.989216082879390779e+00
2.948342536264245251e+00
3.078316138010053660e+00
2.951466959463997508e+00
3.084562747974768371e+00
3.002953656890206879e+00
3.032390874192025798e+00
3.018477648884600573e+00
3.012074108703137298e+00
3.152814661313228850e+00
3.062034007350579401e+00
3.040575204045137703e+00
3.025358541311620630e+00
3.038572890687348149e+00
3.094264451257824788e+00
3.076153506105212987e+00
2.980122713209489849e+00
2.879392736801988040e+00
3.092297693320386287e+00
2.953554891370444135e+00
2.864947306318047282e+00
2.770058596442748211e+00
2.900450463273588131e+00
2.937953871164473263e+00
2.873945380942438899e+00
2.788300831821554304e+00
2.912888045182472574e+00
2.993118858169734331e+00
2.961979647846023411e+00
2.798435376955962006e+00
2.825091161095951708e+00
2.921399088786391651e+00
2.900047425125039879e+00
3.108307830877842903e+00
2.945637988126625473e+00
2.963936684241367026e+00
2.868715089222268144e+00
3.009796321027610855e+00
2.814329451688696526e+00
2.924744101498311100e+00
2.811211308436784240e+00
3.049150784529802038e+00
2.954521256296275489e+00
2.806179709533394906e+00
2.850624843931579111e+00
2.837374730260374012e+00
2.923326295008005449e+00
2.834010132075600374e+00
2.863172625288332718e+00
2.938067176941182801e+00
2.772150401273288267e+00
2.890995552494138643e+00
2.967904181411602060e+00
2.986620253975263317e+00
2.923235428467200414e+00
3.082611666061380262e+00
3.105374841488348192e+00
3.082228865703748433e+00
2.905065419845638708e+00
2.874807105011911279e+00
2.886378148973804958e+00
2.814105037794102593e+00
2.980209070241968128e+00
3.067174840728727148e+00
2.955763442967195953e+00
2.983402787316627780e+00
2.874920179506374573e+00
2.855907201994463129e+00
2.879546139337328281e+00
2.907123719324456346e+00
2.977968376663701733e+00
2.965805097829918857e+00
3.070756942194407202e+00
3.046496609518547505e+00
3.098135762676925697e+00
2.889588444489310959e+00
3.017967920176606533e+00
3.051326015315229956e+00
2.982272730408187300e+00
3.082838167076991986e+00
2.990825618652146023e+00
2.895879157021635564e+00
3.091470809022905719e+00
3.109704777153548427e+00
3.018296611499180049e+00
3.093968543703422114e+00
2.980206454876014988e+00
3.130474580597163659e+00
2.958961595127991284e+00
3.111551088027235235e+00
3.086520835411913577e+00
3.029465219273013599e+00
2.919084604274707839e+00
3.056381898180487777e+00
3.245773437215270008e+00
3.116656485631879026e+00
3.259233232722880569e+00
3.240640439266974315e+00
3.259060119615573292e+00
3.170001849303861974e+00
3.128366822591336582e+00
3.097264321096313999e+00
3.091015012325711631e+00
3.138115275022052675e+00
2.982705552544411720e+00
3.035569422391229732e+00
3.105610509360896998e+00
3.001821327720550325e+00
3.069070835812156783e+00
3.289442076550294303e+00
3.150358275848484269e+00
3.098760032659994224e+00
3.071208287519130220e+00
3.172870332230953050e+00
3.124118526031294696e+00
3.169155096051384124e+00
3.218376514090298901e+00
3.103795249738281026e+00
3.159321321513067105e+00
3.067468689543205507e+00
3.146058041280634487e+00
3.051253629172694826e+00
3.116197323351082460e+00
3.082971682995239160e+00
3.160088277762001852e+00
2.962882983464630193e+00
2.888134108856824422e+00
2.965049911223140544e+00
2.972688982327532425e+00
2.967115267836553549e+00
2.991212732538106156e+00
2.890260944071668892e+00
3.013972465891853858e+00
2.951208440075884898e+00
2.982246105725563368e+00
3.107985776054381422e+00
2.866427795551948154e+00
2.895027806340226828e+00
2.945388793967594676e+00
3.010031210576581628e+00
3.059560801465414315e+00
2.932187736565837977e+00
2.959179328391253527e+00
2.947335513717261879e+00
3.018940468943332345e+00
2.896212692156348023e+00
2.917953612242761174e+00
3.019711090041467649e+00
2.937811757960826053e+00
3.051463086178316519e+00
2.946122965933722249e+00
2.927913628356827669e+00
2.913701718663237905e+00
2.905755685526099086e+00
2.907834084774862049e+00
2.998151695885302281e+00
2.869896654401225433e+00
2.979602788367030186e+00
2.915055907590464734e+00
2.950562018132868669e+00
3.027062374831988034e+00
2.899390533827571392e+00
3.028873236228315502e+00
2.934721352819392504e+00
3.054047051501734611e+00
2.950956681431507356e+00
2.999352238662980508e+00
2.918908753059384242e+00
2.924983556454188172e+00
3.026760368211156127e+00
2.886742097123212947e+00
2.904827801632491990e+00
2.796167887917668793e+00
3.058190695109103796e+00
2.983064307915748170e+00
2.976853423864242121e+00
2.896128791908393119e+00
2.820727039628805777e+00
2.922961785558897851e+00
3.008777161515816090e+00
2.899301303600254620e+00
2.845754583543556038e+00
2.862176610950531330e+00
2.923370572540734624e+00
2.935993500548229829e+00
2.864549615770650259e+00
2.867785201951159380e+00
2.927530981198099624e+00
3.113552375822447260e+00
3.060193958322499519e+00
2.895931377457762856e+00
2.877875252181532506e+00
2.843819058982372638e+00
3.051261919266435640e+00
3.046014496268771854e+00
2.987683681055734120e+00
2.860944656409238451e+00
2.999441268328697507e+00
2.906021089588810113e+00
2.876858165627286468e+00
2.960385308045885289e+00
2.984441037413398057e+00
3.015890783289636001e+00
3.042836589384388279e+00
3.013098067243595857e+00
2.977020033195320270e+00
3.012186018314469305e+00
3.007202701497060371e+00
3.021500867517636468e+00
3.019101376019055927e+00
2.958285928929178521e+00
3.004283693610533490e+00
3.083774229996735006e+00
2.957320321070585845e+00
2.977262722387591598e+00
2.921867643351541588e+00
2.832881431826451024e+00
3.057629029006798227e+00
3.005778722611899489e+00
2.849318821655929757e+00
2.987953429632737024e+00
2.978953388625403154e+00
3.024983498069197640e+00
2.989336716014695750e+00
2.903172597255925247e+00
2.956301359384949645e+00
2.981341804293275555e+00
2.862550737072055096e+00
2.817452198159597465e+00
2.900335572841890919e+00
3.020608167571942282e+00
2.947179746309264825e+00
2.984574845935356713e+00
2.945395451430474321e+00
3.010700973205901132e+00
2.995727535338540637e+00
2.898346857796933573e+00
2.920271641877295821e+00
2.846405114255857516e+00
2.943937104839700947e+00
2.913741187957347822e+00
2.938882701362152350e+00
2.992588964903189375e+00
3.036515166878338334e+00
2.950436170194747465e+00
2.975899270098217197e+00
2.982948051684126689e+00
2.887516566789309014e+00
2.893331084545915921e+00
2.949910333275532981e+00
2.949654519770271044e+00
2.967842326132875908e+00
3.066557066897218853e+00
2.931010863812712586e+00
3.002696170292209477e+00
3.055830651457426050e+00
3.075171510998278013e+00
2.931141010105543732e+00
3.076237404674937448e+00
3.072116193896854863e+00
2.993960921138232312e+00
2.971361332871825134e+00
2.955587094659463787e+00
3.117799284623299805e+00
3.105299170044265367e+00
3.314766022100073872e+00
3.122708132672554537e+00
3.034328753743886331e+00
3.013022541468396653e+00
3.050629155886757538e+00
2.945867240667380038e+00
3.204574491471216646e+00
3.020050332215956423e+00
2.944222561049973930e+00
3.051632107032304475e+00
3.061154543312973431e+00
3.047724673065624224e+00
3.076032108420617028e+00
3.000271519091335826e+00
3.026033014775897811e+00
3.010798220282305149e+00
2.993181592853851214e+00
2.966491292554702230e+00
3.045332430920219213e+00
3.000472015811009197e+00
3.098159206678022581e+00
2.887322023768218671e+00
3.015045300402830364e+00
3.090620656064083427e+00
3.002412171657081963e+00
3.115153000807990402e+00
3.089722786270765464e+00
3.088213942206301965e+00
3.000839743423280748e+00
2.917356208075086332e+00
3.045728524618614319e+00
3.020392351261490749e+00
3.050456525055210033e+00
3.160681087618695706e+00
3.068583791957880003e+00
2.967958854943329339e+00
2.960916044686437321e+00
2.988421206184153966e+00
3.043078098046156921e+00
3.005302601673628615e+00
2.952763143811620417e+00
2.897489740875930142e+00
2.965497337496306507e+00
3.022501152298569416e+00
2.986144840405577483e+00
3.105823184377244139e+00
3.122497795482742866e+00
3.189990481136465217e+00
3.021518615376403094e+00
3.010153806640807339e+00
3.048921031557771055e+00
3.052310094965604126e+00
2.996701849772585025e+00
2.825357401184927841e+00
2.904964136562706134e+00
2.954381922592629550e+00
3.007654489341081039e+00
2.952979336511642128e+00
3.062853352750374736e+00
2.925959660797774031e+00
3.117570367221876637e+00
3.046922914910348279e+00
3.093321720588206869e+00
2.966286228183081519e+00
3.187981123094250080e+00
2.991935261654610212e+00
2.969314893517876808e+00
3.029728820475505291e+00
2.943118826044239800e+00
2.972933957494642510e+00
3.070124795369481241e+00
2.969777225107993690e+00
3.105187319811403057e+00
3.255494161587010549e+00
3.088062194716722608e+00
3.043644437993648477e+00
2.937165482946046957e+00
2.926337202724355713e+00
3.045032828053079399e+00
2.885788046615290980e+00
2.917109317249679368e+00
2.939743423755609264e+00
3.020833203609486706e+00
3.037229111279266203e+00
2.985586872179974982e+00
3.065534119908429389e+00
2.885102000815342294e+00
3.033027792189185945e+00
3.016065330009702450e+00
3.022020467612662298e+00
3.145646973623126286e+00
3.093400499680251770e+00
3.123885442495259568e+00
3.086044969317404796e+00
3.093597079197750066e+00
3.085198249585170416e+00
3.072013174649065981e+00
2.999269096959194858e+00
3.032522186507381257e+00
3.006172990478755302e+00
3.054492569070737407e+00
3.191241122659521867e+00
3.209455178268645348e+00
2.975741609186579595e+00
3.049731377782218367e+00
3.047674548583992227e+00
3.234832118194056250e+00
3.147109294402130164e+00
2.966538134706765195e+00
3.083538126166445181e+00
3.035371078525766819e+00
3.185476664378936285e+00
2.970128482711304585e+00
3.055023095209044470e+00
2.914520421219208846e+00
3.078740953220441501e+00
3.030274641143237080e+00
3.031212481135441283e+00
3.085494576102969067e+00
3.004011902477308205e+00
3.004738419124070248e+00
3.062804034952891552e+00
3.118231930333783097e+00
3.107707111470052741e+00
3.118881773485576936e+00
3.168243139923589968e+00
3.127558974230135291e+00
3.085428187313326909e+00
3.202807865282419009e+00
3.133661936353267841e+00
3.323905129956026272e+00
3.270570305263330813e+00
3.157825306158571266e+00
3.302450814058144335e+00
3.320123187891315997e+00
3.181555554253041596e+00
3.120573877130758955e+00
3.229101108265395315e+00
3.412253787685354034e+00
3.287198754635550557e+00
3.285392769692088155e+00
3.391120838485627953e+00
3.393652682708185875e+00
3.344778746192533792e+00
3.567516360559260136e+00
3.499396004484380818e+00
3.548814395932022858e+00
3.395552129930917484e+00
3.575736133317312326e+00
3.395046524614483641e+00
3.529363938939376943e+00
3.589838077180806941e+00
3.495067245495855790e+00
3.504256482792470262e+00
3.499818939870134038e+00
3.623544756166932057e+00
3.367024078336094295e+00
3.671516664510011907e+00
3.554697357298224336e+00
3.462925468481822922e+00
3.555266784380180844e+00
3.483225541177482398e+00
3.676192972966124906e+00
3.536149449804757428e+00
3.585178888331220115e+00
3.531973763584454584e+00
3.546622907670096581e+00
3.428361009649210089e+00
3.458278428194918597e+00
3.560645017294412185e+00
3.491576965658580001e+00
3.644840747851630258e+00
3.515759893534003311e+00
3.518708507354084691e+00
3.449280107600864120e+00
3.504123405081317255e+00
3.295624916043418118e+00
3.427368045473361047e+00
3.536847577266522435e+00
3.446095164033670777e+00
3.542112566139700824e+00
3.448516043836803657e+00
3.515243696119054295e+00
3.528690101041507265e+00
3.558650775608358519e+00
3.562529439580313984e+00
3.452557607632137593e+00
3.489322175700738438e+00
3.429194208875531391e+00
3.465720260968797373e+00
3.508039170991078315e+00
3.456765266059076858e+00
3.459599998811593746e+00
3.565460890934441629e+00
3.712625144023032231e+00
3.471057678362533760e+00
3.475530202738382979e+00
3.487224770334905077e+00
3.456829393626966951e+00
3.376982480313748702e+00
3.410973131846858131e+00
3.440330787169878501e+00
3.265815732405980221e+00
3.399280714628640787e+00
3.492692813973158117e+00
3.376779177190682546e+00
3.308739757089812716e+00
3.456579610694992422e+00
3.402371072577192734e+00
3.710881460562533096e+00
3.868823467967691609e+00
3.768377193535360714e+00
3.812784436026114943e+00
3.866273557954817530e+00
3.903501509542492531e+00
3.982573463449828211e+00
3.766652133057100560e+00
3.895692003641820111e+00
3.896872207477845240e+00
3.773560404989281469e+00
3.853168795718771911e+00
3.742962636113861485e+00
3.640345684259113312e+00
3.671532494727340890e+00
3.600500559940414735e+00
4.062500627623868432e+00
3.953140759224255785e+00
4.103557684143122053e+00
4.053750533988901950e+00
4.116886937129426549e+00
4.208656964160934599e+00
3.984931645607030060e+00
4.063709358260496174e+00
3.978617730920110951e+00
3.818412227514036417e+00
3.957189646256852544e+00
3.804422915650508497e+00
3.894050031475541740e+00
3.699572689108015400e+00
3.971677315725352653e+00
4.035178508680954401e+00
4.042580247905357638e+00
3.691313163777067974e+00
3.807923496657863449e+00
4.051852944594751982e+00
3.942799831968034852e+00
4.070134323821351430e+00
4.222255350403348650e+00
4.188870926325020783e+00
4.016592887561206027e+00
3.920837719873942362e+00
3.998710889634335963e+00
3.999909664358386241e+00
3.995728130603237283e+00
3.837802313375962893e+00
3.886739162779544010e+00
3.839850311002002137e+00
3.882965859340156367e+00
3.890899588702840806e+00
3.729389001940357495e+00
3.846490086691629617e+00
3.799789828383827839e+00
3.813949491840874728e+00
3.755140536111269522e+00
3.684685361356008659e+00
3.714345495334371527e+00
3.664389209125066937e+00
3.734678876468149777e+00
3.615437869719579922e+00
3.566485890300656436e+00
3.609980798948507985e+00
3.618506934384370766e+00
3.665469073069537398e+00
3.788296493237603091e+00
3.622450644936147324e+00
3.554903356206803533e+00
3.722942213187928395e+00
3.551941511748796465e+00
3.651784637346656925e+00
3.830528841550289165e+00
3.751806802338789826e+00
3.812639045185046260e+00
3.762115644802719761e+00
3.586179891738942249e+00
3.680606626471834897e+00
3.605281498271394991e+00
3.561277527190636505e+00
3.623611884683734630e+00
3.540509082214865710e+00
3.137778483568840482e+00
3.003561181860869400e+00
2.973315295370305922e+00
3.181987844171168867e+00
3.122571890822819718e+00
3.072361451081671024e+00
2.943967288326339027e+00
3.099792852396879184e+00
3.246633603368796805e+00
3.119852098364440884e+00
2.994622912168505735e+00
2.988953520680443177e+00
3.087523908064302880e+00
3.141064981712230253e+00
3.159203063890898999e+00
3.283354830143689007e+00
3.165353926323259515e+00
3.229421027410244172e+00
3.227930181090422845e+00
3.032034816927811072e+00
3.260130137832251140e+00
3.122016524084400224e+00
3.086413177061544388e+00
2.991012900100176619e+00
3.034066793143638030e+00
3.045409223294668344e+00
2.985680575604790388e+00
2.953146874861810378e+00
3.077746049398736528e+00
3.089907051186612907e+00
3.108587335230385662e+00
2.939841122371567916e+00
2.960558093133977664e+00
3.037317217891664534e+00
2.950119313053016779e+00
2.909886822345487900e+00
2.960926285102336575e+00
2.903738997851105896e+00
3.079728397110554905e+00
2.955218533915637824e+00
2.866857491793460166e+00
3.009224637877891517e+00
2.991486311126779984e+00
3.027504490679792770e+00
3.099752415573040931e+00
2.947002409196180395e+00
2.901115080094473608e+00
2.976544268707153496e+00
2.876235308837239657e+00
3.021558850541556041e+00
2.899183301751063979e+00
2.875131284299661694e+00
2.891340581564759482e+00
3.082592558258203219e+00
2.976720753055668744e+00
3.045578536250322710e+00
2.961597657272848849e+00
3.007038650736745478e+00
2.980367161923451302e+00
2.857256776976532908e+00
2.928639400191948461e+00
3.006115811380294378e+00
3.046500295581051621e+00
2.980374286729624345e+00
2.943976775797558787e+00
3.012114790953503984e+00
3.031045315202976376e+00
2.957291688216276970e+00
3.003957335750707891e+00
2.929874352016484274e+00
2.922265701646588276e+00
2.964340979807928989e+00
2.879095005527870565e+00
3.031550527534153439e+00
2.997930122574512968e+00
2.800786833237284501e+00
2.877610861336100445e+00
2.892075685726762657e+00
3.005572257699998140e+00
2.946205005214356021e+00
3.085311082277890193e+00
2.978058096338398908e+00
2.964683219092527633e+00
2.827295790818924015e+00
2.912973042157881665e+00
2.897763922793168412e+00
2.967271646999002588e+00
2.893085107292050928e+00
2.851021320241107659e+00
2.966575653473727314e+00
3.091398303561065042e+00
2.939561512416342115e+00
3.079354020956281079e+00
2.958975654654651066e+00
2.907969707044101071e+00
3.005899096893071665e+00
2.979368855245059677e+00
3.032773572600275358e+00
2.891963225811890137e+00
2.893654408503271380e+00
2.836746319898673541e+00
2.859290073642357655e+00
2.894543209801878625e+00
2.978017941294317961e+00
2.975336158911235707e+00
2.989116163027693673e+00
2.991290651969765513e+00
3.044602835396996277e+00
3.053165684106094346e+00
3.077189182858484084e+00
3.075630320908483650e+00
2.987124244082099978e+00
2.936439896311336284e+00
3.017246321234977824e+00
3.128621963164007092e+00
3.089334946852938302e+00
3.212667276713364384e+00
3.183078674993540691e+00
2.996609366450292633e+00
3.049429242671855000e+00
3.010493738274760744e+00
3.098456203732555370e+00
3.221981055215222600e+00
3.120675559217954476e+00
3.035390084718565529e+00
3.273541069386389335e+00
3.149346949729026068e+00
3.041761237408649787e+00
3.208325914893869868e+00
2.948741357242165684e+00
3.113058791697945082e+00
3.102099089732874404e+00
3.077403164347185527e+00
3.044706698348517815e+00
3.086594007523113081e+00
2.983152206350622393e+00
2.941733931700088345e+00
2.962206108363897528e+00
2.891677549091477673e+00
2.993822279258242069e+00
3.017614064469363644e+00
2.967054602403467634e+00
2.811370402343400521e+00
2.881226477187492474e+00
2.901599407173308443e+00
2.984644165851516373e+00
3.214003712951500003e+00
3.041786183803962373e+00
3.100159915108378961e+00
3.187099485426063694e+00
2.996909347199885332e+00
3.000117285115423638e+00
2.965207490966396797e+00
3.048698616083370894e+00
2.983124961137917364e+00
2.866705456936354590e+00
2.998537812273526004e+00
2.895830564864657841e+00
2.892061364232300757e+00
3.075301373762584056e+00
2.970511338976666416e+00
3.010760337142284637e+00
3.033638325649621770e+00
2.985306674310707731e+00
2.958276372259646791e+00
2.970805382360584446e+00
3.019107068391920556e+00
2.926339612587975481e+00
3.077095622399253383e+00
3.069228165311931100e+00
3.070896435918583744e+00
3.058694512029472179e+00
3.051147236692479670e+00
3.006946555015079348e+00
3.041225179636632969e+00
3.130591277514243487e+00
3.015782051655410800e+00
3.158470278000330200e+00
2.919094087248283120e+00
2.994017584333311888e+00
3.054364828318285596e+00
3.021248282984111189e+00
2.995437985399025393e+00
3.008301679779921134e+00
2.974031066313535643e+00
3.024037057795342154e+00
3.076275496809282473e+00
3.014341660408155654e+00
3.001047230710458091e+00
2.912075638500535302e+00
3.069735823539257780e+00
2.938993535249379896e+00
2.981329282880099907e+00
2.908250396396379056e+00
2.932388160684649581e+00
2.974787694047316133e+00
3.207882364300094213e+00
3.287566876992957354e+00
3.136179845992002058e+00
3.097234647365159077e+00
3.064128913461191761e+00
3.170070236867420732e+00
3.425173835734908412e+00
3.470456353276033301e+00
3.237243577709728370e+00
3.279480601983145949e+00
3.198575789332608998e+00
3.246479817291863856e+00
3.205403671319248637e+00
3.033197079816401853e+00
3.124598725144457578e+00
3.205239117532344473e+00
3.088937697621512601e+00
3.107534598091653777e+00
3.165495390891968075e+00
2.973176299173776460e+00
3.331333505119866700e+00
2.984629716127269017e+00
3.033658831716735449e+00
3.131272764374558371e+00
3.047067103488001916e+00
3.287817700618147931e+00
3.073991386070173526e+00
2.937907436540367456e+00
3.150111933218732396e+00
3.241613922770487655e+00
3.119438448093591720e+00
3.088490101334427695e+00
3.068505396515643913e+00
3.217638819285635776e+00
3.140414666733367000e+00
3.054385300132869574e+00
3.147033311452170690e+00
3.052613345791709065e+00
3.012372012606574057e+00
3.101333477750356060e+00
3.103260636639038950e+00
3.011216000973142570e+00
3.092389111342940033e+00
3.144864351688670290e+00
3.049429148644542842e+00
3.070464596979140648e+00
3.082410555205724378e+00
3.237947735020429096e+00
3.118022186380124072e+00
3.140929007037167153e+00
3.242544970150796235e+00
3.166671806860003269e+00
3.062730625129386208e+00
2.967768905903852339e+00
3.091437497635125986e+00
2.970895790909623635e+00
3.005034298981834606e+00
3.056034930485999279e+00
2.991565301780921171e+00
2.988575795275279834e+00
3.005394596551946851e+00
2.996455948436391736e+00
3.001032309629522832e+00
3.105079426912991103e+00
3.003997355068460440e+00
2.950749827286991422e+00
2.902074771913873530e+00
2.868756914918446199e+00
2.958724017173249621e+00
2.872460072708292067e+00
2.884776926038769229e+00
2.847100963016460984e+00
2.934918073630491175e+00
2.883294929408422913e+00
2.900774753862767508e+00
3.002060033081888069e+00
2.913615731131726339e+00
3.008067259360952317e+00
2.936444148707378243e+00
2.978217654516126967e+00
2.984861289251929506e+00
2.896844109362467723e+00
3.008846283783498166e+00
2.827333282074228293e+00
3.105685826809392758e+00
3.021685550295873934e+00
2.987048591825056221e+00
3.095291413172843065e+00
2.893871209251669185e+00
2.943280600709834438e+00
2.983650764564180768e+00
2.910568515746194684e+00
2.913083533664650115e+00
2.903137730622225021e+00
3.101408564588318040e+00
2.996751467410224024e+00
3.126376375072417613e+00
3.117192401596208917e+00
3.087000706278267170e+00
3.116528428029835318e+00
3.024138906625761791e+00
3.146090690927045408e+00
3.273519106525416333e+00
3.107947719193013381e+00
3.258728796081466594e+00
3.016998285654858503e+00
2.876753219152930363e+00
3.015481904400453939e+00
2.995506509543960583e+00
2.933097607378833072e+00
2.994464446075613573e+00
3.066193382977675075e+00
3.214751948831502837e+00
3.276066694236204668e+00
3.100332320163690536e+00
3.234632827700593793e+00
3.005078806556518600e+00
3.149756900069091259e+00
3.084906338466879561e+00
3.003163758294895569e+00
3.007484140802577421e+00
3.006178942181500169e+00
3.102693520164911511e+00
2.946518404320919604e+00
3.144788760352979384e+00
3.107838932878264959e+00
2.941683735936477806e+00
3.038229179463263208e+00
3.145718169731053671e+00
3.156728089041965113e+00
3.105708675228409099e+00
2.917690046909882984e+00
2.972533482641744218e+00
3.047327629211739275e+00
3.026010515214650809e+00
2.912572902245158968e+00
2.889260209417290337e+00
2.896822112808787431e+00
2.952073240923426489e+00
3.028958416224584838e+00
2.818672659587507123e+00
3.058303199070051992e+00
3.014621758890867032e+00
2.894193260984323945e+00
2.897429122332454199e+00
3.144322261779971761e+00
2.996770667569332414e+00
2.985927053717265522e+00
3.035409244641861903e+00
3.127470508268378691e+00
3.131923848549847733e+00
3.051167221547463004e+00
3.105214599777497142e+00
3.371890878754529197e+00
3.363180010672119469e+00
3.614315022529565269e+00
3.598148715865562952e+00
3.500491117012225928e+00
3.369635698626402220e+00
3.517445559005413003e+00
3.354509275349376818e+00
3.319092502995738769e+00
3.445352894844374347e+00
3.456497510822962749e+00
3.608180639776483734e+00
3.383616511505322055e+00
3.541416403121644851e+00
3.373346357499442227e+00
3.620189284011039010e+00
3.581185008211431153e+00
3.556594427841344608e+00
3.675140014659552090e+00
3.628099997697052714e+00
3.510649520510002120e+00
3.605580156800123337e+00
3.516848933284261403e+00
3.574328896358693441e+00
3.642514280201738508e+00
3.650770203084640286e+00
3.851291754283059809e+00
3.817425643405793156e+00
3.606163351274008555e+00
3.426983202406341800e+00
3.594866098049318559e+00
3.400279523469574627e+00
3.521951708551835480e+00
3.460148207433204171e+00
3.504326514056002928e+00
3.692230554342944782e+00
3.465864482587810880e+00
3.702289413958086861e+00
3.577710287756043162e+00
3.761905444827197798e+00
3.673015124674845922e+00
3.494041693122162506e+00
3.766222928282544569e+00
3.533106159118239109e+00
3.592166607750653995e+00
3.675499081128937640e+00
3.777274257547626135e+00
3.708063186271065348e+00
3.666382099629551305e+00
3.730214566789702424e+00
3.848413054661709687e+00
3.889712434270587327e+00
3.791668948830643426e+00
3.775005410916379756e+00
3.863585167347471039e+00
3.857041042002869347e+00
3.817855535485955798e+00
3.848611286531254283e+00
3.562891707918652173e+00
3.614070107237872254e+00
3.337821332859681522e+00
3.351059651689707763e+00
3.342322853788648018e+00
3.297687506996049844e+00
3.375355959699743558e+00
3.408023679532146577e+00
3.314921139992353272e+00
3.254199475693484445e+00
3.303671016818255257e+00
3.227608695887683066e+00
3.384310995301695879e+00
3.340281660238051398e+00
3.336983689119446872e+00
3.549018883364229104e+00
3.562342097312821476e+00
3.571151279561832759e+00
3.482413108149324810e+00
3.587668539715037852e+00
3.345809632201404593e+00
3.426692362494354160e+00
3.430782594303351640e+00
3.264717447111440407e+00
3.286641531860916121e+00
3.566974299835473872e+00
3.453887916610033582e+00
3.400297848477893403e+00
3.381568936077103071e+00
3.427305869894054613e+00
3.526248077385258473e+00
3.415761200442517520e+00
3.250281443838713979e+00
3.413651213603587031e+00
3.229652625823234313e+00
3.327231481409788305e+00
3.201566682726504354e+00
3.183474444190689479e+00
3.188654703921533606e+00
3.111319735848165458e+00
3.176008678420263021e+00
3.372797268485756561e+00
3.038486972873874592e+00
3.354523055527804498e+00
3.319992926081101636e+00
3.071489684360245054e+00
3.308511803025324660e+00
3.326294159708851783e+00
3.307543495262889710e+00
3.316546666717838043e+00
3.319392490333380241e+00
3.308843059736380265e+00
3.268184307372038244e+00
3.183546560062270103e+00
3.349082876553537869e+00
3.395308095869839171e+00
3.287677683339855772e+00
3.535914218138272336e+00
3.300640765474302185e+00
3.342774807385513913e+00
3.517232491047052267e+00
3.353100878571585231e+00
3.361742569338028730e+00
3.537051322846855861e+00
3.512177582464972136e+00
3.477865826099562963e+00
3.572112935900177089e+00
3.417920980906796302e+00
3.399017067964859695e+00
3.531892324539247952e+00
3.706661199930619599e+00
3.520416286562303210e+00
3.617145133207035013e+00
3.660902474151912056e+00
3.629068830920620048e+00
3.529924717808667456e+00
3.616648352563391899e+00
3.589791625173540890e+00
3.643401621827009773e+00
3.522446068588680923e+00
3.768008697713768562e+00
3.645075497542869414e+00
3.510570661407989679e+00
3.511593812001479353e+00
3.487424864292896665e+00
3.435317056576572714e+00
3.635384155859862076e+00
3.524395103546300145e+00
3.366449632142066051e+00
3.469383210778616000e+00
3.307918811966583217e+00
3.381626533352543706e+00
3.220053622884250011e+00
3.285444388741521227e+00
3.474321144955148100e+00
3.189175419142781465e+00
3.325284743489279826e+00
3.217992176334366405e+00
3.467002178313241867e+00
3.295520854114621034e+00
3.465210947841885769e+00
3.412310099286933962e+00
3.432239785126648179e+00
3.157042674174133090e+00
3.347053717038095400e+00
3.336603988112099461e+00
3.448531045406853401e+00
3.387663509337929479e+00
3.397222554560550556e+00
3.291466220482824223e+00
3.242954658803804513e+00
3.308870705383704980e+00
3.442686001892497405e+00
3.458395034544463176e+00
3.567046470241383993e+00
3.522390122339173146e+00
3.616796144556915227e+00
3.690713691987547840e+00
3.599124793995190252e+00
3.755129370728420124e+00
3.651543419878926944e+00
3.510757288586284108e+00
3.722091137603761535e+00
3.474987707376572921e+00
3.549028121906388833e+00
3.593260847389909696e+00
3.539233886717746635e+00
3.593160977298525349e+00
3.579265428712148367e+00
3.575332972650326013e+00
3.586810199179833791e+00
3.392504170908409833e+00
3.407740587021227618e+00
3.481298355458362970e+00
3.587498018455609561e+00
3.683912812927625957e+00
3.580315579031775552e+00
3.586396692173503986e+00
3.556557360428645786e+00
3.538121418447170097e+00
3.426205466544212541e+00
3.385830496981900417e+00
3.602635311592381928e+00
3.369141218914047720e+00
3.313315868794017849e+00
3.310136129740794519e+00
3.352874492396410666e+00
3.635631384083671591e+00
3.490131580228519326e+00
3.617821654535466003e+00
3.612955808438338412e+00
3.627043284326973538e+00
3.638933944353810901e+00
3.644961769402064622e+00
3.545641904562367053e+00
3.494744832186623018e+00
3.260930179935648709e+00
3.483169717057169379e+00
3.683659182640181662e+00
3.239084671884314925e+00
3.382042674799982329e+00
3.268667574951687360e+00
3.362292834220757864e+00
3.337390404138155464e+00
3.582871728570277359e+00
3.402580286059692316e+00
3.367459700887903917e+00
3.307240608031519979e+00
3.315060285570071930e+00
3.336138806011338609e+00
3.192177727277228261e+00
3.291369250501841037e+00
3.108789226599204980e+00
3.120961835207772150e+00
3.076432658573915013e+00
2.943696308293222152e+00
3.157281094334863258e+00
3.048624802970911762e+00
3.118870468520702488e+00
3.001516307558766083e+00
3.040076399686142405e+00
3.004957502146544446e+00
2.919197115633643591e+00
3.066486592398677047e+00
3.070502956310615428e+00
3.020360103373399774e+00
3.074060307045129115e+00
3.025744066900537543e+00
3.042728638164981625e+00
3.021304148805695533e+00
3.137645155996324764e+00
3.003004178177790084e+00
3.157554084917738368e+00
3.143166747524901883e+00
3.050482988349655589e+00
3.019020728692358269e+00
3.007518457807194512e+00
3.139812073599669517e+00
2.998907252546771485e+00
3.051922562064926847e+00
2.946124882609447937e+00
3.034329307451937296e+00
2.961839651716354105e+00
3.017735762120213661e+00
3.035353994614922613e+00
3.222492948751537689e+00
3.313982123011693481e+00
3.178768063010920297e+00
3.051874528788864893e+00
3.267653377921532876e+00
3.196991531549789212e+00
3.222499013904368326e+00
3.294245582413013906e+00
3.086514760576549055e+00
3.147074495137870187e+00
3.155040644100681746e+00
3.232107744123769333e+00
3.198658744638249729e+00
3.202370308254617548e+00
3.294953003803899438e+00
3.308309470262833951e+00
3.198495072537701489e+00
3.054793347496880696e+00
3.175517997801203141e+00
3.075148498256395246e+00
2.921083471002545728e+00
3.084461946056897386e+00
3.176514204140307385e+00
3.041293049202103305e+00
3.192195514026240577e+00
3.005693726555199508e+00
2.994359716878870259e+00
3.014886466231577078e+00
3.035531767869385167e+00
2.946659496277103329e+00
3.295734790378211709e+00
3.210298403789490607e+00
3.263331431828614182e+00
3.041928340434886469e+00
3.179372269355892566e+00
3.186291039885828624e+00
3.324093102748162831e+00
3.166596463372651105e+00
3.241147048927716323e+00
3.245514852211069723e+00
3.210194905081965810e+00
3.301258541647698497e+00
3.189945102440446156e+00
3.243851570237973991e+00
3.160851320864341396e+00
3.128291219892735509e+00
2.999897844273795133e+00
2.943876382464925001e+00
2.912790186380265212e+00
2.927888179444313899e+00
2.998023251382945009e+00
2.998091228361019045e+00
3.000516320340861132e+00
3.004552808382294771e+00
2.959006361129181251e+00
2.933725505365317510e+00
3.010419895467948415e+00
2.990401798286366652e+00
3.025026499117936307e+00
3.194093124012579388e+00
3.050527489899792943e+00
3.008554296277079043e+00
3.046754664944036683e+00
3.042610303507090386e+00
3.088490841190742131e+00
3.073974226005061094e+00
3.026032997539339853e+00
3.082618713770607144e+00
2.964264444494827178e+00
3.077712825703899924e+00
3.021950494004717935e+00
2.987328466856845388e+00
2.997621121196720306e+00
2.965179313764395808e+00
2.897950794856006151e+00
2.999857067254135146e+00
3.072242785160327117e+00
2.936191089078703520e+00
2.888429262348229720e+00
2.983284347067061582e+00
2.873486472476520781e+00
2.908330791454985409e+00
2.850999691470350150e+00
2.991344336262790726e+00
2.954228378542906430e+00
2.807917011414601038e+00
2.933500446400040040e+00
2.799507470743965776e+00
2.935293230410674248e+00
2.876008285507776652e+00
2.952479528713450208e+00
3.045053664238181135e+00
2.937714263686930671e+00
3.096389738642228107e+00
2.917835030113713479e+00
2.927485193987483747e+00
2.868955579904208353e+00
3.003489748318706187e+00
2.965893635183360022e+00
2.827366156954889576e+00
3.007767661707713369e+00
2.967000707330120335e+00
3.038041534901467333e+00
3.189115118185758657e+00
3.021702926505143161e+00
3.040217280297682123e+00
3.008255472333364988e+00
2.881575345682178657e+00
3.187307994916431575e+00
3.145560974183028158e+00
2.888461937740435026e+00
2.928290230053644194e+00
2.909758812485225388e+00
3.098520240019779770e+00
3.048017199677125699e+00
2.973058359434597619e+00
2.999337889798554091e+00
2.990045635513266742e+00
2.867367378714105186e+00
2.927764190330307770e+00
2.832522790640854105e+00
2.923339205526710227e+00
2.910978554066347979e+00
2.793258008814409443e+00
2.756207368331423435e+00
2.798264172385112047e+00
3.002034576778116914e+00
3.026264115103838748e+00
3.190288529897086001e+00
3.215016660622541433e+00
3.215572038827315016e+00
3.166981509852452970e+00
3.283362859838014458e+00
3.404575196863016462e+00
3.426268265838833926e+00
3.314950248657329457e+00
3.349744946904717136e+00
3.185861988608600370e+00
3.055572238003004593e+00
2.969972809623499188e+00
2.998920819384330194e+00
3.097924830995877343e+00
3.137845427830393330e+00
3.216859164369459734e+00
3.112326464772542156e+00
3.309307858962008630e+00
3.243153882224484086e+00
3.198635664792035982e+00
3.240219823329681947e+00
3.195420957539444107e+00
3.153729666021224620e+00
3.014632000967176317e+00
2.984652000331293298e+00
3.178695219337080768e+00
3.103105960810580211e+00
3.260700202049288787e+00
3.450234769827673631e+00
3.241517842051595988e+00
3.032186685852075403e+00
3.156007562628288632e+00
3.029482486181903411e+00
3.080345427944186643e+00
3.078131075687136065e+00
2.999684302292592086e+00
3.154076567555250232e+00
3.018438397281231644e+00
3.094329205465170318e+00
2.994460086201242266e+00
3.153714230933785778e+00
3.123441823460404443e+00
3.241960616526240901e+00
2.962179202509073850e+00
3.003778277197146185e+00
3.026736366735351957e+00
3.076998549827022256e+00
3.258779035425716231e+00
3.206925538432971567e+00
3.147198641140719566e+00
2.983851935595272398e+00
3.057501107634607695e+00
3.100684073509174965e+00
3.190979202797332714e+00
3.245465050251005845e+00
3.158589229149879163e+00
3.188720690026197957e+00
3.065253757300194337e+00
3.179677190387968810e+00
3.131310876446639746e+00
3.090226544436025069e+00
2.945502590416368083e+00
3.077851952951910164e+00
3.108628244410096553e+00
2.926965756198462110e+00
3.051317310929185567e+00
2.989985473894737122e+00
2.941195380252724423e+00
2.971966134663592829e+00
2.923481135569324874e+00
2.884585226609752695e+00
2.889851050394199206e+00
2.930067179945010203e+00
2.857302098143083668e+00
2.915066142126536253e+00
2.824014214216285179e+00
2.771322588098743100e+00
2.831166007941594120e+00
2.897985400750683116e+00
2.766687075882457769e+00
2.846074836222098003e+00
2.866906045348048160e+00
2.875274300053648258e+00
2.900241545274244714e+00
2.976272380826026964e+00
2.952642505893879665e+00
2.852775059561538651e+00
2.949082445074413528e+00
3.091042675460109024e+00
3.135621458980471843e+00
3.037667631452662054e+00
2.919847805890369852e+00
2.967291129271523609e+00
2.961511530034384609e+00
3.090513893391960920e+00
2.916248530723614341e+00
2.996180521169226285e+00
2.933063369401667231e+00
2.908886699364815698e+00
3.043160545525382510e+00
2.912900974265552723e+00
2.829441572621490764e+00
2.964804282614165842e+00
2.921136242292533769e+00
2.771365514734629443e+00
2.870236549227763057e+00
2.957384940966888198e+00
2.999869587285460160e+00
2.919360809378718447e+00
2.945183619047933909e+00
2.975339289173182244e+00
3.033385355481013956e+00
3.030022928089266099e+00
2.903848710250941600e+00
2.896769653925983512e+00
2.888631123472601203e+00
2.986497653106704231e+00
3.038522557986655936e+00
2.953241140855801028e+00
2.955848222669131609e+00
2.995577186117966306e+00
2.931161506808264150e+00
2.867892151530586187e+00
2.906634055247124149e+00
2.892207455858512244e+00
2.894423149598418732e+00
2.863609550240909130e+00
2.909283903531816318e+00
2.890267429664521881e+00
2.925137983527149377e+00
3.085896647824495798e+00
3.154922838870319435e+00
3.135500249143245988e+00
3.312934910833676305e+00
3.175149267762245930e+00
3.102462297766014565e+00
2.985765519324002693e+00
3.001177264676907264e+00
3.117019125820340797e+00
3.059053094231640291e+00
3.232214098142457193e+00
3.088561555368862788e+00
3.057721960180386667e+00
3.009443135045389184e+00
3.030738089744777319e+00
3.011031507538701746e+00
2.960328527726041159e+00
3.089419498246266382e+00
3.071588560763598430e+00
3.123988391320545954e+00
3.100003777769138047e+00
3.177402057308817085e+00
3.233045287705336168e+00
3.171279126457616115e+00
3.093404582631708255e+00
3.134483544783273512e+00
3.044139507520050802e+00
2.887174859184896469e+00
2.983030933440659282e+00
3.065707933993255807e+00
2.906273823292192304e+00
2.954124959750348722e+00
2.950178972390031795e+00
2.885612054696891526e+00
2.748871751405423502e+00
2.980034288869403802e+00
2.883887726597944567e+00
2.959003693038815275e+00
2.966487231257462831e+00
2.870225413057001962e+00
2.979127829027207408e+00
2.970813897757730526e+00
2.873787395539967093e+00
2.885286748246681743e+00
3.047218132833484638e+00
2.920020981859779319e+00
2.922991398070096114e+00
2.923089237770887472e+00
2.843523189688473174e+00
2.962990827099315716e+00
2.917969507096605852e+00
2.999438922685421449e+00
2.926768908149280257e+00
2.924653338268056402e+00
2.906542354282864782e+00
2.908119698928667063e+00
2.919075233117804924e+00
3.049753203678081004e+00
3.196900103020103412e+00
3.141810410996264125e+00
3.209381291755909693e+00
3.227853765788914142e+00
3.199516031476604461e+00
3.271220889789458575e+00
3.093499526836923863e+00
3.353424907799542165e+00
3.432525845048861601e+00
3.510249936629987744e+00
3.366281233954046215e+00
3.283684896090588445e+00
3.461471350191753782e+00
3.307887098625054811e+00
3.267457637871303611e+00
3.185702578227708859e+00
3.295336925171836739e+00
3.343960962568531148e+00
3.402522250554343319e+00
3.346759672840982081e+00
3.366268720362107114e+00
3.340141813951017280e+00
3.327432723829355066e+00
3.483718985893143660e+00
3.537157977041686774e+00
3.524846824773009146e+00
3.489101003510361121e+00
3.551598315222416424e+00
3.399353803738605961e+00
3.415012056915233352e+00
3.378683760270020375e+00
3.414675137345120515e+00
3.409462544105050785e+00
3.290447519146578070e+00
3.414445325878642912e+00
3.471785573498908928e+00
3.576109042097366686e+00
3.436771849027338899e+00
3.477724488970922678e+00
3.395882803410729789e+00
3.353666134640946872e+00
3.169067308817103523e+00
3.331311233983906384e+00
3.426046884164342554e+00
3.528275209767367304e+00
3.497256201603184955e+00
3.356259643504917456e+00
3.319531163063108359e+00
3.427516751820595786e+00
3.466726819111303648e+00
3.419611440381756129e+00
3.407797128897744443e+00
3.466325294960844072e+00
3.265027559752705866e+00
3.362855706529615407e+00
3.131051809805216024e+00
3.390733657498330889e+00
3.287208999142174903e+00
3.324398843930027603e+00
3.316123184408818148e+00
3.260691538162983072e+00
3.464150147400415047e+00
3.309735386677438829e+00
3.305960977026872971e+00
3.242470677839375703e+00
3.260165623200625529e+00
3.270649544432046252e+00
3.204706365943104096e+00
3.144489415103200347e+00
3.214944894214841309e+00
3.191395364535305479e+00
3.301247562566863358e+00
3.128607446835045547e+00
3.099983815793664110e+00
3.272143048860193915e+00
3.319938172014468503e+00
3.177452525411474049e+00
3.204442397437078149e+00
3.101786247048310852e+00
3.069683185860012653e+00
3.178737030308031564e+00
3.169466534641462108e+00
3.110113962723636494e+00
3.130633943086450266e+00
2.990453302975803584e+00
3.205730983427638403e+00
3.285275615367710511e+00
3.180045762307833090e+00
3.165972865102310685e+00
3.260039520096884580e+00
3.179003916424516074e+00
3.171241462573481940e+00
3.159670673528161444e+00
3.171059780247889037e+00
3.204680881512220747e+00
3.141608931292823481e+00
3.305592772349028596e+00
3.201794662690551352e+00
3.088270596317941763e+00
3.106756332663697773e+00
3.030311728615760813e+00
3.069193642354646201e+00
3.122411420113172298e+00
3.190841888086341616e+00
3.089480930492177979e+00
3.174667348300032721e+00
3.110397606559373695e+00
3.194299442963964619e+00
3.171227703549346355e+00
3.249607158354826275e+00
3.229378217544820462e+00
3.148029820359959263e+00
3.154830592322494631e+00
3.153571346330128033e+00
3.141965440509926211e+00
3.102978191367088190e+00
3.167131412421695380e+00
3.166683552157147030e+00
3.212021672695834607e+00
3.153757707029025692e+00
3.085429743572823735e+00
2.977711558057059893e+00
3.106678067710252567e+00
3.178933470684332629e+00
3.100189019522196610e+00
3.154401606607596165e+00
3.263255105173124448e+00
3.165256314899229650e+00
3.214670718947334915e+00
3.080374132295819578e+00
3.163226706676343536e+00
3.218246006184445562e+00
3.147998377664481762e+00
3.282515884968791653e+00
3.196637698227864366e+00
3.098520457672438777e+00
3.112573646676437544e+00
3.068831636292266740e+00
3.123088498828516801e+00
2.971571923727345688e+00
3.189802913236138959e+00
3.124667487953765921e+00
3.079432057492452302e+00
3.149097406547842315e+00
3.088692479023913862e+00
3.139020341128605729e+00
3.135893589503850443e+00
3.212996569365565325e+00
3.185693574109602633e+00
3.126985313795133337e+00
3.146072178782567619e+00
3.251293938701287800e+00
3.102221163639995005e+00
3.333951954608643131e+00
3.267444493890924839e+00
3.236355422362869660e+00
3.057933611952458275e+00
3.316282142501620456e+00
3.129056219296237895e+00
3.237417804601305793e+00
3.277226625204610944e+00
3.212657001200553530e+00
3.164826559706209963e+00
3.270105170904796132e+00
3.250070252228057566e+00
3.244653846946257580e+00
3.281172878981224006e+00
3.418546556884842325e+00
3.140866559639698075e+00
3.255062683051079819e+00
3.293655824764167406e+00
3.243692995674734014e+00
3.239758304792102805e+00
3.258425725994529731e+00
3.344872014089533163e+00
3.439136453544800354e+00
3.372230444125906779e+00
3.388295486006726698e+00
3.354833871737261664e+00
3.304934990697439456e+00
3.174362822379009685e+00
3.062296473915723016e+00
3.156317404736546095e+00
3.294381727240317304e+00
3.291323633059191955e+00
3.383499968948107561e+00
3.349309328774773498e+00
3.461117757092582181e+00
3.392388028545062717e+00
3.308216250335863862e+00
3.149810108954203436e+00
3.149843448718625538e+00
3.026507729310933925e+00
3.154997284568188842e+00
3.094091717987482504e+00
3.271621921696135082e+00
3.204360649090071789e+00
3.287571749236024132e+00
3.376903233652299274e+00
3.209435932285091830e+00
3.192460172738810886e+00
3.222768480816809777e+00
3.274192404005995538e+00
3.165250648635918207e+00
3.150193884621153906e+00
3.117225364650270336e+00
3.126917987636474994e+00
3.177912659602662337e+00
3.084858001252270832e+00
3.159058131924329604e+00
3.160579541780818680e+00
2.941696377743883595e+00
3.114418520486812447e+00
3.114887001858438254e+00
3.227306375774078973e+00
3.032144892300651318e+00
3.210695488661796659e+00
3.168992390045743512e+00
3.154327849992224930e+00
3.129429423070256622e+00
3.188847366194334843e+00
3.129141172382254421e+00
3.069756839463116282e+00
3.236265178947971943e+00
3.248610463561197648e+00
3.120150973931270943e+00
3.231866068182422502e+00
3.214772480828309131e+00
3.206697701078871976e+00
3.217936086773820925e+00
3.135297347681397007e+00
3.165876190363672738e+00
3.014838156142806369e+00
3.110979730706951774e+00
3.123134619555517855e+00
3.159730546826285291e+00
3.073656663183173432e+00
3.113070971641418438e+00
3.068022277883062809e+00
3.230861139531866044e+00
2.965833540107807753e+00
2.986138687262337665e+00
2.872145884773247726e+00
3.001306743543894484e+00
2.998593867754500764e+00
2.976194148705821441e+00
2.897325683824979681e+00
2.988275173272947338e+00
3.026498394626859767e+00
3.067742683740729781e+00
3.044402567367250789e+00
2.963283220608099455e+00
2.870920244066572646e+00
2.923100800034800439e+00
2.940434594396553969e+00
2.973927110098416815e+00
2.974950261058785905e+00
2.941558615260548404e+00
2.936398309556373043e+00
2.942578705078875867e+00
2.978941500991512559e+00
2.965108777124159101e+00
3.012193497963674638e+00
3.008540050467874316e+00
3.205816880127834612e+00
3.033561454518070022e+00
3.164060590896449199e+00
3.083512251704620510e+00
2.910844675288833727e+00
3.018149191425876232e+00
2.929450913073984974e+00
3.031341159638076821e+00
2.990125718188766601e+00
2.949894448704506456e+00
2.933054538247632514e+00
2.974163110658308184e+00
2.962271258943545593e+00
3.113100131898082878e+00
3.064154209298213249e+00
3.213674494415273752e+00
3.107769802393819614e+00
3.102254725279727232e+00
3.052674329087281535e+00
3.069792151744834996e+00
3.104477941877034741e+00
3.101502041868123172e+00
3.074327842147930312e+00
3.140616387328929449e+00
3.132088556049148043e+00
3.078980669281745630e+00
3.008908555507868066e+00
2.947375483443730904e+00
3.148023737837347458e+00
3.092305054594109759e+00
3.167424064534769101e+00
3.161394632929186432e+00
3.108197116877410959e+00
3.146847758667083550e+00
3.070461155374318185e+00
3.217699908846447965e+00
3.250791451655851372e+00
3.136959720718608846e+00
3.285860125053888581e+00
3.134904302380927543e+00
3.187989478202206239e+00
3.234299353951722633e+00
3.059213777949424173e+00
3.250017149804530714e+00
3.333426022659310650e+00
3.233032918072539896e+00
3.320171716445637689e+00
3.470902304350198531e+00
3.293946805424120328e+00
3.305272570579240288e+00
3.199305514989740917e+00
3.179780012204579176e+00
3.155770331511078997e+00
3.271197683707793402e+00
3.204988960592975999e+00
3.381912554682055649e+00
3.471481824124114546e+00
3.497638764866658256e+00
3.286649614261351715e+00
3.257428876608640334e+00
3.387483591173711339e+00
3.418941698236293902e+00
3.355874854420498377e+00
3.347195256404330799e+00
3.279550983213147752e+00
3.284185001811875448e+00
3.262019336385351131e+00
3.377740652079005201e+00
3.355510284663356657e+00
3.515197548117036774e+00
3.596826275515514482e+00
3.378340582150181959e+00
3.562178923684363063e+00
3.386759795722457778e+00
3.162585614780629939e+00
3.414392669311786310e+00
3.530069750497213832e+00
3.303798756826102245e+00
3.230569441543034603e+00
3.213875405947911990e+00
3.184005176242609814e+00
3.173087615360551617e+00
3.324443401551360644e+00
3.202305862028869132e+00
3.536428195231702709e+00
3.262128413295350526e+00
3.350351731198442096e+00
3.364148567606063622e+00
3.356791137809326475e+00
3.172671795320397781e+00
3.238704392346862360e+00
3.355288839719223315e+00
3.202849544491424449e+00
3.386672951891715577e+00
3.378338206086285211e+00
3.393802399054485441e+00
3.359331883280486153e+00
3.324670129225415494e+00
3.310695862946268608e+00
3.296742563212808452e+00
3.071912204298154148e+00
3.039958950294796569e+00
3.191865947148535110e+00
3.234499525168611722e+00
3.260507777602615676e+00
3.282856065367392162e+00
3.188889662857032903e+00
3.371066989683243698e+00
3.335346501689325560e+00
3.243939978447845984e+00
3.356669098517775396e+00
3.376063129960090947e+00
3.301966427316815444e+00
3.403026789783722528e+00
3.359471024354894197e+00
3.285089605058035822e+00
3.596852836751448734e+00
3.507236209847694131e+00
3.328174871270158430e+00
3.491706637321810636e+00
3.563513396886363704e+00
3.426216185166582662e+00
3.417639524891035840e+00
3.365574452385030835e+00
3.488024916108469320e+00
3.462760155006072704e+00
3.183896893209349876e+00
3.244433630004758928e+00
3.545559062622939184e+00
3.528960187027953666e+00
3.420810329294892593e+00
3.367250958397739691e+00
3.391052112492211279e+00
3.313030893401422539e+00
3.624432555584883975e+00
3.628604819267921666e+00
3.670650114972290989e+00
3.561563059683221066e+00
3.584290435934781360e+00
3.445672638852504743e+00
3.446767052705141943e+00
3.310907212091075635e+00
3.428785223563233231e+00
3.471076591911560705e+00
3.111083903391743455e+00
3.226280273804353893e+00
3.080853686743329600e+00
3.262099676135162163e+00
3.273828908350682632e+00
3.118302217446024205e+00
3.106899909629675882e+00
3.275399746518289579e+00
3.266906274081960770e+00
3.313204104511261683e+00
3.155040706605832135e+00
3.216920888370260023e+00
3.197496499601784947e+00
3.261554110397337336e+00
3.348300233662934833e+00
3.439786251213437396e+00
3.345382478725849040e+00
3.298868510655986519e+00
3.548641153321375974e+00
3.293504240247976167e+00
3.316331275263630030e+00
3.261300480389512479e+00
3.151708989877093359e+00
3.082683907699125037e+00
3.088018968047035795e+00
3.047687693203235071e+00
3.215421065096538467e+00
3.139345529534256052e+00
3.146987613173301668e+00
2.954944146793698767e+00
3.024570579751884036e+00
3.021289579572433048e+00
3.056139949130805444e+00
3.028074823667224802e+00
3.268701669801348686e+00
3.254913053729421968e+00
3.291311769420621758e+00
3.314613762831723154e+00
3.272425117374327730e+00
3.255846437464703147e+00
3.401399109981601665e+00
3.390934891650887018e+00
3.299777902493774562e+00
3.490287509262821164e+00
3.464923551279286418e+00
3.660596169051012705e+00
3.456774695219654969e+00
3.563962575720132087e+00
3.460003721385507713e+00
3.494607208702730006e+00
3.630021283247694353e+00
3.610103710424622747e+00
3.508973100060911676e+00
3.619227289458136987e+00
3.498172155377546222e+00
3.554305317299021993e+00
3.399404919629849253e+00
3.562623147078643804e+00
3.573757735501211563e+00
3.473153164374426005e+00
3.382404804209843352e+00
3.465713560928331827e+00
3.603145294169693091e+00
3.492023184490887111e+00
3.394556035907847935e+00
3.482364850571212589e+00
3.477310612963753211e+00
3.569995458134803457e+00
3.690470195652577612e+00
3.871930875641584446e+00
3.626615004424050159e+00
3.634227479542361472e+00
3.654123729525438069e+00
3.569240375400207110e+00
3.718597746412430460e+00
3.592873664767016528e+00
3.635287782435069559e+00
3.466908399071897406e+00
3.476227639359014798e+00
3.452152926383187381e+00
3.316259178858897094e+00
3.514635748632918499e+00
3.614368915478701982e+00
3.419399551630961209e+00
3.541188500252994142e+00
3.713628632796528439e+00
3.638932528881983153e+00
3.669882855164643409e+00
3.676240569708176142e+00
3.564439924625906198e+00
3.615680993246512376e+00
3.744917537205525004e+00
3.815413246771168776e+00
3.723400628671406309e+00
3.744496151420038998e+00
3.913249432694576591e+00
3.937888998783590555e+00
3.738860826949769400e+00
3.428459844419420310e+00
3.452073703254623371e+00
3.514561835022358416e+00
3.685450414488639748e+00
3.605836742384362470e+00
3.658329210827390821e+00
3.639315060482900321e+00
3.691519451051852752e+00
3.563022574463435177e+00
3.654057554252911455e+00
3.487911810196191453e+00
3.556589023799006544e+00
3.460443796205949774e+00
3.547527751313634070e+00
3.578488458507036007e+00
3.680216897287568845e+00
3.195453683120422550e+00
3.231711289950779609e+00
3.073842406300928864e+00
2.984396910075648890e+00
2.987747206488907903e+00
3.026738186891697602e+00
3.047692022432139769e+00
3.028961703070573996e+00
2.988141665098142052e+00
3.081777457040508761e+00
2.990889619282067535e+00
3.066572205083587743e+00
3.017477321618366126e+00
3.013597282927526599e+00
3.001578265410393520e+00
3.042430853837707616e+00
3.003345928145266353e+00
2.962621746070142947e+00
3.055307972346386070e+00
3.003155573730926342e+00
2.950365444667699233e+00
2.996455406833478996e+00
3.157634423268416590e+00
2.998302073227166353e+00
3.093133007208692220e+00
3.125717131423720652e+00
3.091247627801496201e+00
3.054007507172750380e+00
3.140513647705203581e+00
3.099227656966550004e+00
3.046589765055651711e+00
3.010862228781184591e+00
3.062388983377712481e+00
2.977890123084143248e+00
2.940083589073382075e+00
3.061877845362511508e+00
3.061038718096948941e+00
3.084716329587996686e+00
2.963920761949444760e+00
3.011589642369721265e+00
2.951129306285191767e+00
3.001169642483927369e+00
2.988576656589081448e+00
3.002803852156619602e+00
3.002746755529274836e+00
2.966386868897141760e+00
2.959048290628809585e+00
2.881289572400883792e+00
2.935766403566407945e+00
2.987468482516410173e+00
3.106125391833521210e+00
3.063559150915148077e+00
3.026119236011141744e+00
3.029569706663147510e+00
3.056703187503053254e+00
3.043511930238717245e+00
2.993959947703686897e+00
3.116178222403227061e+00
2.859448218392254049e+00
3.065114535580649502e+00
3.049364516184883467e+00
2.984157633168903256e+00
3.062137772864987895e+00
2.966631807631605611e+00
3.207273267505244441e+00
3.284858876456770549e+00
3.115587475538997175e+00
3.008861692828560308e+00
2.989960599248395301e+00
2.959645976533569645e+00
3.062990737834066834e+00
3.188385080504356761e+00
3.005410086053462937e+00
2.944816989782530925e+00
3.151913654771582696e+00
3.061355916017110879e+00
3.163489903584509655e+00
2.993929940872021689e+00
3.070305595126560316e+00
3.014989688889651021e+00
3.017480124054703783e+00
3.025435974268028350e+00
3.065915442584635997e+00
3.026763407958639629e+00
3.028888464154126492e+00
2.999839227817688414e+00
3.016867681008554403e+00
2.970211058629443013e+00
3.018913907030835730e+00
3.032127002160788454e+00
2.968396252933283463e+00
2.880504702391906591e+00
3.046618144462830635e+00
3.037314997149675566e+00
3.058658461782875371e+00
2.950964883697455132e+00
3.079388536000552179e+00
3.063915608485916486e+00
2.883687440845484673e+00
3.023895905868029033e+00
3.003732908113632138e+00
3.177816698363547854e+00
2.960546663895945230e+00
2.972921861746656624e+00
3.111407527078498436e+00
3.049264799473205834e+00
2.762010426205645075e+00
2.938710349497429597e+00
2.934797807288045401e+00
2.886031574718926240e+00
3.053951606515555639e+00
2.972923053402115379e+00
2.939328417087482936e+00
2.774081064217821080e+00
2.789184894095002587e+00
2.845642637054512925e+00
2.853300555522345405e+00
2.804852093340460595e+00
2.933207394766067733e+00
2.839788539944890111e+00
2.864776612525837596e+00
2.856717276086523150e+00
2.921592101823300425e+00
2.938088827032669048e+00
2.910413529565975654e+00
2.927654306204515944e+00
2.906063992341371804e+00
3.181806612546983271e+00
3.257761068467020849e+00
3.147073116950539262e+00
3.091311601420899891e+00
2.917296162252432268e+00
2.992293689742358875e+00
2.940797342704227990e+00
2.967392715681862025e+00
2.919988462429584430e+00
2.902111100603620653e+00
2.903713247249206209e+00
2.868908781592488744e+00
2.923509087343019619e+00
3.058746469127338941e+00
2.913550380661523054e+00
2.955470721825629976e+00
2.951520347665048227e+00
2.908887174800189435e+00
2.923697287729755789e+00
2.938437317662869308e+00
3.012569388091125955e+00
2.901264360900394301e+00
2.891615175577326724e+00
2.931523407248959767e+00
3.013490115584096962e+00
2.895472782967232206e+00
2.947733928891946853e+00
2.867842933031611086e+00
2.986182924265889049e+00
2.882501968163863282e+00
3.050397302652989584e+00
3.069208403885615777e+00
2.941546411945260342e+00
3.017588358198636911e+00
3.046297165917804861e+00
2.889984053135346453e+00
2.789414510601049724e+00
2.834897503665310126e+00
2.872059973653712017e+00
3.008463433824928757e+00
2.914359611408830375e+00
2.941177293747261778e+00
2.868248783070051378e+00
2.932002768506025259e+00
2.951227088979444524e+00
2.973957301793919150e+00
2.921613496787588637e+00
2.911695793548079170e+00
2.832210243284731366e+00
2.986100476421396976e+00
3.019586237031823384e+00
2.852866489725200072e+00
2.931999853071743267e+00
2.975747710285092662e+00
3.092152975070445287e+00
3.144102182552036773e+00
3.044408473807411752e+00
2.970703117485378186e+00
2.981455822549599954e+00
2.983185594580290090e+00
2.890197214816518922e+00
2.898350229156878566e+00
3.017749171117690921e+00
2.941897502286605626e+00
3.018283223774539614e+00
3.080304308025557880e+00
3.041804241535785103e+00
3.068370478971248705e+00
3.063492824175179319e+00
3.143119114538298398e+00
2.901892436086878302e+00
2.957838596673709297e+00
2.940391308843287810e+00
2.864663842237379132e+00
2.902450142135107214e+00
2.883989859583703907e+00
2.916150690243868304e+00
2.986817540164207863e+00
3.054850336867062754e+00
3.000399270171163035e+00
3.012878324456154999e+00
3.003554013279465362e+00
2.927344157939975045e+00
3.065294583916505999e+00
3.150260055593619324e+00
2.947468272883815743e+00
2.941585830012242386e+00
3.058715730204771610e+00
3.109482247578007286e+00
2.989804103013406600e+00
3.016611013159157917e+00
3.094579268717875475e+00
3.036441439255781027e+00
2.999589854578629478e+00
2.960994006528443911e+00
2.939595029969261475e+00
2.843275364629125335e+00
2.876839133240753910e+00
2.920757212987019624e+00
2.987839127736304334e+00
2.854301645935268805e+00
2.896832749480928282e+00
2.873243006544082601e+00
3.038865174455141815e+00
2.930191803799480521e+00
2.920685400528580278e+00
2.921891741450860724e+00
2.909603576551762494e+00
2.903220490571294832e+00
2.910776539264173568e+00
2.969985989282852845e+00
3.018598815888001052e+00
3.037354910333727176e+00
2.887118201596469813e+00
2.914960555351602700e+00
2.895607353378432336e+00
2.923265083731754643e+00
2.930152075379371723e+00
3.031409128341469028e+00
2.983145593394870509e+00
3.034141544784502376e+00
2.909931328595844136e+00
3.004473169198691451e+00
2.862391863405709280e+00
2.917105995545089758e+00
2.920367723874336185e+00
2.991114054625529040e+00
2.976641801578495894e+00
3.011818927148444125e+00
2.922102612057059456e+00
2.961498357388085978e+00
2.989621532698256701e+00
2.931309032522542157e+00
3.042182399794698622e+00
3.031822548160582720e+00
3.039824580643779584e+00
3.050076587697879038e+00
2.987887428215853625e+00
3.072080352432025041e+00
3.031060567004145945e+00
3.060315092767909917e+00
2.979754455032791682e+00
2.975796964748247841e+00
2.951510352630299927e+00
3.008313258989189887e+00
3.014335634983582590e+00
2.912329000992160299e+00
3.086200239542337354e+00
2.965231844741447187e+00
2.921739881142250361e+00
2.891187450706666606e+00
2.947054317864785666e+00
2.835735658449268115e+00
2.929465679904191600e+00
2.893845983758447815e+00
2.970641770499490519e+00
2.988920881070191715e+00
2.869150207098229988e+00
2.890362206421262403e+00
2.929625353850989544e+00
2.936831663344316556e+00
2.977187275460990268e+00
2.939675797007139657e+00
3.046439074958600113e+00
3.119770451719142468e+00
3.067398425044315591e+00
3.124669375198140919e+00
2.938112570905601739e+00
3.075955329096916380e+00
3.045534476240924437e+00
3.027585818553986119e+00
3.056464841586714609e+00
2.979365107922955946e+00
2.954187518577366944e+00
2.916941321375217111e+00
2.825259446272724961e+00
2.939520243085561813e+00
2.952790895446655295e+00
2.935722019901955804e+00
2.980799276287321220e+00
2.913087142073787383e+00
2.954775152705274355e+00
2.947758910066883065e+00
2.995894948341571773e+00
2.969923050850026058e+00
3.059089425735802781e+00
2.985066852798779813e+00
2.835870380719726747e+00
2.798842315068347020e+00
2.801413559391458641e+00
2.736647689033596009e+00
2.885382917299208039e+00
2.873399047599226819e+00
2.734124783616605381e+00
2.884569799545059432e+00
2.882606257210581280e+00
2.894634065194562123e+00
2.977505375591356529e+00
2.839442391539867216e+00
3.027590407923498095e+00
2.883925341095806338e+00
2.842507417587424534e+00
2.963420401369349477e+00
2.940873057873027108e+00
2.923442109380809839e+00
3.076991610064720994e+00
2.935498019790637070e+00
3.062696242205715791e+00
2.896968676817353927e+00
2.923183420842775604e+00
2.892480423369721443e+00
2.910586069583756874e+00
2.940572455505705562e+00
2.998440817604652864e+00
2.883369420319433996e+00
2.843855996437863798e+00
3.004733199390783760e+00
2.924453912970197855e+00
3.048410108165435783e+00
2.910253492998135183e+00
2.910200426755531034e+00
3.015774234449405622e+00
2.968185211069741758e+00
2.950467282216159948e+00
2.946090613664347213e+00
2.996953540385709047e+00
3.128634301463971479e+00
3.119329867470542528e+00
3.053987194529291127e+00
3.041691208450425510e+00
3.042933368454356469e+00
3.062671620907946757e+00
3.153147295218460933e+00
2.933327007003560638e+00
3.142168146194673550e+00
3.178607645330524090e+00
3.054100572158680027e+00
3.128423420884303141e+00
2.987196627460548370e+00
2.987657622690110149e+00
3.122605614726164269e+00
3.013711805574519786e+00
3.054666005161403408e+00
3.131399308574784435e+00
3.023749571093591104e+00
3.019325297444736655e+00
3.083929135336498817e+00
3.077739450013886824e+00
3.126725382379227369e+00
3.178295668096867033e+00
3.065220994643910402e+00
2.976830279485468633e+00
2.985400390518676783e+00
3.056191011433862847e+00
3.033596792122271069e+00
3.029653564186518100e+00
3.038414532634634568e+00
3.155895566627360260e+00
2.998404913567804808e+00
2.999973145091642479e+00
3.170595332941903877e+00
3.067628440937824053e+00
3.044081066363599319e+00
3.152707344334982231e+00
3.101917427588896992e+00
3.149241406772293583e+00
3.023037688096421149e+00
3.044298067025728471e+00
2.987400564031846173e+00
2.952366968517726953e+00
3.057933934544304844e+00
3.054869797915696239e+00
3.030418948595675843e+00
3.024785684182525802e+00
3.078922339183579826e+00
3.008640910665167034e+00
2.982931996488488835e+00
3.020196136743974247e+00
2.960322718856480240e+00
3.027439802538317792e+00
3.064995194633814535e+00
3.086386858390834043e+00
3.095622849322098080e+00
3.051444545508264383e+00
3.053620728528817274e+00
3.037081719773836230e+00
3.003944006113087095e+00
3.116938530379367744e+00
3.375879445624306197e+00
3.203569901963883915e+00
3.150695009498646115e+00
3.154356300178780437e+00
3.182864136702929336e+00
3.140187389608141810e+00
3.181564000185972407e+00
3.078424686743003846e+00
3.045242757939255807e+00
3.037665582770622041e+00
3.081016187129633543e+00
3.129318662659119621e+00
3.219049145435273207e+00
3.113516757921833022e+00
3.144710569249979493e+00
3.131764976002897605e+00
3.142650773371367112e+00
3.107575250879663908e+00
3.275026963392051904e+00
3.186427562173443029e+00
3.089469046400877605e+00
3.131367015272480625e+00
3.019229478861966243e+00
3.249086926773401274e+00
3.080734950819842943e+00
2.972669965089746569e+00
3.053128147962353989e+00
3.045041796467018891e+00
3.159618646861590552e+00
3.145381365687622832e+00
3.145367564273723993e+00
3.106077674210782291e+00
3.221738457563489089e+00
3.186459494568898876e+00
3.101798792456099907e+00
3.155160761219532262e+00
3.188329365023246265e+00
3.126000344715453405e+00
3.030982111416549607e+00
3.152367942248326393e+00
3.141279473337295958e+00
3.031461796730790415e+00
3.068988482079862301e+00
3.019825522534444584e+00
3.118562828733094872e+00
3.107114871814514512e+00
3.079355769842806900e+00
3.191619074915695187e+00
3.112304465559121880e+00
3.171606591525028218e+00
3.018701303487986376e+00
3.032333781798045358e+00
3.223719332419887618e+00
3.072820128254260208e+00
3.197689715364318896e+00
3.176569056941084046e+00
3.096166045849285453e+00
3.176569158666998849e+00
3.159826490059714388e+00
3.093767900018974171e+00
3.001522839665152986e+00
3.090481684483951774e+00
3.174452039898186140e+00
3.116539965062589790e+00
3.172018993048737023e+00
3.109201563695114245e+00
3.151082419619361197e+00
3.143151685262234096e+00
3.119995281786683172e+00
3.135097413850079562e+00
3.228578792144050080e+00
3.339636824458027231e+00
3.257265207906899995e+00
3.212132514576188314e+00
3.070149624394112653e+00
3.134585857506466233e+00
3.058097530514208628e+00
3.130314788439561902e+00
3.287084429211354575e+00
3.275737735508445159e+00
3.193112813724756194e+00
3.072877895273778748e+00
3.083334316477249537e+00
3.017609640762153767e+00
3.218142527731093772e+00
3.056929225410924378e+00
3.090446404272602088e+00
3.091097297660284848e+00
3.005479181738341055e+00
3.091154458146451400e+00
2.977680783378229723e+00
2.964992403804477927e+00
2.947016343624821566e+00
3.078144680050499016e+00
3.108991422600419163e+00
3.059987894097268235e+00
3.070391324025794511e+00
2.999360572482235199e+00
2.940468202589031854e+00
3.042793844235448297e+00
3.057823524858489073e+00
2.979964595417571527e+00
3.088276699364492117e+00
3.054411977165322423e+00
3.072477258434436642e+00
3.012820617770226583e+00
3.091203603748593487e+00
2.987696980776068489e+00
2.978376951011206586e+00
3.044621235909577006e+00
2.990416682333177700e+00
2.926933808461626096e+00
2.951509579846113951e+00
3.005862908334432593e+00
2.920144104438205268e+00
2.951005192116752163e+00
3.015950085645471290e+00
2.954541811110397376e+00
3.019261049546331677e+00
3.060181871519786601e+00
2.994531720161912602e+00
2.965377090568176222e+00
3.040646928838183882e+00
2.851556386890602646e+00
2.819384971670080287e+00
2.961464931710134252e+00
3.098715685631368011e+00
3.044318226440432706e+00
3.051734508925502798e+00
2.892064183545426381e+00
2.849144974455071644e+00
2.996023081745158301e+00
3.007723850593996051e+00
2.894498921847044492e+00
2.820341045672605240e+00
2.901594280960598127e+00
2.831194078970106442e+00
3.011524306401376805e+00
3.034844161642637594e+00
2.933361280193508502e+00
2.938580026471640849e+00
2.978435220179551646e+00
2.866357880749642817e+00
2.860641238400245534e+00
2.911535038881018611e+00
2.985830638282744420e+00
2.915164657329814890e+00
2.897834927793683679e+00
2.984891024950389493e+00
2.861584087624297279e+00
3.022901726262146482e+00
2.995181101131828783e+00
2.854726035032490117e+00
2.886428007026423437e+00
2.936027305683518218e+00
2.942482542958447134e+00
2.949557368529366563e+00
2.850364155558310575e+00
3.014631442254043225e+00
2.952657350944837944e+00
2.855497444647555394e+00
2.867621126660024444e+00
2.942664031526940338e+00
2.973823204426201627e+00
3.032375697409670057e+00
3.029105658423254077e+00
3.103494477423228481e+00
3.019334020404214503e+00
3.023115959573158928e+00
3.051146302196842353e+00
3.033796990718836906e+00
3.065965591081527553e+00
3.078990674583735210e+00
2.986678400576878278e+00
3.006168727530477813e+00
3.056321034684261306e+00
2.917760235550837411e+00
2.896362669041593119e+00
2.990435285496241047e+00
2.964882664250858113e+00
3.108496850944380441e+00
3.121276334128887164e+00
3.001570779888566687e+00
2.993815767182532728e+00
2.929465485465914121e+00
3.023657097305058716e+00
3.021958951741716692e+00
3.048435710131191634e+00
3.106654897344109489e+00
3.055429264374064591e+00
3.047559995909872921e+00
3.116972967242050085e+00
3.068552062793193258e+00
3.042848392211756625e+00
3.202409280976655559e+00
2.992074789969451309e+00
3.168649754076199976e+00
3.022545951477738413e+00
3.010181661570873413e+00
2.982130482633659874e+00
2.999656898510843384e+00
2.882841578949188133e+00
2.896331140426728012e+00
2.951346887794214613e+00
3.043573311287536498e+00
2.928296390954763240e+00
2.833497927398283878e+00
2.976502427254049010e+00
3.011145257976689305e+00
2.960745631442883941e+00
3.040824378526997940e+00
2.966731586009709432e+00
3.030211459848151101e+00
3.066182937806174902e+00
2.982986070206587126e+00
3.076313884505470497e+00
3.158365358391443500e+00
3.285615084605808534e+00
3.260496492664926471e+00
3.165455206038749303e+00
3.154809486088349768e+00
3.032066227184107010e+00
3.156673102737935999e+00
3.255223156349809521e+00
3.260511312122723826e+00
3.318818455102483966e+00
3.090380158375216624e+00
3.044220815933762925e+00
3.063409598067650563e+00
3.187471763623956456e+00
3.220488360636421188e+00
3.094028389306640037e+00
3.108704733484384697e+00
3.179512187155467906e+00
3.184022575056707716e+00
3.298260131542589679e+00
3.146567696488754340e+00
3.202952929094046830e+00
3.208517448706403652e+00
3.182938017471226289e+00
3.266193440581222962e+00
3.222083563221881608e+00
3.174011835685321081e+00
3.161344980889508882e+00
3.143744452369338749e+00
3.268856509828367951e+00
3.067037262645881057e+00
3.130418553639426005e+00
3.175987411175513309e+00
3.118463928356234316e+00
3.103354319689491270e+00
3.119887709274606902e+00
3.067588932468229945e+00
3.132501075181131522e+00
3.080037339542000652e+00
3.015002957053878774e+00
3.218139337485120155e+00
3.221983195998854299e+00
3.219560921606237969e+00
3.182752402299288796e+00
3.153543210433116251e+00
3.055208065362462033e+00
3.237714201542913450e+00
3.163434226950262218e+00
3.059883517397674613e+00
3.152823498543900094e+00
3.269365323805093482e+00
3.132441362734553536e+00
3.079446845307908021e+00
3.112539312568970207e+00
3.076922597166559914e+00
3.268515245585461138e+00
3.217180360012170226e+00
3.157692576895461123e+00
3.187092163195728300e+00
3.151233078454216852e+00
3.068212636524177750e+00
3.213609878844918999e+00
3.095599778207423824e+00
2.918671008695534752e+00
3.013398388532979588e+00
3.110374065466831706e+00
2.988271975317456697e+00
3.164822309544217838e+00
3.059316577576937757e+00
3.170908981859372755e+00
3.009504200500213944e+00
2.989288698549857237e+00
3.124929448562340895e+00
2.904178243047825791e+00
2.965584914704630926e+00
3.063938115972944409e+00
3.034770678718459180e+00
3.102983121803910560e+00
3.089197952125651181e+00
3.068309040464600290e+00
3.032365465232827351e+00
2.944484629674410048e+00
2.858170960935743743e+00
3.020189055183559290e+00
3.004070253509043553e+00
3.012408048811056283e+00
2.977151176907960384e+00
3.008873391052881985e+00
3.023871606184364680e+00
2.893716288972758122e+00
3.133453316453290061e+00
2.966564923867959447e+00
2.920702499199650415e+00
2.910231197679231663e+00
3.042588116121026864e+00
3.053907719845617930e+00
3.041649415622708741e+00
3.201636125450045167e+00
3.026699566087734716e+00
2.964118121508133807e+00
3.080097326851620743e+00
3.052509291473450848e+00
3.133375215577930639e+00
3.013484951796705946e+00
3.049969678579897536e+00
2.962230753957203255e+00
3.058626377526139084e+00
3.207673354205323957e+00
2.912783341985244245e+00
2.989444954016752920e+00
2.879423147101803249e+00
3.057507706364638977e+00
2.909681944948791177e+00
2.954745754289732407e+00
2.991444911505078963e+00
3.005927393854185059e+00
2.924421897325481634e+00
3.014366316215238317e+00
2.956991504195720655e+00
2.866501359349337807e+00
2.899970505771313878e+00
2.938745554718448449e+00
2.968403726124480890e+00
2.934042854682786139e+00
2.765721700789810278e+00
2.857852109534446239e+00
2.899913491814111843e+00
3.021304300535180065e+00
3.063142013946873465e+00
2.983396193372200855e+00
3.170492467315014107e+00
3.120603903370214649e+00
3.154569900110075764e+00
3.140927044812984903e+00
3.034262343421024966e+00
3.084947488215858957e+00
3.072035162821035836e+00
3.098567946198341527e+00
2.972327318867890256e+00
3.100512644173124777e+00
3.076176033328994475e+00
2.992019226039991153e+00
2.994134162176059544e+00
3.022258818723036367e+00
3.073794646140761255e+00
2.965034801361896566e+00
3.107222081071860931e+00
3.066956230537456474e+00
3.020486203183592178e+00
2.970493168583707266e+00
2.974579562456102000e+00
3.168861339117544418e+00
3.168537807910542181e+00
3.131735859610544015e+00
3.323454157778145568e+00
3.216223208748042239e+00
3.224404949521133990e+00
3.434374517360083701e+00
3.130889630498091769e+00
3.198977942519823259e+00
3.061421757789621001e+00
3.214716882554025990e+00
3.211590782124829513e+00
3.364855521035782893e+00
3.114895801914592699e+00
3.250415990819342849e+00
3.156400082051392442e+00
3.031885958451669527e+00
3.177730437871642000e+00
3.103271307475941487e+00
3.106415584518286810e+00
3.236574907835689796e+00
3.257978793108278204e+00
2.984317100894917640e+00
3.126970350651384845e+00
3.055724874757177911e+00
3.026482608734353708e+00
3.110691103832496918e+00
3.043893680736397656e+00
3.114876841388256601e+00
3.182969377844194536e+00
3.081527530822901095e+00
3.083062133651714554e+00
2.923932729530737351e+00
2.930686608191251707e+00
3.004899547392113401e+00
3.144546080231144458e+00
2.986824422956769531e+00
3.023876189748222476e+00
3.000457814429722259e+00
3.015591867611433496e+00
3.025026088025505100e+00
3.011704769685350946e+00
3.071469797788726197e+00
3.038216302079012276e+00
2.994926818595411877e+00
3.065225705285524072e+00
3.034760662733277048e+00
3.027934903933581889e+00
3.047764408823456783e+00
2.982564999129334371e+00
3.129701805598650743e+00
2.902660848188669096e+00
3.003910406498925045e+00
2.969478000810342522e+00
2.914071197680148551e+00
3.186211521798296697e+00
3.227049332372684542e+00
3.212839038063484587e+00
3.128659201877744156e+00
3.087823599318102019e+00
3.108716471004477455e+00
3.046979293085531282e+00
3.093549178495060392e+00
3.065441926781521609e+00
3.003401606773779431e+00
3.053700825569134469e+00
3.042663842787618478e+00
2.995937836546335831e+00
2.992951301992103019e+00
3.100037134784230819e+00
3.132837677606266524e+00
3.117332123743763450e+00
3.011189597372460725e+00
2.987223972765302715e+00
2.973303829416303667e+00
3.062853979297997853e+00
3.107680217335228257e+00
2.967778776592004064e+00
3.027876144638560696e+00
3.161044082556751622e+00
3.153392020737074031e+00
3.211574968953024634e+00
3.207837636725182850e+00
3.185348806410924549e+00
3.124814227988290671e+00
3.146785759862025689e+00
3.090179661345673789e+00
3.178333633283016546e+00
3.088387070736133388e+00
3.200079450284505800e+00
3.072797434607852374e+00
3.316392637750336991e+00
3.133964961009253258e+00
3.055751578526529677e+00
3.034614480073441811e+00
3.088771849002667214e+00
3.122044618744628686e+00
3.023008067042986635e+00
3.039034300668708610e+00
3.107450750642224868e+00
3.026615190619060147e+00
3.008462818627181345e+00
3.071532256138279404e+00
3.022686421629065645e+00
3.111081389693307386e+00
3.079139148729150843e+00
3.136808162822329660e+00
3.100879296510227423e+00
3.106378210330579037e+00
3.054083657827515008e+00
3.047152229495091458e+00
3.128567526591764736e+00
3.157069503935542532e+00
3.243991003056855060e+00
3.223406994127445468e+00
3.262984546097532856e+00
3.205445055622413442e+00
3.158138351343807493e+00
3.035021948158881600e+00
3.074629454768559089e+00
3.122148727576746108e+00
3.280396388184869672e+00
3.165122394287291918e+00
3.300752362936117290e+00
3.064749703587304808e+00
3.190790550339877463e+00
3.096352440605601775e+00
3.212076775194060652e+00
3.330430439209008497e+00
3.153228490492314240e+00
3.091765212472839419e+00
3.062620294507897967e+00
3.036235273358883102e+00
3.088552760693936694e+00
3.168926326407626615e+00
3.121000911662883848e+00
3.211734078065978881e+00
3.071797932841154655e+00
3.188225493314656767e+00
3.108863518758115063e+00
3.206913562506747528e+00
3.129914064433402032e+00
3.228509492047286766e+00
3.073296892030383809e+00
3.156645044255863564e+00
3.278518784539905973e+00
3.230283972088503042e+00
3.209606935960360730e+00
3.416397185322758379e+00
3.326657253566027261e+00
3.334855657068800827e+00
3.186296190306107334e+00
3.288044929008671513e+00
3.533375417881269076e+00
3.170761965534119042e+00
3.179776042210110454e+00
3.114906983582034439e+00
3.119322138409435841e+00
3.112022474306665565e+00
3.183364554239016542e+00
3.146637402914533421e+00
3.088775238379839472e+00
3.124371591120873148e+00
3.195160860527527902e+00
3.171112454591114460e+00
3.167813165215387361e+00
3.169110073470997158e+00
3.127509492071572250e+00
3.079106199816873168e+00
3.163421413594755371e+00
3.148499090107394593e+00
3.025391222327779683e+00
3.164430005838087201e+00
3.042187359474099573e+00
3.070742165129281886e+00
3.152476193366517077e+00
3.147470891872834908e+00
3.099936112455949466e+00
3.128445748936381055e+00
3.025909240741113226e+00
3.006042998926779397e+00
3.136072664765409801e+00
3.064762699650613431e+00
3.036739076259163284e+00
3.094598791218032385e+00
3.019061506968429232e+00
3.057410508749170308e+00
3.060442528226064773e+00
3.283125876667421394e+00
3.115576460744497123e+00
3.073527964272646962e+00
3.044740039711751667e+00
3.085122477092088200e+00
3.084739127525178759e+00
3.161745105178931592e+00
2.971252129977315359e+00
3.018011868520138030e+00
3.078645601452513425e+00
3.066279207445515631e+00
3.130912973323920045e+00
2.970734600841692608e+00
3.047079510164538263e+00
3.134814062857729233e+00
2.956759103530921085e+00
2.866036349912490788e+00
2.984534463944326088e+00
2.949519231722112611e+00
2.919866780509789539e+00
2.945087547413599793e+00
2.867295234287621675e+00
3.074120892061618537e+00
2.919067564391787606e+00
3.016754834902393601e+00
2.923517601602008575e+00
3.007969288370914818e+00
3.040973719606195669e+00
3.033321193506137270e+00
2.989476787820246617e+00
3.031464007775924951e+00
3.035384391493476386e+00
3.011108689447353548e+00
2.975601010367219690e+00
3.006905502086785198e+00
2.943809573967680837e+00
2.889977712391231801e+00
2.976565565318105566e+00
2.851855185181483954e+00
2.890748890391150905e+00
2.850402164646896441e+00
2.951315158878339506e+00
2.989615152529748965e+00
3.007099339198961108e+00
2.956911471376391543e+00
2.977223429855011094e+00
2.913435553736849482e+00
3.158587691271374620e+00
3.217468176069030683e+00
3.095856408972272877e+00
2.977643828515488256e+00
2.994555897370304809e+00
3.030499530189904700e+00
3.032291478942665819e+00
2.999003653202776398e+00
2.987672746120705547e+00
2.993609270091439623e+00
3.091722656447482898e+00
3.102193849579673923e+00
3.153259018794658974e+00
3.094104728202021093e+00
3.108202664692770512e+00
2.930355079401544938e+00
3.052558804675896020e+00
2.963765636794984726e+00
3.020500673642194656e+00
3.018175671525908488e+00
3.126602990605292565e+00
2.988559502422052816e+00
3.180162006876889436e+00
2.947549199784080809e+00
2.983143980726022271e+00
2.950797314442602293e+00
3.114872823574034388e+00
3.055343201754349369e+00
3.092623703891852482e+00
3.067817342139226966e+00
3.032866012313325754e+00
3.114664774721675133e+00
3.175934800550835213e+00
3.109489073021496353e+00
3.086383191917977165e+00
2.948349105453202945e+00
3.032942563216978638e+00
3.021142047874353587e+00
3.043110536699436430e+00
3.162659468648689742e+00
3.180469230587442020e+00
3.168361457519458302e+00
3.130267318019094525e+00
3.324924510345225848e+00
3.069312397787291591e+00
3.341518824070258020e+00
3.311177477743919351e+00
3.201089607723167418e+00
3.100047895147187038e+00
3.244174885231569938e+00
3.410237732341987460e+00
3.312087635858978807e+00
3.269484906264067625e+00
3.361343534647040610e+00
3.193232141880289809e+00
3.136018497740530542e+00
3.146504841965866994e+00
3.115365747440773880e+00
3.109260591677597496e+00
3.131386823412837472e+00
3.096703069037734846e+00
3.146763751389550556e+00
3.099593068342259450e+00
2.965450642339614085e+00
3.069212675037955584e+00
3.123559717634501798e+00
3.218312257459966297e+00
3.145033833666247336e+00
3.121085338105421769e+00
2.949477504281114992e+00
3.108485115409580501e+00
3.203775667384429315e+00
3.048284090471264918e+00
3.020803670611590608e+00
3.208318975640573445e+00
3.266701635754302391e+00
3.145268159004887654e+00
3.258698297463204607e+00
3.041959627931847709e+00
2.997503480907923734e+00
3.182057411901401789e+00
3.201033753577829266e+00
3.165063881991827532e+00
3.121991160637113794e+00
3.091253253415064517e+00
3.402296136438988761e+00
3.212847350228481336e+00
3.298955949297027956e+00
3.265889733693934094e+00
3.174347873525932506e+00
3.279509159260785012e+00
3.205417091765635274e+00
3.313479476593620188e+00
3.273612121249030338e+00
3.210527360573526057e+00
3.158987823469952438e+00
3.147195301445644411e+00
3.133727954399104565e+00
3.222875147256927253e+00
3.247015077811352679e+00
3.325358736948024418e+00
3.351927755957424093e+00
3.286067772561509504e+00
3.286879332716979185e+00
3.386712067161743001e+00
3.261570692943714267e+00
3.138397117775270750e+00
3.180610136015431522e+00
3.258469607021681647e+00
3.280890669296185003e+00
3.067604030497212531e+00
3.252049923229738404e+00
3.135212203826359900e+00
3.063498175833856418e+00
3.097842872934783998e+00
3.056746222890161402e+00
3.149481057358466618e+00
3.227415935288020510e+00
3.126096196743084032e+00
3.117527977783249860e+00
3.032505821278300040e+00
3.182598479213447629e+00
2.973181845970964687e+00
3.130107874752137587e+00
3.150104089070455693e+00
3.123573797644119132e+00
3.016388420536700199e+00
2.967504531257470379e+00
2.981823430381677742e+00
2.942970826157551567e+00
2.890958944072105741e+00
2.979641789196356694e+00
3.018643898443897466e+00
2.979131930348954516e+00
3.001844799393286856e+00
3.026844377857095036e+00
3.158880265523104303e+00
3.064732473946256697e+00
3.177466921991644266e+00
3.102588017261681763e+00
3.065376544076991117e+00
3.046202179321112702e+00
3.023392498049774613e+00
3.121269174517063760e+00
2.977841334918195582e+00
2.915587921759719592e+00
3.051236139232524902e+00
2.986087181771913013e+00
3.086436770712991606e+00
3.228370746330628371e+00
3.126576249501701099e+00
3.151220442000587596e+00
3.020624897614418547e+00
2.836369197051340052e+00
3.076989034210775742e+00
3.103854316619542253e+00
3.023806707429752549e+00
3.061195732103478839e+00
2.968301274607718643e+00
3.068235578095959148e+00
2.994688652097630577e+00
3.044777366498254256e+00
2.927660420140991260e+00
3.121502574865190116e+00
2.854911315843301267e+00
2.924558107514378058e+00
3.071469132801060375e+00
2.999694080126872553e+00
3.029316110518627259e+00
2.938197587959505253e+00
2.894980253311584928e+00
2.908758546665842104e+00
2.960270394690993623e+00
2.929988697161389322e+00
2.996083434009423563e+00
3.095104280136705910e+00
2.938634876048184630e+00
2.968725761235717187e+00
3.087654226695464299e+00
2.964141106289130523e+00
2.962832970885165285e+00
3.065368187565381763e+00
3.086087962697888543e+00
3.087590540773397230e+00
3.033367443228225824e+00
3.009135128327960373e+00
3.003953989554377646e+00
3.034156403373219568e+00
3.027609653797664002e+00
3.061798307420609877e+00
3.114415905882561564e+00
3.146554605302199992e+00
2.936442962126783573e+00
3.037869968320408898e+00
2.842247548822655734e+00
3.002140949584871876e+00
2.939418903901854119e+00
3.031643664544036554e+00
2.971285657981053152e+00
2.943817270716697632e+00
2.979484940546457405e+00
3.177731807082071036e+00
3.058338688257918214e+00
2.921698327531656592e+00
3.009587918122563988e+00
2.994789843257385176e+00
3.071334049174092584e+00
3.057300910502894542e+00
3.142444653586078385e+00
3.001710150231639673e+00
2.919716047242935542e+00
3.075742188665603560e+00
2.999179722693571915e+00
2.994148961106177342e+00
3.051054870949081010e+00
3.003755989496547762e+00
2.923649978426258844e+00
2.984059871773386163e+00
3.067539924349369951e+00
3.038162387178361623e+00
3.068158365778052232e+00
3.031567141494370787e+00
3.086115917526085717e+00
2.987748255036655198e+00
2.958852789055446131e+00
2.974384862247328343e+00
3.124681268871276174e+00
3.010840257775498241e+00
3.007551461212178534e+00
3.001610123862187063e+00
3.096788876580756522e+00
3.078245653761451983e+00
2.985973328431212881e+00
3.198876191930170698e+00
3.001558267086583243e+00
2.995245314403164549e+00
3.069955867703781927e+00
3.082306403505498338e+00
3.116882624813559488e+00
3.145124209811688498e+00
3.243829506245845984e+00
3.116265491019004408e+00
2.998932275607166353e+00
3.102950381203797292e+00
3.306302798004156607e+00
3.367327678413916114e+00
3.233645852694393419e+00
3.036425939398245344e+00
3.281297364918207116e+00
3.110583580259088432e+00
3.128301619796712174e+00
3.195481725789847793e+00
3.157091987756553308e+00
2.995765885874375645e+00
3.092499070922577253e+00
3.097855448585457694e+00
3.030211270323467154e+00
3.101954966259993451e+00
2.993274310803927030e+00
3.227406457255188155e+00
3.164350349059497969e+00
3.366782231845112605e+00
3.058641383600889885e+00
3.280596317466313305e+00
3.406579482177062967e+00
3.218218470721456281e+00
3.311572968861265398e+00
3.168482768344412559e+00
3.133173981575640976e+00
3.292404127367039912e+00
3.159776530542072415e+00
3.341013734425222648e+00
3.301871824561853686e+00
3.231049120481208625e+00
3.110050844305308537e+00
3.232504990260010480e+00
3.335610714938728183e+00
3.395308250152401008e+00
3.247343348674437635e+00
3.477009130808462523e+00
3.619368164527169363e+00
3.591912341053667301e+00
3.733507270316063220e+00
3.576779809068273419e+00
3.649280621186675955e+00
3.744818455960362780e+00
3.807140250065808917e+00
3.701265845143998590e+00
3.618553548444300993e+00
3.632484264830416976e+00
3.699108300441179775e+00
3.767203361655971694e+00
3.605504292252343479e+00
3.541415567816712073e+00
3.695087161755344241e+00
3.659946168589887083e+00
3.676679215604948148e+00
3.874252425674919564e+00
3.528250081918552716e+00
3.610207715957470143e+00
3.583361094042700756e+00
3.631722971644912423e+00
3.576190740877844387e+00
3.524385930658193278e+00
3.506824483349215260e+00
3.444700180084321328e+00
3.416495570065714027e+00
3.601152342150079289e+00
3.554095766543031498e+00
3.556953418396870514e+00
3.415061072914209905e+00
3.515965600182453077e+00
3.307055200066107314e+00
3.531832021348982220e+00
3.474544054835121631e+00
3.662567500526638042e+00
3.537355148477255185e+00
3.789441505652717979e+00
3.678399152876874023e+00
3.505365128333520985e+00
3.692362787264924062e+00
3.536017358997020743e+00
3.565062825307258265e+00
3.750994855492134850e+00
3.689437277599374010e+00
3.619901395537377553e+00
3.536290352001187465e+00
3.562171592334338222e+00
3.418489923592489266e+00
3.422700699245716738e+00
3.606754831049181931e+00
3.371889937952704752e+00
3.471663689016167176e+00
3.379733757301639940e+00
3.539625957492709585e+00
3.402428327673789887e+00
3.545224318113268769e+00
3.422039857274380203e+00
3.400561857932900445e+00
3.611418615025336010e+00
3.682736639997456596e+00
3.646686754112723694e+00
3.670612811751856608e+00
3.625005555174069638e+00
3.616062166213787954e+00
3.557089077262123755e+00
3.585468514182379884e+00
3.414232139953897960e+00
3.482745418917568170e+00
3.497196644582348135e+00
3.439513082699546143e+00
3.489511853388451712e+00
3.345528214992054661e+00
3.440611855785709938e+00
3.428784033425805511e+00
3.451995614449177019e+00
3.484428564785794435e+00
3.383028085883934111e+00
3.430517786036885397e+00
3.658599028766132744e+00
3.651618771094999882e+00
3.505840389830605197e+00
3.348613275774574127e+00
3.400417347117613343e+00
3.478657355607901014e+00
3.473447186837788969e+00
3.335563761079087808e+00
3.388071884103573961e+00
3.465878490048376559e+00
3.391180767230284943e+00
3.298875855874516816e+00
3.186727840366310183e+00
3.397289752617365988e+00
3.287181972216496550e+00
3.290374045417316928e+00
3.264246730230501825e+00
3.363648099636325384e+00
3.428782154159072615e+00
3.353395406834310588e+00
3.430902154659188241e+00
3.597822291210534207e+00
3.269640053181361861e+00
3.223147414954892653e+00
3.379304243986532619e+00
3.488933345978347589e+00
3.470720652268651563e+00
3.284126439400085751e+00
3.507772251668546559e+00
3.589025259758453767e+00
3.491236331349303335e+00
3.597696668135194287e+00
3.660178788219405899e+00
3.663719181057925933e+00
3.620466997346039495e+00
3.373455621857623488e+00
3.460956381078768018e+00
3.587696028069524257e+00
3.563335325973176371e+00
3.576831621188374832e+00
3.336582946029417407e+00
3.485106672931581162e+00
3.676886476793537639e+00
3.806397411449406132e+00
3.718534304638009935e+00
3.768760095499350093e+00
3.587559778544266997e+00
3.807774148443912932e+00
3.612216043953831779e+00
3.756918054139726237e+00
3.934660626984328058e+00
4.062618098451687310e+00
3.963917269914000396e+00
3.892950945368545579e+00
4.058571271453711660e+00
3.895570277343368026e+00
3.647203704077444986e+00
3.433813155856054067e+00
3.460210961239910343e+00
3.451012242132438512e+00
3.627743622948282454e+00
3.650556028236646711e+00
3.563183001124410332e+00
3.597583427367660125e+00
3.506702475849021727e+00
3.540290450965493552e+00
3.792833181987145252e+00
3.652450628712309300e+00
3.778482725833875566e+00
3.950543825410145704e+00
3.871466449325287495e+00
3.880112193160299761e+00
4.012395851530436097e+00
3.894855172912493391e+00
3.094658870271776774e+00
3.115659494493917769e+00
3.169539162900167462e+00
3.206831512649432003e+00
2.974815319328977470e+00
3.025285651608454085e+00
3.016050568641523544e+00
2.961331317390565321e+00
3.043227488305206840e+00
3.200722276436399838e+00
2.969163476753673869e+00
2.950877749718119336e+00
3.026243857683490024e+00
2.929449721360333214e+00
3.151467271057406982e+00
3.164620778686447089e+00
3.129451368845496795e+00
3.044599019093780612e+00
3.114991114267343875e+00
3.025923537364759941e+00
3.061841561291355429e+00
2.974659890084042857e+00
2.974530361292829106e+00
3.220732176346219777e+00
3.244351704964258953e+00
3.091293444065756457e+00
2.936277397622740093e+00
2.890099701020385492e+00
2.990344383559075947e+00
3.018865097413514942e+00
3.013285264728388757e+00
3.021079290751080837e+00
2.960875379042029021e+00
2.907525740962825456e+00
2.802187125857931171e+00
2.838542876587324848e+00
2.890506640618986989e+00
2.915796487697551065e+00
3.012782279888338799e+00
2.962635326691371418e+00
3.041346951972264012e+00
2.860672363948067787e+00
2.982486401491961647e+00
2.901266058819432558e+00
2.937825514450294051e+00
2.924454547501912138e+00
2.954464955401999049e+00
2.893770142441149940e+00
2.876585248153249896e+00
2.850374094878504128e+00
2.923411383482710235e+00
2.860193211444212569e+00
2.935108355688476056e+00
2.762183444954906530e+00
2.775768673777552209e+00
2.914471548357759012e+00
3.027214955131468432e+00
3.020392723438440452e+00
2.901551683599060905e+00
2.962642058772041675e+00
2.937054774299625137e+00
2.973654428125972693e+00
2.860040605111340728e+00
2.825165592568269268e+00
2.805017615877872128e+00
2.890905305389289026e+00
2.972311832841010748e+00
2.924393355045384446e+00
2.939258113235539316e+00
2.926258737952097899e+00
2.891257776772183430e+00
2.990783946422203687e+00
2.863250673566333226e+00
2.843521014074438469e+00
2.910721206848559284e+00
2.956303115718835084e+00
2.928419597534600793e+00
2.846705512981137609e+00
2.788825959034561652e+00
2.867292284347333187e+00
2.934124592544279153e+00
2.910930468937933835e+00
2.897729906398637922e+00
2.915036041453833437e+00
2.961879712382174290e+00
3.047127160581753369e+00
3.008751124035853763e+00
3.098615453338219528e+00
3.014356618877361615e+00
2.979454534865028315e+00
2.945159092710421866e+00
2.988094506550988516e+00
3.086792931446079802e+00
3.053151013220329446e+00
3.036807588077625297e+00
2.993331621216408500e+00
2.821693216814324501e+00
2.892050715328728483e+00
2.901672693049723861e+00
2.926299761719035608e+00
3.095945242135640374e+00
2.990061667930712819e+00
2.904050673535961469e+00
2.946328307006572444e+00
2.893091723712308827e+00
2.922979470647390610e+00
2.912132495003324717e+00
2.967577899859393131e+00
2.975200359597792943e+00
2.977841283058925370e+00
3.047182920680748364e+00
3.014688995572346819e+00
2.863410239516281042e+00
2.994834931426659796e+00
2.906404294605411387e+00
2.951472020744358105e+00
3.117619623648869798e+00
2.932242107581689350e+00
3.066221785186320936e+00
2.950741628922073811e+00
2.946724093486785989e+00
2.977095902697030727e+00
3.013958182369823380e+00
3.034324162994735730e+00
2.862951522738915511e+00
2.822897861903439054e+00
3.045601910954791158e+00
2.988327035340922144e+00
3.043630342262816146e+00
3.225989782980732912e+00
3.133487243703677816e+00
3.026218522490862650e+00
2.969106496756511060e+00
2.970450544636767276e+00
3.007562461351129812e+00
3.032008875694032213e+00
2.871086936748302509e+00
2.965916310022866043e+00
2.887754327714032510e+00
2.944874309463005879e+00
2.870831199588722349e+00
2.982119252159983080e+00
2.960341767633953403e+00
3.067270867390597733e+00
3.178458679828663147e+00
3.052772016718177106e+00
3.097880429310289063e+00
2.943077279824759529e+00
3.019621802803671873e+00
2.945947351388019886e+00
2.943875352327709027e+00
3.155446562522362886e+00
3.107140464866075202e+00
3.073403235196927152e+00
3.080791341413830597e+00
3.029288591821313492e+00
3.015753887981774906e+00
3.171315577848011547e+00
2.910661938799627535e+00
2.901952287857717305e+00
2.999488959240838692e+00
2.952539171265656570e+00
3.053572757695589779e+00
3.159644691252260440e+00
3.068949484262799121e+00
2.921773831116545761e+00
3.002382305545240104e+00
2.963384079034140139e+00
3.018330514562048705e+00
2.978270408124109370e+00
3.049783500926456892e+00
3.166888677912357952e+00
3.196146765065683848e+00
2.953901298880063475e+00
2.910692990530879154e+00
3.047476792794442169e+00
2.992150778889784757e+00
3.050573820890916554e+00
3.287765426075959230e+00
2.960511604553913489e+00
2.980252459777076091e+00
2.969783886788485816e+00
2.979121915783001118e+00
3.150983959137372281e+00
3.037293499451071632e+00
3.106882121135635888e+00
2.976181206978618210e+00
3.158485190816358035e+00
3.152228409767114936e+00
3.183190512877893674e+00
3.125948363009161124e+00
3.251357824869185897e+00
3.238091480471805728e+00
3.185509521218484519e+00
3.188064818764110964e+00
3.063666071119210965e+00
3.081221831729757721e+00
3.150024238927125797e+00
2.943711864151835833e+00
2.844637372721845026e+00
2.987465616853565376e+00
2.851705950884340091e+00
2.913843163676040682e+00
2.918798674210765220e+00
3.070944070552794614e+00
2.881661948632464831e+00
2.813473849540389260e+00
3.004318524243295485e+00
2.925756993189415844e+00
2.931815414691301136e+00
2.994276617451261835e+00
3.072978254917483554e+00
2.901058014917983208e+00
2.877976050562634391e+00
2.935184078856821088e+00
2.939894964991096149e+00
2.952304930484393353e+00
2.923946908872878669e+00
2.879996671708749290e+00
3.040852057914764206e+00
3.044910824350740342e+00
2.977092762625776601e+00
2.889661464712507843e+00
2.967927487956262933e+00
2.959113235266052744e+00
2.938742428615170876e+00
2.912659566502572517e+00
2.891508850878541370e+00
2.970403514234290387e+00
2.897046231484817547e+00
3.020732015234962820e+00
3.007983077008248962e+00
3.033473664082090959e+00
2.913158462491855616e+00
3.013452213058434470e+00
2.973542966662614973e+00
2.883851000548488308e+00
2.941143729677654584e+00
2.907908179801650839e+00
2.887317353239560180e+00
2.915170186413990283e+00
3.078774315279576790e+00
2.909590949719974340e+00
2.906870843978525354e+00
2.869841704544603633e+00
2.980391286768790948e+00
3.070158061200116251e+00
3.111986881340886857e+00
3.162059666308208339e+00
3.144689698013503065e+00
3.106250348583418308e+00
3.070342452282931234e+00
3.124892717712624446e+00
3.256672270540806657e+00
3.060369596686146387e+00
3.055775608542163901e+00
3.041241657611559734e+00
2.885172181029816318e+00
2.910182975981133513e+00
2.933810519448770915e+00
2.952713750503872969e+00
3.009962294829001017e+00
3.071055164877916965e+00
3.024194513662134209e+00
2.907799600868044898e+00
3.042078614564353689e+00
2.968008553472042177e+00
2.913043285298561269e+00
2.971412455359221827e+00
3.024400600867168887e+00
3.012572670083407900e+00
2.906326418408951895e+00
3.054236124120164764e+00
2.868123491197040131e+00
3.009372601982581941e+00
3.055864557420377547e+00
2.997681749256649653e+00
2.920300473420875509e+00
3.041130513039858041e+00
3.100001440527077712e+00
3.100658219070359767e+00
3.067777011394603015e+00
3.008929991703287676e+00
2.993206033978088154e+00
2.968257695748329539e+00
3.025506407676156861e+00
3.020011902600813425e+00
3.088648601521501114e+00
3.076460280497963495e+00
3.062111961128174187e+00
3.164428565582992015e+00
3.011189090587446326e+00
3.052863634434486162e+00
2.973365085563877575e+00
3.006937310745231962e+00
2.952807225941042280e+00
2.911854416832038606e+00
3.040897106579273146e+00
2.966096572588835301e+00
2.929164931048281684e+00
2.988949907368316339e+00
2.988985265135270630e+00
2.856194608528380474e+00
2.931486131496019443e+00
3.063199583438828366e+00
2.971934154389393790e+00
2.921728285244427958e+00
2.843542564375231674e+00
2.929553795756834944e+00
2.940373577976173713e+00
3.007706250873436460e+00
2.957072744474350756e+00
2.899797442952662951e+00
3.082067820150248494e+00
3.059571038949672417e+00
2.975941243695163774e+00
2.968579829034905693e+00
2.982836444190321235e+00
2.848970267264411049e+00
3.083910555991732139e+00
3.000602086273662650e+00
3.025350536173585070e+00
3.019721880185560980e+00
3.047409203259992427e+00
2.932788516649017296e+00
3.188331224063156277e+00
3.101329248650745551e+00
2.943372498781727131e+00
3.326164595903727150e+00
3.128638369842736022e+00
3.167172825954194693e+00
3.292715222623238347e+00
3.321546759854546949e+00
3.243208677778028459e+00
3.204774954179759217e+00
3.286452471024455146e+00
3.255165435674014507e+00
3.354012470645378219e+00
3.323880987417373589e+00
3.169867213410270335e+00
3.097493945171908347e+00
3.258371455114366544e+00
3.184410846837412379e+00
3.059076440688108800e+00
3.183156285463903057e+00
3.132624723329848759e+00
3.126030102395124466e+00
3.383537208605518654e+00
3.077159664838804876e+00
3.383039941343894963e+00
3.331032844878174970e+00
3.350293530039369916e+00
3.227188802074739904e+00
3.416244196268528821e+00
3.341036449909198236e+00
3.266749251145880439e+00
3.345401857152463077e+00
3.410593433850018563e+00
3.387182944132193008e+00
3.382399280332397229e+00
3.471736147212362678e+00
3.484344344016896855e+00
3.520987537037449933e+00
3.450577918147873291e+00
3.471043777163399735e+00
3.494685622627173860e+00
3.495386694778435110e+00
3.565867335063161558e+00
3.450413072571695494e+00
3.437287656299056415e+00
3.453658811783844484e+00
3.509118831413955419e+00
3.525406231366596810e+00
3.409380278953565657e+00
3.418446895483617798e+00
3.489097435395738245e+00
3.475572356603197299e+00
3.587102219557684268e+00
3.387673625364012508e+00
3.521463291056018186e+00
3.463395896916350303e+00
3.449736543581589654e+00
3.246721906537092028e+00
3.358931338137502109e+00
3.297211525347061745e+00
3.386306619842588184e+00
3.327147230164560820e+00
3.243356786077567833e+00
3.309844126539745801e+00
3.283918190329540909e+00
3.435536952516023756e+00
3.377849741836674191e+00
3.418953647979289912e+00
3.510077143552217560e+00
3.569395683369981143e+00
3.430862065650108317e+00
3.455942609371696506e+00
3.702854062803503155e+00
3.460669398293710675e+00
3.468978445619631312e+00
3.408221071714487405e+00
3.701530976528444761e+00
3.641387588715006451e+00
3.557450870052480063e+00
3.588832859917166385e+00
3.513698795073795456e+00
3.499396388461299523e+00
3.449816044750797506e+00
3.275765850206659557e+00
3.349207933822540451e+00
3.486850666832273404e+00
3.203503241130792212e+00
3.494567039955933208e+00
3.354795675023811707e+00
3.483188560387735055e+00
3.475716752477199911e+00
3.233016205383669739e+00
3.531086417648844122e+00
3.445553521138493558e+00
3.555117842056401578e+00
3.457480415398948459e+00
3.536970548745129950e+00
3.607832348070158623e+00
3.791852426175835955e+00
3.715025381568020535e+00
3.469449651193698525e+00
3.306272721513972446e+00
3.512543715948934775e+00
3.594218047914278902e+00
3.374246768784390227e+00
3.407297158907148571e+00
3.303287976088127742e+00
3.460558936444404932e+00
3.480513444824785640e+00
3.626464713994530964e+00
3.378210799365567674e+00
3.462040805315399705e+00
3.524074228284620247e+00
3.392338095208516258e+00
3.494922375525838287e+00
3.418496969578796563e+00
3.341344948485072130e+00
3.599078497976273550e+00
3.608429542043637195e+00
3.444524914668747773e+00
3.515407410524737042e+00
3.783525791566331620e+00
3.496963131803489500e+00
3.331431104192226211e+00
3.300095799797908125e+00
3.402770780710179910e+00
3.346975912658528785e+00
3.614689741238044540e+00
3.435044906449537194e+00
3.390565578778188094e+00
3.518337120818393782e+00
3.403536852118291822e+00
3.520323451396788261e+00
3.688698625097982298e+00
3.483561362047603360e+00
3.501903484266087663e+00
3.389667709875180179e+00
3.520557020734102593e+00
3.497190617897855791e+00
3.585947581441963017e+00
3.684299265745343277e+00
3.451011960231012754e+00
3.386726309898118181e+00
3.408097390592600640e+00
3.505543229859602761e+00
3.457461926229179916e+00
3.572731532627076767e+00
3.622741769270775958e+00
3.555736772900772724e+00
3.381527661664795126e+00
3.397834536658531857e+00
3.413311142181840729e+00
3.566246154666170121e+00
3.548906912886753862e+00
3.541769095657461897e+00
3.332689068327229442e+00
3.472280254074832317e+00
3.483815140090782414e+00
3.258007115199085035e+00
3.423028136514483677e+00
3.421277499168328795e+00
3.556425190219462351e+00
3.315283252328817820e+00
3.324497168567233096e+00
3.329039076237644057e+00
3.229898132039350056e+00
3.350195455422422697e+00
3.188020902769109544e+00
3.368167253481072709e+00
3.338795144546266691e+00
3.349025196444221031e+00
3.372061333982045994e+00
3.368623451058114338e+00
3.337346226441839203e+00
3.450881222355657751e+00
3.387557252025922505e+00
3.296105401534429102e+00
3.306217553579775981e+00
3.325394588436898946e+00
3.322619510012700506e+00
3.269795464844782895e+00
3.334732996776093916e+00
3.243964764950124646e+00
3.346425078554455812e+00
3.164517229010641142e+00
3.086699473137144878e+00
3.211828743041061252e+00
3.098576769634107553e+00
3.271677707429464732e+00
3.252125859040600808e+00
3.345411672500113731e+00
3.252343204557436973e+00
3.077967253807212256e+00
3.169655298352509032e+00
3.115255331195959876e+00
3.166775273012059522e+00
3.349286039599775222e+00
3.166030140217182431e+00
3.097110172491827740e+00
3.179093879294395908e+00
3.089913675958271710e+00
3.138405949331195988e+00
3.156935150672914414e+00
3.093956308990574833e+00
3.008026067151217564e+00
3.090036895589073573e+00
3.027590533624884284e+00
3.095032316855313770e+00
3.067676838412749074e+00
3.195113112440442826e+00
3.212969146222358852e+00
3.099671313356578306e+00
3.025115006595384681e+00
3.150292496227441674e+00
3.161771285947334587e+00
3.168297164334030303e+00
3.104266081817177003e+00
3.299418399185272133e+00
3.173197075105039566e+00
3.064789285562488086e+00
3.221236336650325605e+00
3.170018381596603874e+00
3.347683295907097456e+00
3.171346471278305490e+00
3.218563721192650107e+00
3.128315589933324592e+00
3.065202783134048481e+00
3.214278561861465100e+00
3.204842481931097442e+00
3.313595873726598029e+00
3.213201442655173157e+00
3.171919647036007817e+00
3.188643092258753864e+00
3.225445922372214280e+00
3.193523105790851968e+00
3.234337759399978030e+00
3.299929527757597736e+00
3.306817847159460033e+00
3.300524823900271798e+00
3.266387798574172052e+00
3.377504276145398610e+00
3.349549526450569914e+00
3.320902029110894382e+00
3.267994483899132163e+00
3.264938524915881324e+00
3.145233834835562625e+00
3.105337581871872477e+00
3.182953161278928800e+00
3.324448516388768038e+00
3.115198494889327208e+00
3.171275644393994675e+00
3.239047478232849553e+00
3.581784655254307115e+00
3.324635707388877925e+00
3.280161142269318209e+00
3.036085220264488349e+00
3.134398569745188379e+00
2.948806218436214266e+00
2.970053548120740405e+00
3.178689414627354104e+00
2.964670990248931659e+00
3.002350237202299432e+00
2.956884643075023522e+00
3.021919985947886467e+00
3.131814895840644652e+00
3.074585174225508144e+00
2.974103996907215386e+00
2.971629816616721431e+00
2.988656315428837917e+00
3.019040198464944424e+00
3.006283900205357185e+00
2.904309522959964251e+00
2.850021446727241781e+00
2.983123356059951714e+00
2.997676972270328477e+00
3.092632749233939826e+00
3.137912367695930183e+00
3.019209832733005694e+00
2.895191523860892069e+00
3.010656230545374790e+00
3.058500879504849834e+00
2.962609848252721889e+00
3.051781290748810882e+00
2.955492420456788061e+00
2.998078239467390826e+00
2.965275489285990052e+00
2.941277805885711860e+00
3.089916609947936266e+00
2.974331436513815152e+00
2.939541929985374669e+00
3.020981660924308976e+00
3.098269361013894496e+00
2.964772502889125416e+00
2.859246527773475322e+00
3.018638381557410266e+00
2.998528919531088022e+00
3.003054880601049970e+00
3.033166419052303997e+00
3.012298075176012446e+00
2.940050046867340949e+00
2.937964639343876971e+00
2.963765664538675626e+00
2.966817107269304810e+00
3.024018454046655702e+00
3.168283534514783284e+00
3.195487977667307966e+00
3.152789079405746708e+00
2.930929957794369045e+00
2.816321040907777906e+00
3.163923463010387849e+00
3.089101509466146034e+00
3.166246314629660219e+00
3.285496723812844966e+00
3.340404767665764219e+00
3.224219854437733179e+00
3.202374258436897936e+00
3.450497305996177655e+00
3.346385348244131031e+00
3.179042053878681884e+00
3.293768402295315312e+00
3.210497342991997183e+00
3.349082842043037189e+00
3.369625493777459457e+00
3.320052540394080154e+00
3.401488317901563807e+00
3.366474067003089043e+00
3.477611271553936234e+00
3.210173323752125718e+00
3.211669246196753758e+00
3.293169788174319823e+00
3.399372500668901953e+00
3.410374227924567681e+00
3.697183561768216720e+00
3.416659168778684919e+00
3.550915796457668527e+00
3.684093861490776778e+00
3.501033655120226573e+00
3.553968345551087982e+00
3.470903336047614474e+00
3.490435440527336119e+00
3.588484925714261919e+00
3.572462042724470876e+00
3.545071584805529419e+00
3.635627376462874150e+00
3.641109755073081544e+00
3.580296369083803665e+00
3.307482388632542847e+00
3.423923871177606770e+00
3.290269753636904326e+00
3.805495205625251121e+00
3.768107967343134135e+00
3.583177161385153742e+00
3.665182416526697295e+00
3.647311068705842985e+00
3.667485932433705020e+00
3.735558692785224899e+00
3.820914410592123556e+00
3.703352001160100659e+00
3.628505740222273790e+00
3.680298738171485340e+00
3.729205381493670313e+00
3.972807444197097304e+00
3.857569961036714901e+00
3.749005588749218187e+00
3.918640407399743175e+00
3.846478236131869455e+00
3.802029983904561927e+00
3.801175252587035924e+00
3.847539963608585634e+00
3.856357747423082571e+00
3.950111193721757452e+00
3.835664957496822680e+00
3.761672387864969380e+00
3.947251589565684338e+00
4.001837163772250960e+00
3.875330708895883269e+00
3.940009115746220036e+00
3.966260228990849068e+00
3.785540775964946647e+00
4.032016587803112451e+00
3.871175093748819851e+00
3.800631750082406057e+00
3.690661751917841737e+00
3.661631853983835505e+00
3.694952736003663585e+00
3.797222944097317754e+00
3.829429709142991189e+00
3.797224018932862766e+00
3.764936648196210545e+00
3.968686309538351775e+00
3.830993667725190566e+00
3.732393399417120339e+00
3.788344141446319036e+00
3.610373803743710752e+00
3.627648258368716849e+00
3.630388520518231577e+00
3.821613224638570117e+00
3.724240302282161075e+00
3.778821333934249349e+00
3.898139807971409798e+00
3.709962628940598695e+00
3.821326523886050097e+00
3.709033840220486322e+00
3.808596336266000026e+00
3.752686110662988739e+00
3.797870251868778357e+00
3.962355363129255625e+00
3.801891855717980828e+00
3.701526754131082342e+00
3.936130102856021384e+00
3.863529697142172648e+00
3.774701569082165253e+00
3.922208046859383401e+00
3.784104354557561223e+00
3.810709599440766926e+00
3.783635350689624754e+00
3.885010721471536144e+00
3.835420750073870177e+00
3.717245091257435075e+00
3.881262172656716025e+00
3.895888076578220005e+00
3.878612727723772302e+00
4.028196391415960420e+00
3.828300282969780977e+00
3.884558183660469233e+00
3.957069069204259382e+00
3.924843295118428887e+00
3.859154279161304935e+00
3.916141067033431789e+00
3.795315303910508753e+00
3.818079346539352770e+00
3.930235311887060767e+00
3.800712489967308816e+00
3.859333005508368331e+00
3.784539810888690070e+00
3.820817080600351634e+00
3.910903601846253075e+00
3.832506367182897389e+00
3.856605668783624541e+00
3.910204807536370453e+00
3.889739497703673443e+00
3.651608686489915101e+00
3.732866626285686440e+00
3.823250135530083416e+00
3.711883319482577992e+00
3.841025212012380674e+00
3.790434776702576780e+00
3.802117399283527099e+00
3.927740047657132028e+00
3.973954227113011495e+00
3.822372510021064596e+00
3.940511916294259009e+00
3.783745569025278588e+00
3.754012484218868906e+00
3.957964616715543116e+00
3.773918177934192375e+00
3.834851139486912253e+00
3.881013475025001824e+00
3.849226775041997506e+00
4.074052411223355818e+00
3.932723824254808154e+00
3.734072464525108881e+00
4.004106279251170797e+00
3.938369327956583898e+00
4.039494154534976289e+00
3.819642659277909136e+00
3.962107914470798242e+00
3.737226796217657299e+00
3.808507466608658465e+00
3.833485434142553938e+00
3.676823351411966811e+00
3.755773223358294111e+00
3.794489879179146818e+00
3.737621395553619497e+00
3.761009769881477727e+00
3.766914086638263992e+00
3.892929775693788397e+00
3.803124694890160473e+00
4.035814439854444657e+00
3.814349400222762032e+00
3.785460492040940927e+00
3.883775822130789201e+00
3.734936911999040987e+00
3.890754807181290964e+00
3.894547382339457631e+00
3.894963684355423617e+00
3.959958041006420792e+00
3.930493717831086808e+00
3.897547908222378510e+00
3.860358020770874976e+00
3.796731398245281497e+00
3.757507363633487252e+00
3.890125759581214648e+00
3.957318512736656579e+00
3.850848374554344478e+00
3.852090615942262986e+00
3.812252595340351213e+00
3.873896898399264099e+00
3.778423388606911626e+00
3.735853291309145785e+00
3.864195101046268732e+00
3.857356774076481365e+00
3.924520864549368770e+00
3.957569992491910327e+00
3.879970535963702005e+00
3.705121661600051297e+00
3.686891749263442097e+00
3.859621474616906411e+00
3.740476447743054766e+00
3.668875097777132499e+00
3.904441859409717441e+00
3.725983477351426654e+00
3.654578969887302797e+00
3.721514766807593411e+00
3.966715469732137844e+00
3.662618936917490409e+00
3.748888110588142197e+00
3.914389863774553113e+00
3.753496987773103921e+00
3.925620595648185329e+00
3.770557091685744489e+00
3.706599888266722598e+00
3.865264425458008635e+00
3.904157779965645059e+00
3.837862901556165163e+00
3.734311566612795730e+00
3.771633469882549328e+00
3.690293869523933790e+00
3.780311714526081612e+00
3.782177119223145034e+00
3.776577131540920451e+00
3.864335387598058169e+00
3.705414854127638602e+00
3.748982783931316565e+00
3.851509210549191931e+00
3.725515443920822456e+00
3.636787731421240011e+00
3.688706254431726173e+00
3.771617213133678259e+00
3.698106649669503643e+00
3.762799111017053999e+00
3.643833219787933064e+00
3.751647468568600985e+00
3.621748610522025569e+00
3.783673016615026974e+00
3.120450200229504034e+00
3.243480798488958428e+00
2.993418527598026291e+00
2.907446561108089522e+00
2.843191177185482310e+00
2.924756917654862676e+00
3.003517129231754623e+00
2.966697544349158999e+00
2.882795835041993993e+00
2.974800007745872943e+00
2.923519364542537691e+00
3.042467357673943606e+00
3.048503697955901259e+00
3.087173949384948823e+00
3.050761043468565248e+00
2.996455049615011745e+00
2.978755911664965783e+00
2.956920146317229658e+00
3.044752886965170990e+00
2.866549766377333164e+00
2.935506315433454194e+00
3.044299048860986456e+00
2.995388669682092164e+00
3.000595396870450848e+00
3.048901177664566475e+00
3.056915467580038293e+00
2.954160261662607923e+00
2.987003800334973924e+00
2.989430663002881960e+00
2.998227028998948107e+00
3.008024999618825746e+00
3.055882603568164324e+00
3.121125483181734772e+00
3.007929325333531079e+00
3.012692422471177522e+00
3.028716909560690951e+00
2.909765167933895835e+00
2.950310256135142861e+00
3.027421450225576738e+00
3.042004986712549375e+00
3.059356698934903029e+00
3.027067624526156298e+00
2.879854470327285032e+00
3.144240730333152545e+00
3.093462571031361907e+00
3.177521722348485067e+00
3.110569586732937708e+00
2.894660891232922140e+00
2.909039314149466815e+00
3.097277170798884871e+00
2.980363090630103517e+00
3.142442495729190099e+00
3.059815386197650255e+00
3.142450093117959753e+00
3.110222661102887809e+00
3.137619754872947642e+00
3.150374164255701270e+00
3.107633002866821759e+00
3.097434765442217852e+00
3.117572360538221954e+00
3.088530406175710397e+00
2.933983509770345055e+00
2.966754428447698100e+00
3.132078296596088496e+00
3.011174993823073631e+00
3.082060100912845879e+00
3.140388474874249880e+00
3.159004394788359260e+00
3.103057249867950507e+00
3.053708706924390892e+00
3.174558617733668875e+00
3.129573364775047661e+00
3.060182675515899842e+00
3.246499175488641864e+00
3.103244596014154588e+00
3.070977344495725347e+00
3.038317758532821600e+00
2.989232193354620204e+00
2.935077558665045938e+00
3.059633823448608680e+00
3.088949905566197529e+00
3.056364178261791409e+00
3.027597264689401158e+00
3.035058442170399218e+00
3.018846737730681351e+00
3.006994601720012650e+00
3.140377910609323919e+00
3.055728133244746125e+00
3.027331971798847388e+00
3.001755495344119673e+00
2.942598439837676327e+00
3.103048649954297744e+00
2.968014356923073027e+00
3.024941126912170652e+00
2.998211541751522713e+00
3.013236071569316721e+00
2.926436858820211206e+00
3.024770001140477671e+00
2.951095701217679057e+00
2.958338278168704427e+00
3.030962595213565702e+00
2.877450227215136103e+00
2.904150557453132553e+00
2.953790628964110709e+00
2.880979057324471793e+00
2.921762966438405495e+00
3.009789695833972711e+00
3.023931213938806373e+00
2.970706901243852283e+00
2.899433105141585365e+00
2.897515185723882336e+00
2.948939788238826853e+00
3.034838753012139900e+00
3.007860602988306820e+00
3.044958497690279042e+00
3.075874439255892323e+00
3.179180030269954216e+00
3.030112145195204665e+00
2.965617298580667693e+00
3.234433223964653159e+00
3.066716578793812431e+00
3.006786584408781327e+00
3.116791554997401015e+00
3.063085264103297511e+00
3.092021391060668201e+00
3.067321275615522591e+00
3.220372251284892684e+00
3.251353680764606846e+00
3.197443116993677670e+00
3.197961024299735389e+00
3.152693175891343014e+00
3.143476652690248230e+00
3.068372427087971754e+00
3.069532804598304576e+00
3.153026366768314936e+00
3.135046050610684976e+00
3.056820243125059733e+00
3.213713239621305728e+00
3.098679128476355071e+00
3.159231126567007220e+00
3.153174130225984140e+00
3.193115944006285734e+00
3.085462012049923430e+00
3.222710934999739596e+00
3.068366820124536876e+00
3.156925967155658430e+00
3.100285059535569765e+00
3.154532927584847712e+00
3.058640332569597664e+00
3.030795358457649247e+00
3.042809758239225282e+00
3.075438128862714393e+00
3.049639860997921392e+00
3.052742684184757582e+00
3.114959767432597282e+00
3.087254388651381909e+00
3.010856254301416790e+00
2.958267380601996344e+00
2.992057233425523766e+00
3.037233149753081562e+00
3.153793777735872883e+00
3.073109717718879086e+00
3.133662113076225886e+00
2.991834190356021939e+00
3.047085177120663069e+00
3.061705262786829973e+00
3.081896912461597360e+00
3.043394286071720689e+00
3.045990386280811091e+00
3.129707570634614466e+00
3.026528363111955056e+00
3.031016451792442279e+00
3.054021586341282735e+00
3.202530475217401751e+00
2.986388355695068775e+00
3.130154239922856352e+00
3.077333237630596852e+00
3.293633240670638340e+00
2.873639929839476803e+00
3.044606368559091170e+00
3.020274341708391042e+00
2.966421728350292497e+00
2.997284935774629400e+00
2.945413126996963005e+00
2.958556935610693550e+00
2.979645729528420439e+00
3.049587509960113074e+00
2.965577684881040454e+00
2.862263459753099593e+00
2.978419752564692047e+00
2.944747090188235550e+00
3.033698532174999851e+00
2.943006793607417571e+00
2.950247660282958151e+00
3.040512787067488620e+00
2.853026709101943670e+00
2.930806089053326513e+00
2.922936269677366639e+00
2.966155339875052643e+00
2.957583906153115727e+00
2.932442516626044604e+00
2.936609217235433444e+00
2.938494759837290360e+00
2.946943865033448073e+00
2.929445054026224682e+00
2.905554239679031259e+00
3.026837788086974790e+00
3.005126656496148296e+00
3.007397926110559006e+00
3.041659937489916921e+00
3.002215390840218934e+00
2.964171409798133094e+00
3.113295375135341825e+00
2.959900459311102683e+00
3.042467372829890770e+00
3.082864716748918266e+00
3.111106872398260670e+00
3.100002573384952775e+00
2.906451964317954051e+00
3.045631610795717314e+00
3.009370096786702753e+00
3.150469448718756116e+00
3.035535282292886716e+00
3.023414691046688141e+00
3.037411703047663725e+00
3.023490964910571233e+00
3.188795220505442174e+00
3.056965944097108423e+00
3.053338458164251534e+00
3.159608507084702644e+00
3.102291603775061635e+00
3.069152240350667249e+00
3.024711418024833787e+00
2.988347098012981373e+00
3.045503759826717616e+00
2.960557967071148600e+00
3.025896256979812460e+00
2.979374332978052653e+00
3.087503216778441306e+00
3.073250729079997523e+00
3.039921230659684781e+00
3.013935195597055028e+00
3.006597370697477345e+00
3.009142184855431168e+00
3.076278757483103643e+00
3.041399347332366165e+00
2.997354392677391566e+00
3.067117922947562914e+00
3.024906426380769897e+00
3.122918825588116398e+00
3.162089588331443935e+00
3.129872210953139167e+00
3.055863763065308714e+00
3.014080810613074757e+00
3.051572524666657849e+00
3.230156957784548588e+00
3.083544487144403323e+00
2.956492666726588503e+00
2.925771891119219426e+00
3.058475785340837749e+00
3.053236316441850118e+00
2.985881190278453445e+00
3.058331043313879505e+00
3.085507730290137918e+00
3.008974322231254828e+00
3.025785374648676029e+00
2.946797335266772677e+00
3.025532219114555055e+00
3.032972447981999498e+00
3.145921658837152801e+00
3.015454502377990842e+00
3.085242760271967644e+00
3.245164528953028871e+00
3.288817757372358486e+00
2.977444619435706930e+00
3.118402935639647211e+00
3.078856052718871972e+00
3.206362817860493042e+00
3.163486634923624141e+00
3.217383161815789983e+00
3.201994691111963665e+00
3.041402845889203288e+00
3.218275866912380767e+00
3.093344289005976577e+00
3.004267357504764924e+00
3.126353775750648545e+00
3.043749691944650504e+00
3.075060460898159764e+00
3.094820405043044786e+00
3.045642804881581345e+00
3.089181648425725957e+00
3.202386922281950099e+00
3.059862337244665387e+00
3.124552381315560012e+00
3.199366176384878191e+00
3.042271221639537782e+00
2.960681888030895159e+00
2.990335795539739383e+00
2.938231705430272456e+00
2.944664512055132466e+00
2.905850537113169096e+00
2.826971099915299934e+00
2.924668827202185462e+00
2.845932723463398428e+00
2.938479572140651808e+00
2.958819367390066013e+00
2.991181417066692827e+00
3.029995512622243758e+00
2.908560653729494128e+00
2.989204435651564573e+00
2.938140143702909768e+00
3.044426580590172016e+00
3.065432801836138754e+00
3.054788689228783660e+00
2.947822496959733751e+00
2.915126539724696375e+00
3.031884967492475713e+00
2.992319227019093919e+00
3.035550528383275992e+00
3.040182291473016107e+00
2.993443717597565890e+00
3.077477403525973543e+00
2.979728238800198881e+00
2.991446947103426623e+00
2.950823908332035561e+00
3.030694198866475286e+00
2.976403701391655776e+00
3.039337068848904089e+00
3.075795559952708480e+00
3.009060287489106145e+00
2.966350066507112970e+00
2.942786310359200019e+00
2.986112989969261111e+00
2.934886630743062330e+00
2.929800909284643318e+00
2.982743152901246919e+00
2.957232682974309856e+00
2.985092359651059457e+00
3.051543360220553947e+00
3.066138297511990629e+00
3.060937157909696893e+00
3.132540793474290819e+00
3.127223886878549575e+00
3.032195619271085274e+00
3.077893649153397693e+00
3.002371257303331653e+00
2.966956029908164538e+00
2.992114867895448338e+00
3.031637410237949304e+00
2.864823945400706950e+00
2.982513104294072903e+00
2.965487238538011550e+00
3.062406773219090272e+00
3.032803594727230490e+00
2.962422595043427531e+00
3.062245457911935809e+00
3.108620554474987419e+00
2.968232750324188984e+00
2.993018532569677870e+00
3.073851383262012682e+00
3.071495649143976436e+00
3.220556452959446148e+00
3.151522463174216693e+00
2.974314767742727295e+00
3.024350849609667158e+00
3.001796939966524302e+00
3.040184830693911433e+00
2.995824238261060035e+00
2.924396509121898635e+00
3.028157948087010443e+00
2.966951051893282898e+00
3.100183723493967314e+00
2.963991897944056486e+00
3.062921717748675832e+00
3.105595597799031715e+00
3.080375441494176414e+00
3.010171488804940676e+00
2.940508056284146576e+00
2.972744912582879095e+00
2.985769014647892128e+00
3.163558180167635125e+00
3.184096626455079182e+00
3.147007392689470606e+00
3.303016897271024543e+00
3.209987604988358445e+00
3.230061996416061287e+00
3.317212940656721454e+00
3.098358722975199431e+00
2.959941253884506018e+00
3.018593199139658179e+00
2.944031110682227226e+00
3.089483404943586198e+00
2.927180149663364261e+00
3.099889905436103987e+00
2.909482956299634271e+00
2.993857885997762480e+00
3.145755114547847064e+00
3.076009642778220865e+00
3.180156072458104166e+00
2.956698596560363601e+00
2.953571531809322082e+00
3.033811800055704833e+00
2.973694618749257224e+00
3.030544902509066940e+00
3.086040581970840968e+00
3.109615097849431020e+00
2.924855725242664128e+00
3.047350609221293638e+00
3.060188681879443706e+00
3.215179751968106014e+00
2.885063866903378571e+00
2.887022590283867096e+00
2.901501764135556716e+00
3.077368753054510631e+00
3.185982691695214086e+00
2.896173417878985301e+00
2.977294520386217336e+00
2.937749386789155537e+00
3.162566459446820133e+00
3.067146558552207303e+00
2.995771055912009206e+00
3.072874252386118332e+00
2.971070074450661735e+00
2.981453500309092508e+00
2.949087062154368777e+00
2.968221461601701083e+00
2.916757131499028599e+00
3.012011257720463853e+00
2.932914831403726552e+00
3.031979590121646417e+00
3.079377375201570288e+00
3.023351878134335369e+00
3.015246772602638181e+00
3.096684756167254804e+00
3.015060537316920364e+00
3.012439106837399017e+00
3.064355588052773527e+00
3.053539053181854701e+00
3.035856615301920414e+00
3.083170082461775152e+00
3.283321771210421236e+00
3.122136750952114070e+00
3.133360386404898446e+00
3.352134374307126130e+00
3.112083574327157987e+00
3.138780712557859953e+00
3.086549631211602307e+00
3.173944550810984033e+00
3.035498850016926653e+00
2.988304798182609190e+00
3.076719693490982621e+00
3.079552470349267601e+00
3.143685737440037098e+00
3.348522501547371188e+00
3.165080431372982783e+00
3.192772540198909326e+00
2.968266731875996101e+00
2.935000814329121521e+00
3.203490102146956620e+00
3.182424053142979936e+00
3.051347447286458792e+00
3.074531212883592879e+00
3.040159379759294289e+00
3.023264156367369893e+00
2.985590707955088519e+00
3.177719422395913096e+00
2.997706578445794801e+00
3.135901257174261492e+00
3.029874284459085132e+00
3.117971734805877748e+00
3.112632034863214603e+00
3.075473525955114695e+00
2.978146911051807066e+00
2.992998538503104378e+00
2.928188181805691848e+00
3.015329332057866019e+00
3.121981482062084812e+00
3.233998476700749247e+00
3.144836719561296512e+00
3.060453168632306653e+00
3.017067699529018654e+00
3.153035612400465038e+00
3.103663814574415980e+00
3.222633969871929072e+00
2.995713700936585955e+00
3.010402786945486575e+00
3.021335882035470988e+00
2.948041345664990764e+00
2.988194844333503131e+00
3.240836567637205956e+00
3.222163399448664478e+00
2.985407324411180507e+00
2.947110405599405070e+00
3.186209717116299078e+00
3.072294926057691722e+00
3.275169411712036460e+00
3.100181750733657537e+00
3.103142803856121290e+00
3.224691777321357922e+00
3.192298352689954655e+00
3.086094448571934823e+00
3.334351187207264200e+00
3.347717529476182730e+00
3.178931391126586181e+00
3.129466743500016079e+00
3.189285877218444032e+00
3.125199401620586848e+00
3.281614627905652615e+00
3.213464582489817367e+00
3.230612995395556020e+00
3.238937702364172999e+00
3.328778814252272955e+00
3.252350272713101731e+00
3.239880875924220582e+00
3.346116893314430296e+00
3.318346306806208013e+00
3.351563179147384552e+00
3.231905480977738332e+00
3.569486410672511489e+00
3.306462199306937855e+00
3.415115695823786712e+00
3.375567087035431069e+00
3.282606253730947721e+00
3.417131100614934525e+00
3.300262062913100536e+00
3.338530398723125181e+00
3.488525349567405343e+00
3.538820807675690627e+00
3.558373708717738282e+00
3.570042511082318182e+00
3.590634725757806400e+00
3.695329719568428040e+00
3.459061836264614165e+00
3.241073484787470260e+00
3.465916173292773461e+00
3.433100787548402977e+00
3.337869588622847328e+00
3.394927117089240998e+00
3.517452469324311881e+00
3.426013125821978811e+00
3.278473199348042932e+00
3.429895591395319965e+00
3.423109827467798016e+00
3.279789536521323878e+00
3.317475491535463394e+00
3.139862739036863193e+00
3.491448763724964710e+00
3.256667220537612373e+00
3.187894601561743979e+00
2.902916042248036455e+00
3.239380096051088564e+00
3.070495291401182936e+00
3.131768378453203994e+00
3.195815675510147003e+00
3.119067575120353375e+00
3.196757218001341272e+00
3.091289063914089308e+00
3.116895890939913372e+00
3.100782514844119486e+00
3.150509573797613871e+00
3.303963556883340758e+00
3.145119681399981104e+00
3.123944018076026730e+00
3.052471007508831935e+00
3.180851030880824215e+00
3.255583488330634712e+00
3.167660741848239869e+00
3.301245133004681254e+00
3.335804401971743882e+00
3.216407252276763273e+00
3.267662611730009825e+00
3.089608749896215034e+00
2.990968282684552726e+00
3.018724191094347198e+00
2.983216517312427207e+00
3.061449620163678720e+00
3.140860536417147131e+00
3.130331145689399186e+00
3.173857712092233552e+00
3.097884567962967850e+00
3.114985115369463653e+00
3.057749925788609158e+00
3.015595755337796113e+00
2.923156897080659178e+00
2.935948275569695731e+00
2.853492703271904407e+00
2.942679280610701387e+00
2.981802769486927573e+00
3.073547228648255025e+00
2.921562535322820953e+00
2.939457879431855769e+00
2.948115388668052450e+00
2.994995371736770995e+00
3.002688467249307269e+00
2.872012429839203573e+00
3.067032899418184133e+00
3.047529399306097897e+00
2.996312888375903594e+00
3.124835437448505449e+00
3.152879833397525200e+00
3.034740258129020152e+00
2.989111483773377653e+00
2.991448906142924358e+00
2.997586137489322677e+00
3.059748169309736365e+00
2.990658531284933197e+00
2.925155263700785380e+00
2.970015674513066806e+00
2.958370821030598119e+00
2.868106399156185038e+00
3.060574713319191176e+00
2.977226880957470900e+00
3.106104662617571677e+00
2.929698777220962391e+00
2.902408778623762675e+00
3.000808673065220589e+00
3.093141126551498310e+00
3.156696114299024636e+00
2.903173683885927669e+00
2.995208709144001613e+00
3.311474927589264983e+00
3.117892051904044060e+00
3.167638195428566839e+00
2.982638770895184699e+00
3.121839791221382221e+00
3.163710099207861060e+00
3.051122153453263763e+00
2.998218101082617437e+00
3.122358064366150376e+00
2.913514006482174512e+00
3.094358328079339859e+00
3.117593539462737429e+00
2.891180376326003554e+00
3.238229646898964198e+00
3.067619887180904836e+00
3.017266811414108574e+00
3.070233709841060143e+00
2.938720326020558105e+00
2.987761973928984016e+00
3.056609266603875330e+00
2.984638713854232073e+00
2.945427586447137980e+00
2.909790198651821314e+00
2.910411341317365785e+00
2.934674990085222923e+00
3.020761258555872963e+00
3.075814759080745642e+00
2.967658274369043170e+00
2.907274597766234869e+00
2.963833263395596607e+00
3.029412638562267723e+00
2.856208705875020737e+00
2.862179429388593821e+00
2.920710678916592418e+00
2.930702779579899886e+00
3.148150723609878909e+00
3.129548244265242918e+00
3.037902179623045207e+00
2.980011080513282451e+00
3.067872138505699731e+00
3.129818882217281217e+00
3.018825620726677261e+00
3.100879520122688415e+00
3.036755173574638977e+00
3.157943980111054927e+00
3.187117918824267093e+00
3.171695343444146165e+00
3.184530057170070982e+00
2.978266356947777638e+00
3.003380903529424106e+00
2.996597025723973129e+00
3.176295001364533910e+00
3.376144214810283373e+00
2.969305967135554614e+00
3.014760231043859484e+00
3.069735241306769780e+00
3.314187402016227857e+00
3.285410347447310642e+00
3.117610596662687694e+00
3.038470437635080401e+00
3.045493545228583621e+00
2.957936429269105272e+00
2.963337897640249352e+00
3.101515173816316473e+00
3.237872753489995148e+00
3.278546056446438151e+00
3.238874800090834949e+00
3.189566051238304834e+00
3.297079562139828557e+00
3.343090497280638118e+00
3.310145352304826094e+00
3.301882125257019407e+00
3.292728572928710129e+00
3.262028899429467277e+00
3.377183193297012220e+00
3.324327953110204348e+00
3.326321757712460858e+00
3.296166644906613374e+00
3.076383989112324358e+00
3.306562335332889457e+00
3.214747377195489086e+00
3.279806488824375865e+00
3.240363511751007231e+00
3.254710098978584210e+00
3.442801837619185790e+00
3.354648629999358533e+00
3.126699872837034100e+00
3.273713486914256343e+00
3.337347547899238709e+00
3.296377892228715911e+00
3.271532832276066394e+00
3.277832285463813111e+00
3.484793277035336700e+00
3.293078344525050216e+00
3.325117594782649899e+00
3.514166782580810278e+00
3.375430028055259157e+00
3.318760708556944827e+00
3.347209464720254601e+00
3.396251344773757008e+00
3.265979201488695249e+00
3.384489717856664637e+00
3.393607306199540208e+00
3.429784943036026323e+00
3.381186666839422816e+00
3.447546055285527267e+00
3.413653434193840930e+00
3.346952619855359412e+00
3.261694987073587182e+00
3.177048867956282496e+00
3.413517840647303903e+00
3.207139139300322128e+00
3.391771517151722204e+00
3.308587990375578158e+00
3.395878420239574424e+00
3.177283751707919546e+00
3.337552842475568937e+00
3.514725659809764924e+00
3.341642079863454740e+00
3.400610869170610506e+00
3.272797165548612330e+00
3.312448225134833724e+00
3.248200940734133013e+00
3.284260704088285632e+00
3.464599824226758606e+00
3.334224189428105944e+00
3.445726627608113102e+00
3.469945089756694134e+00
3.381937804776806722e+00
3.284765456434406872e+00
3.311111374624927883e+00
3.353920182722762267e+00
3.327347432179868836e+00
3.353163563159193838e+00
3.285284606463167112e+00
3.180322078914970430e+00
3.269285234040464339e+00
3.205429293803132129e+00
3.394891486573443196e+00
3.117653622136442593e+00
3.123013399426595171e+00
3.142115060186864373e+00
3.181908466796343760e+00
3.374832064754399230e+00
3.431440221416518721e+00
3.626210730482873679e+00
3.466891536774982630e+00
3.384042483049083394e+00
3.357992978911831905e+00
3.380811109651440827e+00
3.554831887862963669e+00
3.344622213954939305e+00
3.525249222887405498e+00
3.383899798873883036e+00
3.304966545703103442e+00
3.253543935090534411e+00
3.283140885091081262e+00
3.383185321459956096e+00
3.387477818177997868e+00
3.041342416359858802e+00
3.256973895909309302e+00
3.204226654419305653e+00
3.387734871697536843e+00
3.404045937304243985e+00
3.347924159025289725e+00
3.360424140805760462e+00
3.345278728131689139e+00
3.496724561609479753e+00
3.488779859231641467e+00
3.407930669780242727e+00
3.493190500083505068e+00
3.413620999525298405e+00
3.533836064429040302e+00
3.389970317207542827e+00
3.373830149230788056e+00
3.417682941636055904e+00
3.497045526882828437e+00
3.550165906995859544e+00
3.471388040380847695e+00
3.503576749462942619e+00
3.586985849887733835e+00
3.353749703653742031e+00
3.469296972994286854e+00
3.660574299280810351e+00
3.474473813884120244e+00
3.557672642280875763e+00
3.484751873010230039e+00
3.451570974551217752e+00
3.484296001058095893e+00
3.686359256761516878e+00
3.588884488965661923e+00
3.561053873302696626e+00
3.519191445842368537e+00
3.566015746315597035e+00
3.472051766926043115e+00
3.553254863760057169e+00
3.581617149223687235e+00
3.683710016159608358e+00
3.561957778318337819e+00
3.496880894973796838e+00
3.561362400197559896e+00
3.437596425556683766e+00
3.592915733951211887e+00
3.516814783949163914e+00
3.525722697655780280e+00
3.612225869894686969e+00
3.534708734886785830e+00
3.463886953949010028e+00
3.560175333072561621e+00
3.611731345377235503e+00
3.622966564956700886e+00
3.579331926927443508e+00
3.551202785601744072e+00
3.772086811913464288e+00
3.700494708557832357e+00
3.673170768474821379e+00
3.695620838080736270e+00
3.776909027174436329e+00
3.777969892988111589e+00
3.720201867328248646e+00
3.610157345659165795e+00
3.600652768819438965e+00
3.627233212220141834e+00
3.624968358257484979e+00
3.693851783835902403e+00
3.705135990778700705e+00
3.772286933004969534e+00
3.596669985764005872e+00
3.613438986352359272e+00
3.479536336332962776e+00
3.500073137342309071e+00
3.741360035970830111e+00
3.777816436540265332e+00
3.510819072885523529e+00
3.685668201102698216e+00
3.570031015549089748e+00
3.715641828073117825e+00
3.723232448016033480e+00
3.749119501354685635e+00
3.787334783183819553e+00
3.614921466942289108e+00
3.817895900729539882e+00
3.549350155347603231e+00
3.512559449765191300e+00
3.584706779054938508e+00
3.555920645092185417e+00
3.492369857579058934e+00
3.569789122034161544e+00
3.598276191130691526e+00
3.555074127171729437e+00
3.088190116551615905e+00
3.130221924167217118e+00
3.094710037972328021e+00
3.144762239733665865e+00
3.138635249620878920e+00
3.062675169255497654e+00
3.105399335255337956e+00
2.940667822374892104e+00
3.025922414025386420e+00
3.172187067085376011e+00
3.060348050647364371e+00
3.136319652035116867e+00
3.069675934762828184e+00
3.146143938280188568e+00
3.150988993514451941e+00
3.108183563956534279e+00
3.133092696944537625e+00
3.028014504678296692e+00
3.065518621592137283e+00
3.134668628050196748e+00
3.252812574436392268e+00
3.326001352995378468e+00
3.265674137629737572e+00
3.374357131685384648e+00
3.163460044296857898e+00
3.270802374686696545e+00
3.227068170271976566e+00
3.100349648646311351e+00
3.114957482861653748e+00
3.148308389664572715e+00
3.155802430573509731e+00
3.012976365948240254e+00
3.096060348622491354e+00
2.976889859903358637e+00
3.159181254091969038e+00
3.057780449381652943e+00
3.077839021918198359e+00
3.122438206432695207e+00
3.096578004481742585e+00
3.189755089230007279e+00
2.997909365322448227e+00
3.127798800890179365e+00
3.032653531792556034e+00
3.041712328009325450e+00
2.995920770097088237e+00
3.111501641420322706e+00
2.978142275342982259e+00
3.131549932521908719e+00
3.057073637221875639e+00
3.136213472949334058e+00
3.125370475185235364e+00
2.990304727884324443e+00
3.141438813875297775e+00
3.122961210869599213e+00
3.103555356361237028e+00
2.943485002797128658e+00
2.971420129903229235e+00
3.076127639252280055e+00
3.275570259653724392e+00
3.130769545518861108e+00
3.081299507439593466e+00
3.081550676828586077e+00
3.083484490141686685e+00
3.040085139616413024e+00
3.190069403086004396e+00
3.122662478931071739e+00
2.972225947085177733e+00
3.037706864657221839e+00
3.075184529334499040e+00
3.049834906043518146e+00
3.037449289883614956e+00
2.962579989672836422e+00
3.029962342925649033e+00
2.992444452364867669e+00
2.953804766520145897e+00
3.062405071997324590e+00
3.075795880389343484e+00
3.084681173804906695e+00
3.037241796074463096e+00
2.925485938215708348e+00
3.003150224171492244e+00
2.947350390222722716e+00
2.990639494966468082e+00
3.074867023304833413e+00
3.036249895552676215e+00
3.011857907877931062e+00
3.118313664186427303e+00
3.124900749436947844e+00
3.141810090518223575e+00
3.106266368607697448e+00
2.830643768335853405e+00
3.248870335567698220e+00
2.991882086219755710e+00
3.034708633997225125e+00
3.022113978487995567e+00
3.030594674749151007e+00
2.972757031382992743e+00
2.914594524400277109e+00
2.934819988850366546e+00
2.891029045148565402e+00
2.879539446090829458e+00
2.963638389244048543e+00
2.996399070029400313e+00
2.969745558037103272e+00
2.976522521320259962e+00
2.939591612816561117e+00
2.997353431493005260e+00
3.047759088121385851e+00
2.980271456020913146e+00
2.922126752658092297e+00
2.939225891445721661e+00
2.902109138243414765e+00
3.037399043966724665e+00
2.992750536735619971e+00
3.018786925274774102e+00
3.036896001801462575e+00
2.990447694608957541e+00
2.991751661077000968e+00
2.967247120796639326e+00
2.965104778341554503e+00
3.043705694114774207e+00
2.902331625763870715e+00
2.906886322220565422e+00
2.833095158526783397e+00
2.989033452242757516e+00
2.829052973395711046e+00
2.928717677690614973e+00
2.821811626883000024e+00
2.985283287559877152e+00
2.842026700346348633e+00
2.871481822949075280e+00
2.875850811654144579e+00
2.885996538932709132e+00
2.882025776029109032e+00
2.837455703648595229e+00
2.810821001343792425e+00
2.925917301357534583e+00
3.046095472872049292e+00
2.983740769231533196e+00
3.057786438306564047e+00
3.016757374955775450e+00
3.082940214323130146e+00
2.923334699995894237e+00
3.042509041639590350e+00
3.006625780354307498e+00
2.922575812360886260e+00
2.947745692132500039e+00
2.975228101031151429e+00
2.902444346176475953e+00
2.989777995968071700e+00
2.902409750511246056e+00
3.015460393839828779e+00
2.996101769291605876e+00
3.020280835199903535e+00
2.874162275474782202e+00
2.924552756946056764e+00
2.961641788611238280e+00
2.982849173970242074e+00
2.859811395323598404e+00
2.992940181631313479e+00
3.053301347019363288e+00
2.878471967733557513e+00
2.844407421421735194e+00
2.892798073240458123e+00
2.884516729125297108e+00
2.955732228370116399e+00
2.918595861161187965e+00
2.972221729056303996e+00
2.887948909107053375e+00
2.851036487615634218e+00
2.903300288748141167e+00
2.989493471718254192e+00
2.950726994506893242e+00
2.992886630390562352e+00
3.022990841688328434e+00
3.015011196171625496e+00
2.939691145222080415e+00
3.026326101918209055e+00
2.991961290617296765e+00
2.904701815709152424e+00
2.911135502126530827e+00
2.931084171931527482e+00
2.950971549068837962e+00
2.984727806563365782e+00
2.916486985353869077e+00
2.872568958936549510e+00
3.078388274819285453e+00
2.899252641690607035e+00
2.959530709964240724e+00
2.937725592471401637e+00
2.928001702350821134e+00
2.991188083963502553e+00
2.946375512634432869e+00
2.859676843808085955e+00
2.873093052800187674e+00
2.943737294541719063e+00
2.984878820235717267e+00
2.979681168506829625e+00
2.966389425752913755e+00
2.970371934229819377e+00
2.909997210149694258e+00
2.988530059209901779e+00
2.970473749701866062e+00
3.050273404547907852e+00
3.038682839310082873e+00
3.053555981272172204e+00
2.935317455348057436e+00
3.000692403700488509e+00
2.932187155224736053e+00
3.007732197153559550e+00
2.852362377036318453e+00
3.012831889071290181e+00
2.878376003107423475e+00
2.942969721148212425e+00
2.896587247920845876e+00
3.002494014524520693e+00
2.941019739639373576e+00
3.000172039615292885e+00
2.928063070177538751e+00
2.909651020873915694e+00
2.901032324735630219e+00
2.990109774894864625e+00
2.927350924031198343e+00
2.958844908439080879e+00
2.976515812892352564e+00
3.031653622987520613e+00
2.902331194997985531e+00
2.961263337982638522e+00
3.009158701958945858e+00
2.896228052938608410e+00
2.890494458597117511e+00
2.991411793140867470e+00
2.915524117472753307e+00
2.926035554620651347e+00
2.932434592555316577e+00
2.914710395640982110e+00
2.939357280357885571e+00
2.940365691458399322e+00
2.919009554616139201e+00
2.935493099191862409e+00
2.935684295544469524e+00
2.917776676149169468e+00
3.057271630147390784e+00
3.024427237677359326e+00
2.875302106116328638e+00
2.933264219808051187e+00
2.895030595365696069e+00
3.045902072528305027e+00
3.049756388546187580e+00
2.951921204859437431e+00
2.958451145330855070e+00
2.953925666706598729e+00
3.053484621919170916e+00
3.002238390869900631e+00
3.062356366421235876e+00
3.118255661253412470e+00
3.041259229794438301e+00
3.025536226091069647e+00
2.906432757194788330e+00
2.913973337543913633e+00
2.907065530553142096e+00
2.939734326033637046e+00
2.913454096842640784e+00
2.974845348290242608e+00
2.879394306920271873e+00
2.904198439547279964e+00
2.888469087275904013e+00
3.001684433079140568e+00
2.968204261872859906e+00
2.890898833841016202e+00
2.896272159935364687e+00
2.951042879304311750e+00
2.975964263511540864e+00
2.989256003151064434e+00
2.925859015616978809e+00
2.913290886373577138e+00
3.019688757329891171e+00
2.976837666882545363e+00
2.909233386888704587e+00
2.965184146469795667e+00
2.889515539984906400e+00
2.986453118777428806e+00
2.870097800206671046e+00
2.910898169654032142e+00
2.957159547276798861e+00
2.953652239594786177e+00
2.894390997032829205e+00
2.953982467522358935e+00
2.913402630100138335e+00
3.019908795317534089e+00
3.006615443663487319e+00
3.157852638942794776e+00
3.058858352024381499e+00
3.284259931001905830e+00
3.104680049019480137e+00
3.178645611486841105e+00
3.068163684348337750e+00
3.003883528348933574e+00
3.021733880323951293e+00
3.104664413475174634e+00
3.040256508558565329e+00
3.063793320590854297e+00
3.234430508101847845e+00
2.958113228621589652e+00
3.039735010501965373e+00
3.063103206061698280e+00
2.954589455074617899e+00
2.973315082632511430e+00
2.995020053438348651e+00
3.071310260815848459e+00
3.090244604777714788e+00
3.005592542290041358e+00
2.918314341970503101e+00
2.986609365103996439e+00
2.912482401118718034e+00
2.799578468305501389e+00
2.969319145655579195e+00
2.944419968074846405e+00
2.870488023476149841e+00
2.994264357315433944e+00
2.883669501724493767e+00
2.942959872011904565e+00
2.833641127373114355e+00
2.911268253074845713e+00
3.044389189539391083e+00
2.938788722057310121e+00
2.970830184082170256e+00
2.948540076511434016e+00
2.969181140363935878e+00
2.903244147611437231e+00
2.987635290996152104e+00
2.979144315616860883e+00
2.932893420070168844e+00
2.912343005889957315e+00
2.915171529523109317e+00
2.915215396004472659e+00
2.990608240691255304e+00
2.886959251068079713e+00
2.938048194243463751e+00
2.981970062260207222e+00
2.890957258258981089e+00
2.913331192295186778e+00
2.935599923563675606e+00
3.043268410038766358e+00
2.939127848172222723e+00
3.004873546898683134e+00
3.008008944601788581e+00
3.080028741322546448e+00
2.987223654520280824e+00
3.025689383795898912e+00
3.175505029501230592e+00
3.158153605119090379e+00
3.092235568049259697e+00
3.116721961033588340e+00
3.124370824121013968e+00
3.014195671527958531e+00
3.105579369942880863e+00
3.082034463457161255e+00
2.968692447410277158e+00
3.123779579139006390e+00
3.260772016199128931e+00
3.308416322012919242e+00
3.014600572491021868e+00
3.068663074076906749e+00
3.073212680501020255e+00
3.005290013835193008e+00
3.054950501219955150e+00
2.937060367538532279e+00
2.951614885608884187e+00
2.858558332541461855e+00
3.038139840576848272e+00
3.009228121719509819e+00
2.950671229561284026e+00
2.870522194148637407e+00
2.988778085166647003e+00
3.029302921619516198e+00
2.947117787029873703e+00
3.013362275844254423e+00
3.052215897976735093e+00
2.917681802231056665e+00
3.192043225058911471e+00
3.040717501669885525e+00
3.057178915338451208e+00
2.971547289641116585e+00
3.046025485493865759e+00
3.003043278496174029e+00
3.183451841728099918e+00
2.996169032249782482e+00
2.960258023905495861e+00
3.090313589836542807e+00
3.149354783171920413e+00
3.141004069381940322e+00
3.052706916606505505e+00
3.107086554565559045e+00
3.086290640658329032e+00
3.111920343694678071e+00
3.040948408480699250e+00
2.906415007484993929e+00
2.870092799195792299e+00
2.969719540731229124e+00
2.918087051643254881e+00
3.004704632688556032e+00
2.968113374634311796e+00
2.949671551489591259e+00
3.064383128149373192e+00
3.076865144259322893e+00
3.095911464535521240e+00
3.063327751583059921e+00
3.217167305505672648e+00
3.076921337152531688e+00
3.031680856293881732e+00
3.251834162691931152e+00
3.228234723826270525e+00
3.132961398769551931e+00
3.190900965468888906e+00
3.053944347198048970e+00
3.246303819849724270e+00
3.116857072180502009e+00
3.136847828913527092e+00
3.132596877409914438e+00
3.187818164360325390e+00
3.213060883975338289e+00
3.331203820521063896e+00
3.290487300582535912e+00
3.229234528311743180e+00
3.192740964904569267e+00
3.136558147967253074e+00
3.174353779564756284e+00
3.099239840643475130e+00
3.090549356809572767e+00
3.149667771745423561e+00
3.320091703262231686e+00
3.047113218177443184e+00
2.968321101689139319e+00
3.074365649209750195e+00
3.041183109134044660e+00
3.047908314011674058e+00
3.152352475902028051e+00
3.156685072042913376e+00
3.207326081828878461e+00
3.104558947032446614e+00
3.099034455141739031e+00
3.085399290634873282e+00
3.292803469052374865e+00
3.046746132822136133e+00
3.524403655931938939e+00
3.392561140045025958e+00
3.372543564779085568e+00
3.620077888860997906e+00
3.668645177399687540e+00
3.729591312759772848e+00
3.762453702700966574e+00
3.584034411431311629e+00
3.386469239405971887e+00
3.426726712969428323e+00
3.506053330703601034e+00
3.468148817584553623e+00
3.605673942462843673e+00
3.430598859663659184e+00
3.557287983406236975e+00
3.676256505019035892e+00
3.556994202780817904e+00
3.608461591074684893e+00
3.577740699740395769e+00
3.489548059055250118e+00
3.482672711658937104e+00
3.192083830490460628e+00
3.281088126584553955e+00
3.512045333342864950e+00
3.522611823108082518e+00
3.636804218911816822e+00
3.575303771908527661e+00
3.488743387944224672e+00
3.437911302133773273e+00
3.253735212880267458e+00
3.392974667072524042e+00
3.407377740502147923e+00
3.551502167131538545e+00
3.642624810988886352e+00
3.467770343917852660e+00
3.527820502490678578e+00
3.510244794507968003e+00
3.534475131265447434e+00
3.711112923160129640e+00
3.752127607013464150e+00
3.559216720211265006e+00
3.441561447462048395e+00
3.534347099479350884e+00
3.606906656234651010e+00
3.503766987248855713e+00
3.507059056698381916e+00
3.522010440560434219e+00
3.514484034052288930e+00
3.404293370447479372e+00
3.477184553502269626e+00
3.405951193833269830e+00
3.555558517836647336e+00
3.474756152154270694e+00
3.402136234534962167e+00
3.569386496957664967e+00
3.695492714310931515e+00
3.379233748227308265e+00
3.632511048588487057e+00
3.538218728383290212e+00
3.474043311857696548e+00
3.541796600435511699e+00
3.560857007551601949e+00
3.649275371044282679e+00
3.424790173435682927e+00
3.576652964267499790e+00
3.513819786014662050e+00
3.517522697624717143e+00
3.662490757100483663e+00
3.527603498661130210e+00
3.363459043168191887e+00
3.469473398974586065e+00
3.430007598670422375e+00
3.387474230423744181e+00
3.487167176401604785e+00
3.526552183565571319e+00
3.502643544088863248e+00
3.559130281168142673e+00
3.627241235443042111e+00
3.575732809282848201e+00
3.603691738369521502e+00
3.542177631989862352e+00
3.636334027816303216e+00
3.569683303904277238e+00
3.586935600766901100e+00
3.497507158382201276e+00
3.478565031134966734e+00
3.430097742040912667e+00
3.407685481739875843e+00
3.353723454185935537e+00
3.393284548118872923e+00
3.385437581352134462e+00
3.260694484377515856e+00
3.210849109497614595e+00
3.237463042758293330e+00
3.051348012469644821e+00
3.184412511710159599e+00
3.351068558677781528e+00
3.259935275042288971e+00
3.275226212030086792e+00
3.353867120833888826e+00
3.313168918221375492e+00
3.159441508526193765e+00
3.313043865180490322e+00
3.233358826738499392e+00
3.288386664543580640e+00
3.378513881278176534e+00
3.317664476802049123e+00
3.407308202139756936e+00
3.411494424966178052e+00
3.382154808749389563e+00
3.406779210441492900e+00
3.377126637751482363e+00
3.344258894654414060e+00
3.172731217408804039e+00
3.308879981770370460e+00
3.248537646165375214e+00
3.274134021992319621e+00
3.191482859819278151e+00
3.265033239515088059e+00
3.239783426882352657e+00
3.188781890354522197e+00
3.105465072908384805e+00
3.239789214195774925e+00
3.087682747038591469e+00
3.089758538997274595e+00
3.103862207218367253e+00
3.318852494952955645e+00
3.169825493138029859e+00
3.155318313914511563e+00
3.189242990672521039e+00
3.240016930723393251e+00
3.094166178136758205e+00
3.235065108146526924e+00
3.271392784935976739e+00
3.582519278266362850e+00
3.026515477741870352e+00
3.110369213215051332e+00
2.986181561997570011e+00
3.059389337930758845e+00
2.973153020869535368e+00
3.040076915562359705e+00
3.001093831965510272e+00
2.988821407090414883e+00
3.056418272216354648e+00
3.045493407210594583e+00
3.009632186733956605e+00
2.932287312500608145e+00
2.905672960883713074e+00
3.151167484013729592e+00
2.974461641356608066e+00
3.000474545595279707e+00
3.008752612035918261e+00
3.034141298753424199e+00
2.975441242138594955e+00
3.067407374189706992e+00
3.155317566833637954e+00
2.951728406744871247e+00
3.053126555454104718e+00
2.908398715652810829e+00
2.981375252341597726e+00
2.986427878152678073e+00
2.945697522392817014e+00
3.002087915264866069e+00
2.927395523242472208e+00
2.988735102088267315e+00
2.847204448002251365e+00
2.929410905892145589e+00
2.833701344184011095e+00
2.851773151813292717e+00
2.968270006072376344e+00
3.056938769272046663e+00
2.926096078337952822e+00
2.853777061999845266e+00
3.018037200745724125e+00
3.098109145976194245e+00
2.939715027808893932e+00
3.028070920176438197e+00
2.918422777141409075e+00
2.864383977370282608e+00
3.035525271578654483e+00
3.081673009863266532e+00
2.808217684911165968e+00
2.949088066784251172e+00
2.931860315620317792e+00
2.964264877924136954e+00
2.939751856149761533e+00
3.098487271288250522e+00
3.036317717531427540e+00
2.913678874999958701e+00
2.903545975857046546e+00
2.984014169647195569e+00
2.962685530879444418e+00
2.960376544115883135e+00
2.997176370509476051e+00
2.998214913213893773e+00
2.923810475576035461e+00
3.057888160484606654e+00
3.081323589971946220e+00
3.188464149288811278e+00
3.014351644625744786e+00
2.983008227433239234e+00
3.022966197719671122e+00
3.036276170555727294e+00
3.071221392951009488e+00
2.831032967506741826e+00
3.025727872158032294e+00
3.019200963729012699e+00
3.022716197690998197e+00
3.043986536535893794e+00
2.925225922091544639e+00
2.928772007567038038e+00
2.971033395736823124e+00
3.037240124532181174e+00
2.943051339197293004e+00
3.003013711749688675e+00
2.985806764422179516e+00
2.881565637056684004e+00
2.997039023559023185e+00
2.877330933019023096e+00
2.899192789013461002e+00
2.834514862778763966e+00
2.898439529627592659e+00
3.004484841691797303e+00
2.973965861870397021e+00
2.951428058831267798e+00
2.975916973276033772e+00
3.011325329175977394e+00
3.003103007299171345e+00
3.000665616775254563e+00
2.981760197353031661e+00
2.957189551617504630e+00
2.841299009995256419e+00
3.005585599533187935e+00
2.891177002275597374e+00
3.015047837928954255e+00
3.074893765663354817e+00
2.881335721336575340e+00
2.919654830973775983e+00
2.875961420971293148e+00
2.990719696403058236e+00
2.910462774829581711e+00
2.877421574624152267e+00
2.977680074165047763e+00
2.901701132654805448e+00
3.018085567441609829e+00
2.800049579527424726e+00
3.027686184210527376e+00
2.924751625060185933e+00
2.922980515068822172e+00
2.900594193257356235e+00
2.897448998720994595e+00
2.932310606086833804e+00
2.927322819910282092e+00
2.989690906290119354e+00
2.947811801325963099e+00
2.915498336145086800e+00
2.850307918728425260e+00
2.890016398654313257e+00
2.880523536187590050e+00
2.954613356828428294e+00
2.970753797549440467e+00
2.893612776279076648e+00
2.955155133755597685e+00
2.930741648587041670e+00
3.126497733791058220e+00
2.937484758836891530e+00
3.070524147860310027e+00
3.001407512439355774e+00
2.918774507924730255e+00
2.824839892452431389e+00
2.898853701191767662e+00
2.928435988470856177e+00
2.941069549885935608e+00
3.016488799982212310e+00
2.844975392092801147e+00
2.888395434379929405e+00
2.911277367186623444e+00
2.872600525612251321e+00
2.879990926516665883e+00
2.803522258327131755e+00
2.989700082413496940e+00
2.974891588737810455e+00
2.881557048798237375e+00
2.884872418507088643e+00
2.930006660656432338e+00
2.937338952375584622e+00
2.968609086356749582e+00
2.890130868043406132e+00
2.989179852856800768e+00
3.009818928858339682e+00
2.853352032291611717e+00
3.030846018146907905e+00
2.948347782652160909e+00
2.847330001588713078e+00
2.916525530217968676e+00
2.924640130698230145e+00
3.022034487029948924e+00
2.909977475731631902e+00
2.852537554253401719e+00
3.037388030344573941e+00
2.848479921083721056e+00
2.860947499667744864e+00
2.835431583520629850e+00
2.841525698320779281e+00
2.994308320731635220e+00
2.987009581233285083e+00
2.976106298996255006e+00
2.969151502777133800e+00
3.066487937692440990e+00
3.088255903635068300e+00
2.930120039118230935e+00
2.946540552761729437e+00
2.971155091195767373e+00
3.012102642036770916e+00
2.858633299128252148e+00
2.985024015344256210e+00
2.921979138398765219e+00
2.903150264010891934e+00
2.846167218283965905e+00
3.029252558083042057e+00
2.890962229054752974e+00
2.912631466970304395e+00
3.023753866256186917e+00
3.048542240165141415e+00
2.906656128998674760e+00
3.002653995191237879e+00
2.998873637509154921e+00
2.949434484935729461e+00
2.908503581374688451e+00
2.979514757295702143e+00
2.971418169773221152e+00
3.038543846716549091e+00
2.996442854517884058e+00
2.901967837390815319e+00
2.853633949850856943e+00
2.983672263382261214e+00
2.886871643127617126e+00
2.937507531544589767e+00
3.186670673812682431e+00
2.989320555273795588e+00
3.116314218038424233e+00
3.084772484321419483e+00
3.246090267322450096e+00
2.996831767369712018e+00
3.113101803467507978e+00
3.016733849946342083e+00
3.035671194642971749e+00
3.009312288889358200e+00
3.414423171247148225e+00
2.994317428000480952e+00
2.954250877003611997e+00
3.062747429667509014e+00
2.959442966964922483e+00
3.090306208773391017e+00
3.181196133611291721e+00
3.126946689625398790e+00
3.146640400259475001e+00
3.178017884064438636e+00
3.215666529534576323e+00
3.110670732994123444e+00
3.057249185578037931e+00
3.104132175141455008e+00
3.149793682146164731e+00
3.251660461178578210e+00
3.153505483356370487e+00
3.213337855164720924e+00
3.178763025071116743e+00
3.179233365737835992e+00
2.879288181815938596e+00
3.020440999078441546e+00
3.049372149264940379e+00
3.199125149887791064e+00
3.204832434767588278e+00
3.153476081624587479e+00
3.148173757493444747e+00
3.094306517726268080e+00
3.063563792577105538e+00
3.287477233311555835e+00
3.195116359335068434e+00
3.307677800271928703e+00
3.263659520169403638e+00
3.281102284821764581e+00
3.459059574306611484e+00
3.592567208868560513e+00
3.345879213910451178e+00
3.448341761460198107e+00
3.544555696127532407e+00
3.612793173587002027e+00
3.455254962190599688e+00
3.576446805218730596e+00
3.706301692015895100e+00
3.614017294644534584e+00
3.534815766216728328e+00
3.626524615032774790e+00
3.348740890607905030e+00
3.529799639413413459e+00
3.587105829316067140e+00
3.485913699088361462e+00
3.557594964777080371e+00
3.610474537986480659e+00
3.616504335634320277e+00
3.535945974029474748e+00
3.500906113827905397e+00
3.497200114392744474e+00
3.504527522464002232e+00
3.453559832874158353e+00
3.467486291272351195e+00
3.495512143621849255e+00
3.474253836338881740e+00
3.563939653967748811e+00
3.490805496691575804e+00
3.513253233792217323e+00
3.649498358644090779e+00
3.362674915396090647e+00
3.467511155796621836e+00
3.611981766837068175e+00
3.577000831419779647e+00
3.600412198560158039e+00
3.577726402826346241e+00
3.676447736203636296e+00
3.678703378581499095e+00
3.668522319687530953e+00
3.597996129932651499e+00
3.726101693808549609e+00
3.465657428475994450e+00
3.079252318305516933e+00
2.834770519685531287e+00
2.955744884892245405e+00
3.164908509635527167e+00
2.980356827518304552e+00
2.930170557830201084e+00
2.927904862098100747e+00
2.999716743815505460e+00
2.945904709951051359e+00
2.939860980968715065e+00
2.996750700542267332e+00
3.066690600398570332e+00
2.910994321214309455e+00
2.981340780421035230e+00
3.044184449819527405e+00
2.973596122976778222e+00
3.011232334495454577e+00
2.942315036810707607e+00
3.040673585218724551e+00
2.967593659868864364e+00
3.024322482125162637e+00
3.066437252567097982e+00
2.977652575521765321e+00
2.948476705084748684e+00
3.127309425307799984e+00
3.014375203212367627e+00
2.960674747369401949e+00
2.970529536088565958e+00
2.994315694231160840e+00
2.917694601075552896e+00
3.085548383703859976e+00
3.074783369068015304e+00
2.911789830874782048e+00
2.874790087261696048e+00
2.828749881484609041e+00
2.875725062130212173e+00
2.869908057239946686e+00
2.732958896818052708e+00
2.796637380221349556e+00
3.008079286324349066e+00
3.011907379218245584e+00
3.036908095128160845e+00
3.052686270136355073e+00
3.031957448433552749e+00
2.796677706083100734e+00
2.780517490612786968e+00
2.896389588873513166e+00
2.960379916107632514e+00
3.008638953441416852e+00
2.885013268901820638e+00
2.888768455889492603e+00
2.872935319435952817e+00
2.931454733092198950e+00
3.082316235955687933e+00
3.093826725783439979e+00
3.024817422774259690e+00
2.956788463992522153e+00
2.866785851622414505e+00
2.946910536813824422e+00
2.966360961618986103e+00
2.936208572463680166e+00
2.989055157479740377e+00
3.074748411745658050e+00
2.901197781597754766e+00
2.988164514053663456e+00
2.989846707758831545e+00
3.084282924062657028e+00
3.094362273783148432e+00
3.006794171411626859e+00
3.133417496862532570e+00
2.951272457977594854e+00
2.955185916404381885e+00
2.999222412556955319e+00
2.911058592514002008e+00
2.912722722443716439e+00
2.838711175049237312e+00
3.039304688082542505e+00
3.022521623238882515e+00
3.017109074519738421e+00
2.976468132401685729e+00
3.005216199709126901e+00
3.051424123517186615e+00
3.030445957355518249e+00
2.886775727689180560e+00
2.943370582979304206e+00
3.022160853061364172e+00
3.221410926497809690e+00
3.206540053675040358e+00
3.136236356588884000e+00
3.068065714440053160e+00
3.197171894987343777e+00
3.179876175488723700e+00
3.083724408019707042e+00
3.152805406313632375e+00
3.158493038397026886e+00
3.047969891583118596e+00
3.078005359537540286e+00
3.180822673097753572e+00
3.236530935573324719e+00
3.122545112478004370e+00
3.113571284595334276e+00
3.188468753937417688e+00
3.281957334071508914e+00
3.056796075622553843e+00
3.254295203821516047e+00
3.190750668688633329e+00
3.028405664375235506e+00
3.122394599547111405e+00
3.264065925192481288e+00
3.062405450164086940e+00
3.093042980095253025e+00
3.376478748769005556e+00
3.085393490843199249e+00
3.079311169851821184e+00
3.269611703079721376e+00
3.300950642707131788e+00
3.096768252935062637e+00
3.170192618308776744e+00
3.195485346521127479e+00
3.582910338422966579e+00
3.258922833092888549e+00
3.366568355418459557e+00
3.159286098828670841e+00
3.337093649604879531e+00
3.184692936359666771e+00
2.986968563289691847e+00
3.062795750743460221e+00
3.173524189806758766e+00
3.220864500637421912e+00
3.232208187810429401e+00
3.305025727789626444e+00
3.133260102030414274e+00
3.226460607573121919e+00
2.980757750488259639e+00
3.083125444231404000e+00
3.122068005824210069e+00
3.214208966382658073e+00
3.266590923061805540e+00
3.289720692971563221e+00
3.337441355777642116e+00
3.565763781285998135e+00
3.453912797014129232e+00
3.704544463509344965e+00
3.719942063082555705e+00
3.755217034206889348e+00
3.341622842980478847e+00
3.380385537618655345e+00
3.307695996363785085e+00
3.285705131574959470e+00
3.401859709891816408e+00
3.391007481054420403e+00
3.510708436708998459e+00
3.451206386346642674e+00
3.596455566129895587e+00
3.605414725162513712e+00
3.642807282713472095e+00
3.637652342481032086e+00
3.614615183611227245e+00
3.616653382910818948e+00
3.830705180170434598e+00
3.698448667370201282e+00
3.729040724832865195e+00
3.715789050657666515e+00
3.807545885893115933e+00
3.861359262245847912e+00
3.808560685520733013e+00
3.725844081577126765e+00
3.670579816795631167e+00
3.635439769651848785e+00
3.687494795539921100e+00
3.579852149676009176e+00
3.658779947401441746e+00
3.676516124969795740e+00
3.811017383429800010e+00
3.905779976739463866e+00
3.661594314423607166e+00
3.784978636587021938e+00
3.739860638640186696e+00
3.602326857550941064e+00
3.685066908935077379e+00
3.702287504849118172e+00
3.632730855929199532e+00
3.501916772041726578e+00
3.461596212703746289e+00
3.788611128538564188e+00
3.479912234155235762e+00
3.519921380938860977e+00
3.691005222482410808e+00
3.658964502375620320e+00
3.607217119819542628e+00
3.591773802811760063e+00
3.747593532272520456e+00
3.770634093301602263e+00
3.734189378620044852e+00
3.867635788861537804e+00
3.807886089047933353e+00
3.744126141150747156e+00
3.740165500250812514e+00
3.771260088758265461e+00
3.781407377463370079e+00
3.692937483505001950e+00
3.865700535801634086e+00
3.700038420838059672e+00
3.829964209239170359e+00
3.908996968928795557e+00
3.728873393560345306e+00
3.829209228182826941e+00
3.806636711292475272e+00
3.920439491719247993e+00
3.981798013460096985e+00
3.912070646056233336e+00
3.932246114468705311e+00
3.955380243328876055e+00
3.936570683387857983e+00
3.981167924814223547e+00
4.003957989442033849e+00
3.983163225678170161e+00
4.035446189095714509e+00
3.887861199114048372e+00
3.915603235065137522e+00
3.950705170258201449e+00
3.964937318597082871e+00
3.847134821358072276e+00
4.005645287738386351e+00
3.969630425356883485e+00
3.863410189996194344e+00
3.933482503230320670e+00
3.791725051266926272e+00
3.718109200511469759e+00
3.773911247376691147e+00
3.778526711259730941e+00
3.757061749055197630e+00
3.720488100956738986e+00
3.736693120251060485e+00
3.882048377294029962e+00
3.811539321417444892e+00
3.649629865636895953e+00
3.927801459267742157e+00
3.914051569547748688e+00
4.037246807665854753e+00
3.948064655250368205e+00
3.808807480715027616e+00
3.902760512898619361e+00
3.716490380939849292e+00
3.866901485087700152e+00
3.812631120587250511e+00
3.817927816497496352e+00
3.832648367550591129e+00
3.902321758273844310e+00
3.754811947660048332e+00
3.704409194649478376e+00
3.864851116512913354e+00
3.725836348814788757e+00
3.869746422119755280e+00
3.819023164720552366e+00
3.818431469875639195e+00
3.873860773797147328e+00
3.777164536794582528e+00
3.756470611803275794e+00
3.728968810859207839e+00
3.623370732578415243e+00
3.650729486065390272e+00
3.731402158569797400e+00
3.613586517972131595e+00
3.697193336948090714e+00
3.655505252004289218e+00
3.756536732003163070e+00
3.867686769806957248e+00
3.688517460833419470e+00
3.722447157736358481e+00
3.759103408729349560e+00
3.720421334590133355e+00
3.817365057288697461e+00
3.900147701316594162e+00
3.768728772340975919e+00
3.643975783518720313e+00
3.770454824063127042e+00
3.635482905829336087e+00
3.717563226662039533e+00
3.490978331105381471e+00
3.614854834720964583e+00
3.588748694613754342e+00
3.637135991640879862e+00
3.821147853504373693e+00
3.631292071763223106e+00
3.752921908252021765e+00
3.700981089409409286e+00
3.542537046335272333e+00
3.844157136114089379e+00
3.702070477067031185e+00
3.070510129294911295e+00
3.100612442421315507e+00
3.037893684100390956e+00
3.114224230635887380e+00
3.133463692547426405e+00
3.176831135491477109e+00
3.064725310320417062e+00
3.124225313469373599e+00
3.070773971845273564e+00
3.236268347475437235e+00
3.009058689516143303e+00
3.058128512053956971e+00
3.037455046473452658e+00
3.020048309953908827e+00
3.072609005497889623e+00
2.943694507494695856e+00
3.014610298272129452e+00
2.968363870791612236e+00
3.044285399737447495e+00
2.928435100566884053e+00
2.879158176311368056e+00
2.953813436265727344e+00
3.105785628616028138e+00
3.105339787886397307e+00
2.985565465580911404e+00
3.017464591405041752e+00
2.985258286855700494e+00
3.152833760135715035e+00
2.990824144046754895e+00
2.959931117852118376e+00
3.096221199073782238e+00
3.073029424430534284e+00
3.090703375205309911e+00
3.089208178465287169e+00
3.019822750422202162e+00
3.178723612827574652e+00
3.213447672035932179e+00
2.930998252405929261e+00
3.132504684207903622e+00
2.930589970527631483e+00
3.062821936282702939e+00
2.960668811178631454e+00
3.024607725549010695e+00
3.028134235957655296e+00
3.048158158232138426e+00
3.071134111048231752e+00
3.060999205947317225e+00
2.986229061245456062e+00
2.965550411378042206e+00
3.124701577276715270e+00
2.959041023366412393e+00
3.047458544773598899e+00
3.075465515046571507e+00
3.120940723622760427e+00
3.120780456095715749e+00
3.087036913688046003e+00
3.099404496650227436e+00
3.172179628123021011e+00
3.108613353854628336e+00
3.140095274971798300e+00
3.123629057944172338e+00
2.890625264589130605e+00
3.171108926166366082e+00
3.192393554061213390e+00
3.064057611205062592e+00
3.169253489281160796e+00
3.095737093450404043e+00
3.205792896245091672e+00
3.231430857470678042e+00
3.338068437899660346e+00
3.142928174417841447e+00
3.025505963520378039e+00
3.077202941452931828e+00
3.147084045193896173e+00
3.291559220386135909e+00
3.163816073600984158e+00
3.104145141195906010e+00
3.141777084231692996e+00
3.110213331558232763e+00
3.015024786840441617e+00
3.119825781826795374e+00
3.045713709555790238e+00
3.136878893656267930e+00
3.129832173815436214e+00
3.101920944068252251e+00
3.086903634401892749e+00
3.119496833949478187e+00
3.056080702347999445e+00
3.135423758990835363e+00
3.051725518136692905e+00
3.087012280279838983e+00
3.164499872342812825e+00
3.198100928655186248e+00
3.197842536378969314e+00
3.160403327720192834e+00
3.152865405193346238e+00
3.205707605710731656e+00
3.159949784165485998e+00
3.242233227452128386e+00
3.283394127818223041e+00
3.413348033584573837e+00
3.346223007636613733e+00
3.326116321859992730e+00
3.121841839619231340e+00
3.149878650887768750e+00
3.164154263369703735e+00
3.215835538838660135e+00
3.061081040393664132e+00
3.097597749886450202e+00
3.044976610592929678e+00
3.105576736149489925e+00
3.196851378883128980e+00
3.203828534922465110e+00
3.209737221699330956e+00
3.060043256414479274e+00
2.995587824763824791e+00
3.114998435261692844e+00
3.077579097216456283e+00
3.095922861355121736e+00
3.181612508645802251e+00
3.110979849998421365e+00
3.153452978193445055e+00
3.231463178876238018e+00
3.051245459745766553e+00
3.083280745422001257e+00
3.149075183966705271e+00
3.026674836656504386e+00
3.084127973929843947e+00
3.164728537577279788e+00
3.192596819255899554e+00
3.250646596262833921e+00
3.113660886023918106e+00
3.082578288316476289e+00
3.207377680143904897e+00
3.066055223184467327e+00
3.190389961961223708e+00
3.181393406807675905e+00
3.178010633054661582e+00
3.122528542668081553e+00
3.424318397452600138e+00
3.203640655748775767e+00
3.308349874493674569e+00
3.141906483785099624e+00
3.250528101221375810e+00
3.250985337408719200e+00
3.228446252800784233e+00
3.244824368475500265e+00
3.230834701936746711e+00
3.171261995729974803e+00
3.095237044615207544e+00
3.221434866280837639e+00
3.202847951224258694e+00
3.189836292994470579e+00
3.171496178678722355e+00
3.114862613877138919e+00
3.249740331643107716e+00
3.185438851087329937e+00
3.095102664970879047e+00
3.066322670164210784e+00
3.005859635438257627e+00
2.919338105288327156e+00
3.057621738998645089e+00
3.114525152127185059e+00
3.102307114644875075e+00
3.041537405706728148e+00
3.014070106788163450e+00
3.079539061831667368e+00
3.021367478318537803e+00
3.117640793777008756e+00
3.093282253732476228e+00
3.021968893733034900e+00
3.144365426749974102e+00
2.980497829487792405e+00
3.001877396739734749e+00
3.107525641251343007e+00
3.040993478838854180e+00
3.161809206130778538e+00
3.097684681929125716e+00
3.095379934056835314e+00
3.104359712988262743e+00
3.117237081883749816e+00
3.171651811573658719e+00
3.097699383294641784e+00
3.104931882881805549e+00
3.029801702240833894e+00
2.987549430372727244e+00
3.078225848758100458e+00
3.199051049685271764e+00
3.049084494238103460e+00
3.135383149436870909e+00
3.120670697191161747e+00
3.210787176794124065e+00
3.141117064596283814e+00
3.168188099372098776e+00
3.152938550811126728e+00
3.198074187194626994e+00
3.270622797607348975e+00
3.114974360120405183e+00
3.155702266624601293e+00
3.108316666996417066e+00
3.150287567389480348e+00
3.124265474362052597e+00
3.053976982191644041e+00
3.104792576097822998e+00
3.113131070941235201e+00
3.239692648097714844e+00
3.132258984798944823e+00
3.253175738623782287e+00
3.151046492818062372e+00
3.231089012151501461e+00
3.204656353544162339e+00
3.151921336284524422e+00
3.229553346062291386e+00
3.101812742685477353e+00
3.224924923104992125e+00
3.160341665851739368e+00
3.119387055515258300e+00
3.064411041899851806e+00
3.265135860616863006e+00
3.182775525499189850e+00
3.224494678799573411e+00
3.093679940003071671e+00
3.204380701467638648e+00
3.137422381496546731e+00
3.164977603557936003e+00
3.221581772165491575e+00
3.087011748150261248e+00
3.080860585608517610e+00
3.131852951516025829e+00
3.034825515133407592e+00
3.046866071170450052e+00
3.084708973254727926e+00
3.063414252596043941e+00
3.092077561746756853e+00
3.094137686437258061e+00
3.155282385970172410e+00
3.060067068313692129e+00
3.102537574021118072e+00
3.013344057188543701e+00
3.057872324272971287e+00
3.053114911396452413e+00
3.043553555176513381e+00
3.065514848333475761e+00
3.182860864795817868e+00
3.113849833659996236e+00
3.139452855973816625e+00
3.195964506220456691e+00
3.163550182348943807e+00
3.212821639116515637e+00
3.091693343222817525e+00
3.076199380544279105e+00
3.089165549885263040e+00
3.184690514149819851e+00
3.045937522893155336e+00
3.166375407643087669e+00
3.047203439003481673e+00
3.150099682062365236e+00
3.008432569963368497e+00
3.131089644961557283e+00
3.125784192296110486e+00
3.105490428711144890e+00
3.152714467550310040e+00
3.168114090264772198e+00
3.119829566140761568e+00
3.158673433877221992e+00
3.201445741411759194e+00
3.135073250452784510e+00
3.188490366175078972e+00
3.177845312167776548e+00
3.185166805531828960e+00
3.133898182097996976e+00
3.110361782631253291e+00
3.085394745199504296e+00
3.253416038984370928e+00
3.167567353766329141e+00
3.172412439319704625e+00
2.956794085566867292e+00
3.149840905409451608e+00
3.108014217595362894e+00
3.115986849437426986e+00
3.183553326386344473e+00
3.237774748002726355e+00
3.161166347374402275e+00
3.066047424493135498e+00
3.097109184589859066e+00
3.113910877413513134e+00
3.233001970050669360e+00
3.199209381596969326e+00
3.149910148729158088e+00
3.287525598570813390e+00
3.145083934719025365e+00
3.005803620604487580e+00
3.123784048796007351e+00
3.150440156818386406e+00
3.027055363404708821e+00
3.069343467311057783e+00
2.942965971028892902e+00
3.039662325261849318e+00
3.147040099850788142e+00
2.980877964094461596e+00
3.063421087417915079e+00
3.144754318811570748e+00
2.946377065947966667e+00
3.045647294484288281e+00
2.912464745703253755e+00
3.019303124749307177e+00
2.998080318047477988e+00
3.062342012699986071e+00
3.038376821701245678e+00
3.008247616929073942e+00
3.049283917939508814e+00
3.066676164596726650e+00
3.144503901261632262e+00
3.041420905981803813e+00
2.934267694947293670e+00
3.006692287955589737e+00
3.029470611256310342e+00
3.133090093405246801e+00
2.935316392792927775e+00
2.996300607826514639e+00
2.956412603510772730e+00
2.998672278887704046e+00
2.994524507943195690e+00
3.023508096693470648e+00
2.985244331006791096e+00
2.943719381571374250e+00
2.949444692739824792e+00
3.071826192188146454e+00
2.990042805542395765e+00
3.028081548177378846e+00
3.179566457755676367e+00
3.239951521280786562e+00
3.194210533659267881e+00
3.155977641874615269e+00
3.291935877353789230e+00
3.244515069013024888e+00
3.182989447446972431e+00
3.142260501383079774e+00
3.129796112233256267e+00
3.005677098504116351e+00
3.187056328595442967e+00
3.068203071937968929e+00
3.104673790710246628e+00
3.117549096647047602e+00
3.136648615684024755e+00
3.135802318465282124e+00
3.183563545840693898e+00
3.256005619171153054e+00
3.311891870612058586e+00
3.188291123088876411e+00
3.254666639644334669e+00
3.145236407554342861e+00
3.171078127239284061e+00
3.426359508152160505e+00
3.239064243122597553e+00
3.145369325031103003e+00
3.271445859248167221e+00
3.163159725802692446e+00
3.311419752298493613e+00
3.394292922466272344e+00
3.424401118026239921e+00
3.506080070308582375e+00
3.447146703364238007e+00
3.421119838380675127e+00
3.489841794459366042e+00
3.258625482564212028e+00
3.500285529595811962e+00
3.348204539960417225e+00
3.339957361612424958e+00
3.394696448542012135e+00
3.383037168529090977e+00
3.425212290190957631e+00
3.553424967281477276e+00
3.811521932932128376e+00
3.765177872496274780e+00
3.860530185957601557e+00
3.869737670163547971e+00
3.836900074678950112e+00
3.855878416624152205e+00
3.832162019891932836e+00
3.707824384837564935e+00
3.723443966676614814e+00
3.633494222978912003e+00
3.759794049473575317e+00
3.783084107811065966e+00
3.826919308462291447e+00
3.761507167228226312e+00
3.888692150898200861e+00
3.751865284258917299e+00
3.786608522174944813e+00
3.682111896415190877e+00
3.684571673999305741e+00
3.835715307422621123e+00
3.684809247190896198e+00
3.737390403111144010e+00
3.670702180480840404e+00
3.753319497491209411e+00
3.691517304793161980e+00
3.830390935238686900e+00
3.786291431439293032e+00
4.044149394161340005e+00
4.012764557919150654e+00
3.768440647870539895e+00
3.867289310525733548e+00
4.247777317010807963e+00
3.893868111723624903e+00
3.915615091803098302e+00
4.013125310855462757e+00
3.786606760279491724e+00
4.150385441975127598e+00
4.067888535562224739e+00
4.017999439064843692e+00
4.214446366960239665e+00
4.448158088169336111e+00
4.050899723284340226e+00
4.231216838025527949e+00
4.214416418046456059e+00
3.992181478765172375e+00
4.185379261009793517e+00
4.023711609405086875e+00
4.145820563972860917e+00
4.144580785975654713e+00
3.992665971548508885e+00
4.061479422744874945e+00
4.045771362226521006e+00
3.878188056598747657e+00
3.985226549954633768e+00
4.009052051499030433e+00
4.098358105188161460e+00
4.018063820021449573e+00
3.886334575327454299e+00
3.922935353054498808e+00
3.748146435578929569e+00
3.706277404462685165e+00
3.786666208578333137e+00
3.893031405105740639e+00
3.844933506944269386e+00
3.905959733793674449e+00
3.878493982315625477e+00
3.870902650282672219e+00
3.794344500169418044e+00
3.873984208343048241e+00
3.876439595825126982e+00
3.747131820281973447e+00
3.705526497151648169e+00
3.895891702811826729e+00
3.915767295107931645e+00
3.843197679594954064e+00
3.707540693336405901e+00
3.614394645626008096e+00
3.581211980660601757e+00
3.562200119444084212e+00
3.767909981326847291e+00
3.490071760219655594e+00
3.786122865599943932e+00
3.777908081370371374e+00
3.892163779966021586e+00
3.812881226880654673e+00
3.937787245678108672e+00
4.073741197294340033e+00
3.939663469037488319e+00
3.771670876771342051e+00
3.927912878404614894e+00
3.638965373417945237e+00
3.683686252740987488e+00
3.758386585253888246e+00
3.687442679662026990e+00
3.733541356313339055e+00
3.676767341674073819e+00
3.758292463888531554e+00
3.635155392818072873e+00
3.787405632390518750e+00
3.749404556270746092e+00
3.785122342791320538e+00
3.602634596407330747e+00
3.544705598687404979e+00
3.529522802687106164e+00
3.604318676511920838e+00
3.524755879560302230e+00
3.597937191060978979e+00
3.717863032964499936e+00
3.651973512382603815e+00
3.476023593902388686e+00
3.593344144777256499e+00
3.415948597324220071e+00
3.679248204435591862e+00
3.589546424588418994e+00
3.665071488743024020e+00
3.847297107736673993e+00
3.564247828290255882e+00
3.537856730024565355e+00
3.764087491435554877e+00
3.718705440659188177e+00
3.606271441094855312e+00
3.556099977910565979e+00
3.615594965104276248e+00
3.690253813664324145e+00
3.575845332440055202e+00
3.574410385375234700e+00
3.767169866157117575e+00
3.788008997814094059e+00
3.685236897269328349e+00
3.790709899650287706e+00
3.853204297587491833e+00
3.835809434189919820e+00
3.694913648286788810e+00
3.666487422498253324e+00
3.703107613767329998e+00
3.816032127764109827e+00
3.748406435559231031e+00
3.674627108448613289e+00
3.575192094629808803e+00
3.644824885466472431e+00
3.773397195456738906e+00
3.693067107324208731e+00
3.559222110335997780e+00
3.797142248946214771e+00
3.707442131246890593e+00
3.766517331099717758e+00
3.626752558234133783e+00
3.752341736242480685e+00
3.701099715612254037e+00
3.964253001269050891e+00
3.899903978637279778e+00
3.803037446411575928e+00
3.758470151740242571e+00
3.944938432711199372e+00
3.763407954788445142e+00
3.752309219429259102e+00
3.788962741448315352e+00
3.839341412470097747e+00
3.862627618722565437e+00
3.771539679198713024e+00
3.729712248956183807e+00
3.792860705300109547e+00
3.766656522358341252e+00
3.950475198423481160e+00
3.686964155543575927e+00
3.805427683231392688e+00
3.900079717908655486e+00
3.832852777499957231e+00
3.755236253871380825e+00
3.742829209520902811e+00
3.807943761259405591e+00
3.657312245343748991e+00
3.807115926600332934e+00
3.668045656996937520e+00
3.738212640751573446e+00
3.785481683871799952e+00
4.001931192590071795e+00
3.781617274224750247e+00
3.743213010845137578e+00
3.813272448264507286e+00
3.533092464013190881e+00
3.688202913286809270e+00
3.756683792071651595e+00
3.807877066449118164e+00
3.617743422159673816e+00
3.754272321287464464e+00
3.686802480154469208e+00
3.660767526255038096e+00
3.752027350185987320e+00
3.633113656045750428e+00
3.599922217859717666e+00
3.550070673099193996e+00
3.537373817034247914e+00
3.738140164891050610e+00
3.547425498937804900e+00
3.710813464510936743e+00
3.673187351511669529e+00
3.853612373811805547e+00
3.773316789826769213e+00
3.707178729927482763e+00
3.881231353012865259e+00
3.788734016077304645e+00
3.664320493791056954e+00
3.620926294080946128e+00
3.659641127723947118e+00
3.771527383660703503e+00
3.548084297395555531e+00
3.129223436098035105e+00
3.126864541247582618e+00
3.054277070222388701e+00
3.027681429312821582e+00
3.050514428292837366e+00
3.140500828419588775e+00
3.053805052027201317e+00
2.929158215375653462e+00
2.914501322135452099e+00
2.887467004949019866e+00
3.015086555552390024e+00
3.111255236563574389e+00
3.029093123043691271e+00
3.000527703296095083e+00
3.156919761941418656e+00
3.119008135275709748e+00
3.175468878551762408e+00
3.003655146137342413e+00
3.065130686946213157e+00
3.232460233430702878e+00
3.111583540923083646e+00
3.116290996275190572e+00
3.081233532139665332e+00
2.952828566761510842e+00
3.001770651832815773e+00
3.165808709360435902e+00
3.114535449863804040e+00
2.964877384367016866e+00
3.206880203252560513e+00
3.270723673751239069e+00
3.206718093252884039e+00
3.127837022598939587e+00
3.239368277793139850e+00
3.237219716883938503e+00
3.376116551479121153e+00
3.240401310256416423e+00
3.336386446738281997e+00
3.382416916778935079e+00
3.227537540952227779e+00
3.400808772243834266e+00
3.156521706675306405e+00
3.135042412331644268e+00
3.158054620029509874e+00
3.033418335196730098e+00
3.054465616383266191e+00
3.069827662037162952e+00
3.065233036122151145e+00
2.934030268402653796e+00
3.108302780261459564e+00
2.988915479212402193e+00
2.947535532908422962e+00
2.993148669977045095e+00
3.056251421348568975e+00
2.994810737978649939e+00
3.078526481837049023e+00
3.212094050145201773e+00
2.930251710789140596e+00
3.036035984972160318e+00
3.193441108044218435e+00
3.047942857821589246e+00
2.960230634935083316e+00
3.003558382462937715e+00
3.039958359344387073e+00
2.967155972293813893e+00
2.933802043230989032e+00
3.055256980928416688e+00
3.002969182335970100e+00
3.109791641069038715e+00
3.171536236793123908e+00
3.000963325995404940e+00
3.051557133377505782e+00
2.798914498862838940e+00
2.960776985090874724e+00
3.233406876003877883e+00
3.331140359544997764e+00
3.180713482145453241e+00
3.362559649619674573e+00
3.303772768039570984e+00
3.114097651450178361e+00
2.992844179947689032e+00
3.222207634296359924e+00
3.350118259764863549e+00
3.250000150625835804e+00
3.635761145454281529e+00
3.647919405109217195e+00
3.760660097004357105e+00
3.722192376898989519e+00
3.579235563597654934e+00
3.732806093468295394e+00
3.842775696275781083e+00
3.694936057256952733e+00
3.607350537725589668e+00
3.837524268200554811e+00
3.807580943082880864e+00
3.724859107112099110e+00
3.650324287036589510e+00
3.692865345183076631e+00
3.638001547299204663e+00
3.792286814457105582e+00
3.653515446325513061e+00
3.698256429129385570e+00
3.558607223048215307e+00
3.493277004815568798e+00
3.429117221190914666e+00
3.690077388474862996e+00
3.719380950166614408e+00
3.577527379009118214e+00
3.649161072140607143e+00
3.637797261482983213e+00
3.816803983708857650e+00
3.878503448594386338e+00
3.666384025441092653e+00
3.880605140180692025e+00
4.012030202549566660e+00
3.719590017497624412e+00
3.744386709842078886e+00
3.728452187232618176e+00
3.598365635222003700e+00
3.654784635374614510e+00
3.660226248834372864e+00
3.482918996010343271e+00
3.794595055767128855e+00
3.535818931040873636e+00
3.512213061452964080e+00
3.591275064808511441e+00
3.742149349270055048e+00
3.569629126782510653e+00
3.482621352690335570e+00
3.519311938669018147e+00
3.462735151710128800e+00
3.494621170393626741e+00
3.472447556778347266e+00
3.373977138959594946e+00
3.511120101580317954e+00
3.573614679055026944e+00
3.526207285243719181e+00
3.390433238588433262e+00
3.480812101633896649e+00
3.347909521783068332e+00
3.239105400116015332e+00
3.295146257622271868e+00
3.421992564898490130e+00
3.306374504517233248e+00
3.231474531197675581e+00
3.236454636547652530e+00
3.187715104216714224e+00
3.090642635632625979e+00
3.414995497183206830e+00
3.574280020603429087e+00
3.443464831516832803e+00
3.353856379032542634e+00
3.420371143644726608e+00
3.157831645766291828e+00
3.237416290594863355e+00
3.357773608901558404e+00
3.334696326689213119e+00
3.247362489333483815e+00
3.352345752313547145e+00
3.317109803163176274e+00
3.336613278394203075e+00
3.303472919021190446e+00
3.252706379930440761e+00
3.083459938907746611e+00
3.287059293402492699e+00
3.062938195541775155e+00
3.340956657533420415e+00
3.172188485973094441e+00
3.254688719116245021e+00
3.307964687385697822e+00
3.302596909647071755e+00
3.362066780784213726e+00
3.343933865490356538e+00
3.393035469215063493e+00
3.384579609955940871e+00
3.408358834189678888e+00
3.323906885775344211e+00
3.461626282452538561e+00
3.588261602767437886e+00
3.520135735873964666e+00
3.448996369987471944e+00
3.453407729782814961e+00
3.556097074587594165e+00
3.465353539923198056e+00
3.298606582640701834e+00
3.557803429308642240e+00
3.401420357544228334e+00
3.459453856670492655e+00
3.491684704090013636e+00
3.428501947390286908e+00
3.269894958986470979e+00
3.228165546128171304e+00
3.184165352814250394e+00
3.345451399175151774e+00
3.359967410975825075e+00
3.316441193710971458e+00
3.405045196642774386e+00
3.552080262141536160e+00
3.400919316314638507e+00
3.346221274080919628e+00
3.353742460722709318e+00
3.586988335494814883e+00
3.429308744786042418e+00
3.591112886797219517e+00
3.419710907684119228e+00
3.279624078617883853e+00
3.305402666608748596e+00
3.212522468548021148e+00
3.299027689437481037e+00
3.427660759315307004e+00
3.400649927967505093e+00
3.338058066871293139e+00
3.404899644119645075e+00
3.532966836250926779e+00
3.346998410280443537e+00
3.222346379465730326e+00
3.376608129935437574e+00
3.242481772081114766e+00
3.304358847806857291e+00
3.229647487092895730e+00
3.291218323549303548e+00
3.341367272749277362e+00
3.309311063719428070e+00
3.438119275859847335e+00
3.179191470630468697e+00
3.244836644318599195e+00
3.028736535445287981e+00
3.056686229636236707e+00
3.052298298931602982e+00
3.236951819230490468e+00
3.178056894379684305e+00
3.150049833166752133e+00
3.101254372212594923e+00
3.155712592488046919e+00
3.169786813919372559e+00
3.175686491005331735e+00
3.024505632181511139e+00
3.265504579064597124e+00
3.334724523767884641e+00
3.110981833185159307e+00
3.312473703667283331e+00
3.184146962839600636e+00
3.311903643093333294e+00
3.145836099025275612e+00
3.088529150205278739e+00
3.291456285633780787e+00
3.267140312856604556e+00
3.357249248568628275e+00
3.502109635573965818e+00
3.503702882053167933e+00
3.403973597293054709e+00
3.326021357621971042e+00
3.318484131902877277e+00
3.460923486002664529e+00
3.386474490084993683e+00
3.185218112776636357e+00
3.428268669582673400e+00
3.375830608236021213e+00
3.416329874748073703e+00
3.383573553806211720e+00
3.291764884085624399e+00
3.124070082618100930e+00
3.037737102062497474e+00
3.297430692040482114e+00
3.264858233853999092e+00
3.272330774820876531e+00
3.050036510434175341e+00
3.143192003022383663e+00
3.012662728589012850e+00
3.113211392651887177e+00
2.980690346010341329e+00
3.201050232282837360e+00
3.233047049988223343e+00
3.312196438469720228e+00
3.085827015451950039e+00
3.194485875154430943e+00
3.123238377222547157e+00
3.326528421048813744e+00
3.414497732799496976e+00
3.388127016172710615e+00
3.328665218015153471e+00
3.391376940565353770e+00
3.400583898811341488e+00
3.411604190978306139e+00
3.313417553186983167e+00
3.262875009539321081e+00
3.135737600413338377e+00
3.272319172539523091e+00
3.221089298910222443e+00
3.180646981919768468e+00
3.003414089716521129e+00
3.127951927305320456e+00
2.964578870604611005e+00
3.023413505288096381e+00
3.074801447890397998e+00
3.029728518012414273e+00
3.052274718522384855e+00
3.061280629558562172e+00
3.038441733466764383e+00
2.982656261116190866e+00
3.041127327659764568e+00
2.900794151506567164e+00
3.096231011811091172e+00
3.091137088409642075e+00
3.016004246150643553e+00
2.960979874391843403e+00
3.072416709029417881e+00
3.189253816571428146e+00
3.177852705268739975e+00
3.307245713782355878e+00
3.208427631725266238e+00
3.147267336281926564e+00
3.117653206661299414e+00
3.177181374663918589e+00
3.203608430620566327e+00
3.029893819069771066e+00
2.961965457864490503e+00
3.061666245712316936e+00
3.139397990124582538e+00
3.225807013583608551e+00
3.323437461814132909e+00
3.224344186592177142e+00
3.213645042680103092e+00
3.051765242068325001e+00
3.078824196386082512e+00
3.082967907977744559e+00
3.205260557802867005e+00
3.239314316238733227e+00
3.148779621759172809e+00
3.369207294985821832e+00
3.314004924889990988e+00
3.227856336464992815e+00
2.907299852391251438e+00
2.979182775768209002e+00
3.315833695342681686e+00
3.236428319452175018e+00
3.185246858488775423e+00
3.386786131413147327e+00
3.084966651817944161e+00
3.043788549281525757e+00
3.183604119565151880e+00
3.180541238958428885e+00
3.080927264904630647e+00
3.143828523582633760e+00
3.227599318600181455e+00
3.110419366225855242e+00
3.181711629871423863e+00
3.135696027911928585e+00
3.190578546216130018e+00
3.200933070208861864e+00
3.146275947439090448e+00
3.198613559644189586e+00
3.285631773144654932e+00
3.271765961180166382e+00
3.315544208434825002e+00
3.257470328777292590e+00
3.295098425684699794e+00
3.350351172794375110e+00
3.141268616848072792e+00
3.380394615738450792e+00
3.303242146280380265e+00
3.339819388377256892e+00
3.157892504633405650e+00
3.170459597923168449e+00
2.956729444192375045e+00
3.055004398358535322e+00
2.941173690762024506e+00
3.016113581451695058e+00
2.938256513355394173e+00
3.016691649032027023e+00
2.995463358598673853e+00
3.060686791541546103e+00
3.156650981117800292e+00
3.148260421760530559e+00
3.124256605668052522e+00
3.336183894066535593e+00
3.354057651543173257e+00
3.309773768605095423e+00
3.245995039492676870e+00
3.105370130113072502e+00
3.029533393951820308e+00
3.058067228899320256e+00
3.061350048725924200e+00
3.120973939972552458e+00
3.161200106305390278e+00
2.975740036777582365e+00
2.959975710017003880e+00
3.121376513660957031e+00
3.021156079259773364e+00
3.168387448423128472e+00
3.078910178316783153e+00
3.081288814759269190e+00
3.154490031946457052e+00
3.117835814697853536e+00
3.038097258302036696e+00
3.121499932821356182e+00
3.001779628358635765e+00
3.023568783437095231e+00
3.016311315706078133e+00
3.136409900834943087e+00
3.010836714400650038e+00
3.070666317662318789e+00
2.998714136754060178e+00
3.005559309715209348e+00
2.890298720476474958e+00
2.964841138911014529e+00
2.874423886409370521e+00
2.954502026986441710e+00
3.080159636209810259e+00
3.080886688413512875e+00
3.198069883712631345e+00
3.071751745540209910e+00
3.026493873479518815e+00
3.018795182115464382e+00
3.197819531956628047e+00
3.011637686078875387e+00
3.105865411861365555e+00
3.058430186161329889e+00
3.141831062663893892e+00
3.119356458467987370e+00
3.062852525597345998e+00
3.197538318186957440e+00
3.039816998656063252e+00
3.163584674454172685e+00
3.204195006493346654e+00
3.188335199506736828e+00
3.029551889797609476e+00
2.959692049305795436e+00
3.094621791072396988e+00
3.205131249676882454e+00
3.186886321642976139e+00
3.221118528416776261e+00
3.094130017014775191e+00
3.030118181423446355e+00
3.168714037858904486e+00
3.134277222988773648e+00
3.129973362124459868e+00
2.996010551093727603e+00
2.993511508152156164e+00
3.145533270008700200e+00
3.062083417665431018e+00
3.275330944261036770e+00
3.209710878830771552e+00
3.281090050683647341e+00
3.271011725400204018e+00
3.231839340740250144e+00
3.208980957023686464e+00
3.101939727334859676e+00
3.235938406512981480e+00
3.178741938840254466e+00
3.177335829687588653e+00
3.216746079687101023e+00
3.420636594786648832e+00
3.361302082928073087e+00
3.307348693780746807e+00
3.188368471641587654e+00
3.019500544384809970e+00
3.095622352343106343e+00
3.131806413441983850e+00
3.115268320428182136e+00
2.999437665648485574e+00
3.023122273668493065e+00
3.077528052570061678e+00
3.029388027902383485e+00
3.095939213769696163e+00
2.963732049838571303e+00
3.043575484517457408e+00
3.036507658783037300e+00
3.048186092043772444e+00
3.154477312002269329e+00
3.186940393398636218e+00
3.073834150624481065e+00
3.077997206647035799e+00
3.067441309657043202e+00
3.256703419581037817e+00
3.007450556618409543e+00
3.013095307913550958e+00
3.071537979205598567e+00
3.092237810345741522e+00
3.153889045694619142e+00
3.220713768783230346e+00
3.160307180302112773e+00
3.102597781525280762e+00
3.076918306730131558e+00
3.049833543023205973e+00
3.275826118828283562e+00
3.139036825937952635e+00
2.931509297835213079e+00
2.977168103535158483e+00
3.049888308360988898e+00
3.030626475963657196e+00
2.986459282189702691e+00
3.149435385100465279e+00
3.147792487009210660e+00
3.053614466057705812e+00
2.942461384852265383e+00
3.160495228942155954e+00
3.102366450317128876e+00
3.075716807755456639e+00
3.153327252563050020e+00
3.058277199695132786e+00
3.235251282369203008e+00
3.243628844206637662e+00
3.298482971815840159e+00
3.470181541005063153e+00
3.300645755728740305e+00
3.255737705155717254e+00
3.332063735332902343e+00
3.326193332969520355e+00
3.251355893833536737e+00
3.271860207324245096e+00
3.154573255096264184e+00
3.285716506586443764e+00
3.314303703557918812e+00
3.403737450834000811e+00
3.387210268252356382e+00
3.378989735143365980e+00
3.349919420456326957e+00
3.228779704183001087e+00
3.113903395082342929e+00
2.945265766443533551e+00
3.092612340614470767e+00
3.323363385374329848e+00
3.208956753837916231e+00
3.089074480419321311e+00
3.159295689616229197e+00
3.120636889639922806e+00
3.212133006848796324e+00
3.049765313524416488e+00
3.171163671164868969e+00
3.023898225299049614e+00
3.335468981124398713e+00
3.170484216971299229e+00
3.107753966778348698e+00
3.344017900840014157e+00
3.228970462792470464e+00
3.223882215574818577e+00
3.196570059585976065e+00
3.210163757521896422e+00
3.065359965007758980e+00
3.253821221753423920e+00
3.103677148289900600e+00
3.102635165035383835e+00
3.078543006573237761e+00
3.195868416714922944e+00
3.022410818204187777e+00
3.121465114882494341e+00
3.032408610843814856e+00
2.962315141806226571e+00
3.148507919908441366e+00
3.140767087362696497e+00
2.960033477528161150e+00
3.004093555989265862e+00
3.140749653849727263e+00
3.071398180218300134e+00
3.061087362204971019e+00
2.966956988246391091e+00
3.150770128129676717e+00
3.103715781008585584e+00
2.959496902072134006e+00
3.012423555767550276e+00
2.963678763151317064e+00
2.907914716684123047e+00
3.009415124600167690e+00
2.852373360535719993e+00
2.988673778762849675e+00
3.046937827013092903e+00
3.084561314120743969e+00
2.992496572526317067e+00
3.134838878660543227e+00
2.990256987461384686e+00
3.294961049103195094e+00
3.159996103278885027e+00
2.998194528472446052e+00
3.093663557372324568e+00
3.154463505072866436e+00
3.205245968555554548e+00
3.197394806841617143e+00
3.330219274001718244e+00
3.218278079441280859e+00
3.260932152490755076e+00
3.068932688943490028e+00
3.063685528168437422e+00
3.056983517476127510e+00
3.112935377173807971e+00
3.275644237175039830e+00
2.989610071481235476e+00
2.950742891547857738e+00
2.897652092535515589e+00
2.910560682826040413e+00
2.857808509052601309e+00
2.909780580984382414e+00
2.979536262441289551e+00
2.993353475492684712e+00
2.960387024243928522e+00
2.985004167833547939e+00
2.933783623976933708e+00
2.965728016823142799e+00
2.992480014069338612e+00
3.032420552103220146e+00
2.974886379138050874e+00
2.949860516263058674e+00
3.043923823074471180e+00
2.904143493669943954e+00
2.929191459316441204e+00
2.898064377268039227e+00
2.955300449320806599e+00
2.949900876715504161e+00
2.893874967171261137e+00
2.954381378962648519e+00
2.930900144698204812e+00
2.940916691533268068e+00
2.922501927554215673e+00
2.907679048293039692e+00
2.917377850035449693e+00
2.886726745515799220e+00
3.010424439022576060e+00
2.985631973776839310e+00
3.014874379275790162e+00
3.067883886418788730e+00
3.107936405446391159e+00
3.063574639153651358e+00
3.029596984762130241e+00
3.009805796092551944e+00
3.031828891165026629e+00
3.235195427724322226e+00
3.112102352304092268e+00
3.077714577377926641e+00
3.096553146287436054e+00
3.153480111643598871e+00
2.889830069822009850e+00
2.931407648270529354e+00
2.942311551866550801e+00
3.179173268792421680e+00
3.151087872857911254e+00
3.222832619467384418e+00
3.118851667296388630e+00
3.072835850562531501e+00
3.000300444104555542e+00
2.964324479867528783e+00
3.120374535696080809e+00
3.034352134757769992e+00
3.036118687382377335e+00
2.922234602839221207e+00
3.123470858049904653e+00
3.016004859588484077e+00
3.081168836289859936e+00
2.972039861063549449e+00
2.928935440049878380e+00
3.116247300396621789e+00
2.970340959771149425e+00
3.149713187559086247e+00
2.908369217638967719e+00
2.943495047934007403e+00
2.908740940529578989e+00
2.986771403010895831e+00
2.901420066389183816e+00
2.929843635713461847e+00
3.114980994404274561e+00
3.042565656072297120e+00
3.086577650147899643e+00
2.963834809827857519e+00
2.904711400222131257e+00
2.973467984244613671e+00
2.976881221488903773e+00
2.859867501672291201e+00
2.886800045479815946e+00
2.925152280470646904e+00
3.060908183169261498e+00
3.085141604739681576e+00
2.959315867203770267e+00
3.044356189203276664e+00
2.914834622698457611e+00
2.910765543722708681e+00
2.943979444162853731e+00
2.956193658979787031e+00
3.027944870315769865e+00
2.986922922183642637e+00
2.939210245658232967e+00
3.028565759894126241e+00
2.920417558058943985e+00
3.137290234542410516e+00
3.056295790571211590e+00
2.951682131687754840e+00
3.094586771104971046e+00
2.965042846235892871e+00
2.966438460512477615e+00
2.887168364137457921e+00
3.198000214565641208e+00
3.096673787061564376e+00
3.093402122613267746e+00
3.193770353815242657e+00
3.161402252482038655e+00
3.115878100601056744e+00
3.096224145907959802e+00
3.200185185671591714e+00
3.143561663519416793e+00
3.243275737384686774e+00
3.287594388736168494e+00
2.965870210379946581e+00
3.130820050454271364e+00
3.261154208808897614e+00
3.188522998888561499e+00
3.146661854312990947e+00
3.198113675934570299e+00
3.333682076468526212e+00
3.349598153391910582e+00
3.129599125085504419e+00
3.360721733084552909e+00
3.126276839807156982e+00
3.517832890589749351e+00
3.602488081200080572e+00
3.398166193849877725e+00
3.474227885380202885e+00
3.630845072820665376e+00
3.636597200478917546e+00
3.628824693725014150e+00
3.553133319531848411e+00
3.572028302879457051e+00
3.793743573472956321e+00
3.538363375906199870e+00
3.677110385345772059e+00
3.667811907840051067e+00
3.474203104321770486e+00
3.682115926711332587e+00
3.476951270122608406e+00
3.539591194703251009e+00
3.655140389022747183e+00
3.448103538126888079e+00
3.883835920682412901e+00
3.726429056095512227e+00
3.677733249268142490e+00
3.789235112288472873e+00
3.728803905362246152e+00
3.606243584482641040e+00
3.793157778347890030e+00
3.661191150560978880e+00
3.674685799013148735e+00
3.660613711075535015e+00
3.521871561535623307e+00
3.600225393128422713e+00
3.688190268892177048e+00
3.700895287148043167e+00
3.586839883466482526e+00
3.743239188694856168e+00
3.814958454959087142e+00
3.742826224488692066e+00
3.658060860618046028e+00
3.787749883652730354e+00
3.713128104918779204e+00
3.720472733136021670e+00
3.684611729852910855e+00
3.971209169106899584e+00
3.808135031991012109e+00
3.614650481610125698e+00
3.615497501888806031e+00
3.608956068892005487e+00
3.667779507513177606e+00
3.724485688426004248e+00
3.675096824080879898e+00
3.752750187233937496e+00
3.644151407983655666e+00
3.685242189575307581e+00
3.873730007935846764e+00
3.721848105265272100e+00
3.701268701645582304e+00
3.735214385618091715e+00
3.747119338086655205e+00
3.643738735631039116e+00
3.716929861654816758e+00
3.710202721722517527e+00
3.632419947431054119e+00
3.700919918450247259e+00
3.757564774364929416e+00
3.769712527748127595e+00
3.776354913244104772e+00
3.609028930949353065e+00
3.644795129483754614e+00
3.658154050411658531e+00
3.520743515706669768e+00
3.678640420362737640e+00
3.632590461904696699e+00
3.682047635884511561e+00
3.860402009076670637e+00
3.695302073779394014e+00
3.849955798968633491e+00
3.712428389817516550e+00
3.694606408177308232e+00
3.708456589297821626e+00
3.752223015757028435e+00
3.750494078410433474e+00
3.680319173938978228e+00
3.714792388652465416e+00
3.569803832642674646e+00
3.654741186397191033e+00
3.565087031986251542e+00
3.639520738258517962e+00
3.743195578318486927e+00
3.772539662183536535e+00
3.690150992008689901e+00
3.672867463408775901e+00
3.697954938609744335e+00
3.738018964552002998e+00
3.726746325316094843e+00
3.666268730864461478e+00
3.700191718364642224e+00
3.699716701707293165e+00
3.809964531114222730e+00
3.710777686468930803e+00
3.702639286833777632e+00
3.737007266763061608e+00
3.689649449645242107e+00
3.921695970632887995e+00
3.759236980881002221e+00
3.947990972507621432e+00
3.893641000378230022e+00
3.908812322575489606e+00
3.846970609366069382e+00
3.811465572260916534e+00
4.160378733159650011e+00
4.097829069178976269e+00
4.131576560885703131e+00
4.006067585132544018e+00
4.004022137133376624e+00
4.108012576265705817e+00
4.009540704423376845e+00
4.032350555452553387e+00
3.955352023361859981e+00
4.113270212360994549e+00
3.889177769906872140e+00
3.780487775565779973e+00
3.732695158020189030e+00
3.870995796158931856e+00
4.196862541647291778e+00
4.056027755491237841e+00
4.040142370565019014e+00
4.224051847133721616e+00
4.203799752557916491e+00
4.179113429737965291e+00
4.278606572911390238e+00
4.048546899443087099e+00
4.090505177284346594e+00
4.093868078209404793e+00
4.208188482681046949e+00
4.021077725447535833e+00
4.152679487949396453e+00
4.035610334928914966e+00
4.063007263387953927e+00
4.170295733781380854e+00
3.953863782110782044e+00
4.025270716159963236e+00
4.169460620751596736e+00
4.248413896507654997e+00
4.190154915613045539e+00
4.111638288928386231e+00
4.170128662647218043e+00
4.392627272578424780e+00
4.234805396133970667e+00
4.256704161419312626e+00
4.259753095360742314e+00
3.937983145351106717e+00
4.116505091461423405e+00
4.157689663976188221e+00
3.895678012683105429e+00
4.270022566213511617e+00
3.947285160624389277e+00
3.965931041805552670e+00
4.272603046702999841e+00
3.978650338764442296e+00
3.842264332244552882e+00
3.975764793507332584e+00
3.091606872161912545e+00
3.055734073396978889e+00
3.054478511042949318e+00
3.082485186057526416e+00
3.040450568232860196e+00
3.104524205114310931e+00
3.055422246620997928e+00
3.122797729199257244e+00
3.076041288028452225e+00
2.931351618149956817e+00
3.034468380940265497e+00
3.112824954485169826e+00
3.003573077434181560e+00
3.066864426863365800e+00
3.038091773705688503e+00
3.047706403666506247e+00
3.107944872773993783e+00
3.103619288046538749e+00
3.132989074312811262e+00
2.997627667401132179e+00
3.047462253325113668e+00
3.014987685452706678e+00
3.052863586808847618e+00
2.994786037943184542e+00
3.035309449753423205e+00
2.937131775375784404e+00
2.940327210847510919e+00
3.144471611130134736e+00
2.956111803625298684e+00
3.001262701472684480e+00
3.067704575216958496e+00
2.968927837675401360e+00
3.014704219703295163e+00
2.988811459309637097e+00
2.900310451410099688e+00
2.946576635527946575e+00
2.906453321443610349e+00
2.908125029481423596e+00
3.086779820391694962e+00
3.044885964645545506e+00
3.078987711478029077e+00
2.854717247676243463e+00
2.888734510032121339e+00
2.967868798923875229e+00
2.884447532114635226e+00
2.901358173923069828e+00
3.113499572674408800e+00
3.036900343757361842e+00
3.105188464406288151e+00
3.075163024441406989e+00
3.051355235624655826e+00
3.126985543056011174e+00
2.958848834474236078e+00
3.028646970917128645e+00
3.101107411826233839e+00
2.972016869267961603e+00
3.102648405665615616e+00
3.104927962150583198e+00
3.044337373282381520e+00
2.916409371088957592e+00
3.030507422785399640e+00
3.157093211537961963e+00
3.059707775279237207e+00
3.083937547238638555e+00
3.040337374966967765e+00
3.071647211094854057e+00
3.102166321228546408e+00
3.093134687995733323e+00
2.984378205500221704e+00
3.133257570436505546e+00
3.049140141498280610e+00
3.086277957812407990e+00
3.061522718259945375e+00
2.985167193411343955e+00
3.087993432025013529e+00
3.092999361725988994e+00
3.121217678935828577e+00
3.108468357921108538e+00
3.278042372016530148e+00
3.187733939412041639e+00
3.255585760445223187e+00
3.137213666402814294e+00
3.186950953254658270e+00
3.260750335327029070e+00
3.186285823257728467e+00
3.150735910220639369e+00
3.042707537382930205e+00
3.141959963728312211e+00
2.936725708070294427e+00
3.177048496915703346e+00
3.072194824860798867e+00
2.933908022515915981e+00
3.109800229490686352e+00
3.190105985044131121e+00
2.964217613690579345e+00
3.121602676422240652e+00
3.090732619049178620e+00
3.061360232300564199e+00
3.199610655617072030e+00
3.061860498967428068e+00
3.011608851267237430e+00
2.938196372543074197e+00
2.975879028857092656e+00
3.094157642194291569e+00
3.093653075010992737e+00
2.999271109868763663e+00
3.256678487557488566e+00
2.909948287538405065e+00
3.150525895213193817e+00
3.001656564863568910e+00
2.946603699967179857e+00
2.908398347265347184e+00
3.043420959806228954e+00
2.977040185383056148e+00
3.127918958508999481e+00
3.096056325364531236e+00
3.027069414028816574e+00
3.105143595363629494e+00
2.979524973579418035e+00
2.940611906596137803e+00
3.080174522775623203e+00
2.970244778574449906e+00
2.870067635866660360e+00
2.995235723939282835e+00
3.036180154471156634e+00
3.004301058048173712e+00
2.840655247766590286e+00
2.913383306682796992e+00
2.882381978709915415e+00
2.993786613103407213e+00
2.934584797438682724e+00
2.965824858206280279e+00
2.898638616138608626e+00
2.966468005208761749e+00
2.968516061723951882e+00
3.059943538346825864e+00
2.978549621317783114e+00
2.910235924931780627e+00
3.011227267168037347e+00
2.964141679854430222e+00
3.041998646479513901e+00
3.046071557187714607e+00
3.164237391713993208e+00
3.175180902013961415e+00
3.056727390944117495e+00
3.081480060281340805e+00
3.188880513684182461e+00
3.001453361868738234e+00
2.973547459102090063e+00
2.967403303104228840e+00
3.071493031257100714e+00
2.870924941346863157e+00
3.003466464371221445e+00
3.136298583196027501e+00
3.078858121525316349e+00
3.083980010865842392e+00
2.981034504336295132e+00
2.904087338610422453e+00
3.043532843942075239e+00
3.019817714069863435e+00
3.124496342686587713e+00
2.921095857904752346e+00
2.968642353827905200e+00
2.919488352505509088e+00
2.944555496044181098e+00
3.047048823401386386e+00
3.058404508362404961e+00
3.044015697316488911e+00
3.143896227813606448e+00
3.076022517564380276e+00
3.061042524995765124e+00
3.405790070863027541e+00
3.217089456422034477e+00
3.104001181996505654e+00
3.152678977351998313e+00
3.112688743912345846e+00
3.118652832575323774e+00
3.341690304472693107e+00
3.505124499509310709e+00
3.569185975380414710e+00
3.625507319231747516e+00
3.677063845250323482e+00
3.399556903414741704e+00
3.227982590130636265e+00
3.394738278553097732e+00
3.547746221066217842e+00
3.620643113717979311e+00
3.519061281147751519e+00
3.383570416006756787e+00
3.620414470442449240e+00
3.536029363990111918e+00
3.509424084677666311e+00
3.420738659646754609e+00
3.692587948339998150e+00
3.625994081267807978e+00
3.709019740344483118e+00
3.841582878131095669e+00
3.797942244500812858e+00
3.683013484970345086e+00
3.543856763941931831e+00
3.719441043467382801e+00
3.594436285281734644e+00
3.472604084757461518e+00
3.460039054007947090e+00
3.625664769512453756e+00
3.559108616070490339e+00
3.672937151818941537e+00
3.462711655454166593e+00
3.541282068929152871e+00
3.517069598033437217e+00
3.533629858658093426e+00
3.404483695473785598e+00
3.539359157332725214e+00
3.503584913133558132e+00
3.418294953134235481e+00
3.359218178104170782e+00
3.218883406684689863e+00
3.457993682968920623e+00
3.363115461552328878e+00
3.659347383382172580e+00
3.493597549074210384e+00
3.552752779743073575e+00
3.346614320795320285e+00
3.347703462782257056e+00
3.486600937203512718e+00
3.375100319352693834e+00
3.590452771260910225e+00
3.488211814025724777e+00
3.550099417865349327e+00
3.470360661343933284e+00
3.366128777738584876e+00
3.248973759020388652e+00
3.213616131009481958e+00
3.346339151617890195e+00
3.593816246367740774e+00
3.423213388712212701e+00
3.446016539498105047e+00
3.400374129047987193e+00
3.233184947082767380e+00
3.164169845319800611e+00
3.308744378375710227e+00
3.177211048638672430e+00
3.196333579703279693e+00
3.163287361956667709e+00
3.166198624310950116e+00
3.128420107506955983e+00
3.237479594052765197e+00
3.352302948352186451e+00
3.497934131908411182e+00
3.394522980556711200e+00
3.375541624018755460e+00
3.373933328098940532e+00
3.236693301030065140e+00
3.450418103061559716e+00
3.572164375373548140e+00
3.380557598824876830e+00
3.386707183203033100e+00
3.165803836302135910e+00
3.341400950870600628e+00
3.369589769384091937e+00
3.381783432745134821e+00
3.321778163024651231e+00
3.402332331167238877e+00
3.396601179536983484e+00
3.666539972507606659e+00
3.360621283867546438e+00
3.386769136231109645e+00
3.475326427684277242e+00
3.377663023982999224e+00
3.184515718590984701e+00
3.319762490266807475e+00
3.431583238740162578e+00
3.502401950945387643e+00
3.273758025851620790e+00
3.459521809202964260e+00
3.493291507457636946e+00
3.538892462754786639e+00
3.588731771566188389e+00
3.555728650714118810e+00
3.575861891549073857e+00
3.626764334528734146e+00
3.622387027594884845e+00
3.645168171936221668e+00
3.728249464359453480e+00
3.660309597079321797e+00
3.708215704893234044e+00
3.678754399119520180e+00
3.493860361532056924e+00
3.654592289183150378e+00
3.701357143389028881e+00
3.081442392183868062e+00
3.103153383591456649e+00
2.938004626961989274e+00
3.144618925918867269e+00
3.001054265047173875e+00
3.098985484234308974e+00
3.078308131601449116e+00
3.170385761057587182e+00
2.926208478578472327e+00
3.127841322367027832e+00
2.968460651519780669e+00
3.070117350630034991e+00
2.913946571835417387e+00
2.928034654582720719e+00
2.936453710084479418e+00
2.829354673903472950e+00
3.053497822070914580e+00
3.043004017496352187e+00
2.999563549997037448e+00
2.942702215026282708e+00
2.938040216245077385e+00
2.994040004016249146e+00
3.153269016808690761e+00
3.095290328907249311e+00
3.026441893664100213e+00
3.059461988857363313e+00
3.037217689909394558e+00
3.082995312393077114e+00
2.918644572641598600e+00
2.839634341780160387e+00
2.972288156207131493e+00
2.897189108423494641e+00
3.076543828540861725e+00
2.991899761986631656e+00
2.968897164490803764e+00
3.098376192156641729e+00
3.030642519717404504e+00
2.947450086604793462e+00
2.893612654702534037e+00
2.928126492749144827e+00
3.041499423779910227e+00
3.181287371520117091e+00
3.266231649399284453e+00
2.942661485204919103e+00
2.966179853897709329e+00
3.172122588383684771e+00
2.992275061749074094e+00
3.144932793185772013e+00
3.061687019483657846e+00
3.132784658308633841e+00
3.182638330640203961e+00
3.142914375691965745e+00
3.085403724943425630e+00
3.182472567759323301e+00
3.026966978608984338e+00
3.136329499345136718e+00
3.177973720863582763e+00
3.076975198726847438e+00
3.077078570901820687e+00
3.048245949716306136e+00
3.113462315289575510e+00
3.082696720815918390e+00
3.205303251759889616e+00
3.099810138786357694e+00
3.159338669123799903e+00
2.999864471995516535e+00
3.045467172697896796e+00
3.008646367256875287e+00
3.106217364905468514e+00
3.025442331775182403e+00
3.082337049367086745e+00
3.036099462890832879e+00
3.105136536173538797e+00
3.011144176299982433e+00
3.235835475197222699e+00
3.001411216157552353e+00
2.931975174523255401e+00
3.094978265263914174e+00
3.016859845542506857e+00
3.048317113517688970e+00
2.880411597044465477e+00
3.100623331105100355e+00
3.146542617008321496e+00
2.948284833317176723e+00
3.195479879433757553e+00
3.074511931955493438e+00
3.136901448173188722e+00
3.240246309671667380e+00
3.260650450773783238e+00
3.215055152801211236e+00
3.318976368454491510e+00
3.122265860230944767e+00
3.230612446736505383e+00
3.391413472412075691e+00
3.073694666175728063e+00
3.143977762724006197e+00
3.232208219355125145e+00
3.199475957306509244e+00
3.099696015156683693e+00
3.249385085463393441e+00
3.200494367092933778e+00
3.282561758831343823e+00
3.417075386241696933e+00
3.343133461074501600e+00
3.279772266836203265e+00
3.392744523491727726e+00
3.326591647621822467e+00
3.355231595981962300e+00
3.440601845640845813e+00
3.400972121475842602e+00
3.519261321454632885e+00
3.413419968357962464e+00
3.529567111833593174e+00
3.295572451779294809e+00
3.376922046786980491e+00
3.298322613477662646e+00
3.546428631510464946e+00
3.385532518295841342e+00
3.380879617655529579e+00
3.287597121564895808e+00
3.375095700312892077e+00
3.452647254735314863e+00
3.293620117902305910e+00
3.115326738329275091e+00
3.231892630245423614e+00
3.076393165438533917e+00
3.125390202917445404e+00
3.175043825784467977e+00
3.315942343835813766e+00
3.451279971944410274e+00
3.427320063438705766e+00
3.286389225557266869e+00
3.423286644239532439e+00
3.285086474124560230e+00
3.491715539576220273e+00
3.292198882152711281e+00
3.419712542748287731e+00
3.504048779027326699e+00
3.614731919459631460e+00
3.547229177426937330e+00
3.509711458713532739e+00
3.762266681558427805e+00
3.567686456784267879e+00
3.591305546185973085e+00
3.787990163469336036e+00
3.700007953974467689e+00
3.841083378995583164e+00
3.644606203396409949e+00
3.547468755339002300e+00
3.540411057714002219e+00
3.669325406724334382e+00
3.526178786956696065e+00
3.532811407111139612e+00
3.560189711595594719e+00
3.261835054245342036e+00
3.422354507705475779e+00
3.495581791037705166e+00
3.180982376859187166e+00
3.460410813563109311e+00
3.257009140755060539e+00
3.576495608157435946e+00
3.554585834751305295e+00
3.449597500721861110e+00
3.509998687661855854e+00
3.326943589363825282e+00
3.654337967718969793e+00
3.440435528976214297e+00
3.334050953824608587e+00
3.257252092238346997e+00
3.199278231762758828e+00
3.336588510135110042e+00
3.165682544703979584e+00
3.423352408921279455e+00
3.298530180285439428e+00
3.298712814310377883e+00
3.378546432750688666e+00
3.307967931657147531e+00
3.486655387611412582e+00
3.220661631128637570e+00
3.303253996598880082e+00
3.361883287387270602e+00
3.233296589523638964e+00
3.233469593462297453e+00
3.321443230793601487e+00
3.367406728165268870e+00
3.275673282378414264e+00
3.484134204716123229e+00
3.328525567344907898e+00
3.396805182115893551e+00
3.329397555046302859e+00
3.413870363509090566e+00
3.469378405730997983e+00
3.375169385411973977e+00
3.434361427227982322e+00
3.598152355056724705e+00
3.369204240704343878e+00
3.534721409299697914e+00
3.456255777550280683e+00
3.650900763815611239e+00
3.425265987555420111e+00
3.350964397468024103e+00
3.459345575910981907e+00
3.410351013513380103e+00
3.301421291807039804e+00
3.075341923342982842e+00
3.053314235961450240e+00
3.164562861808723149e+00
3.055395222369031050e+00
3.085427865748110232e+00
3.197692841706825106e+00
3.274472445098152829e+00
3.060940624070789262e+00
3.158181018099521342e+00
3.075894940862826221e+00
3.068535310157363138e+00
3.072978859372470950e+00
3.175266147802571659e+00
3.208104268861008634e+00
3.199791047969841706e+00
3.159986047841037760e+00
3.130115900135901352e+00
3.061288804870585523e+00
2.989993321395422843e+00
3.168440287326448335e+00
3.242602439686391946e+00
3.205773338204869649e+00
3.131335943124242682e+00
3.387181908112582018e+00
3.014556676549331460e+00
3.182207605790791760e+00
3.172960714877623545e+00
3.275838345848365307e+00
3.215859373839199176e+00
3.280571999014448625e+00
3.193068511601957926e+00
3.139004836977347335e+00
3.378817942503726357e+00
3.393771517313837638e+00
3.186209008727721059e+00
3.165044480787094994e+00
3.159021457848706582e+00
3.210872217575245546e+00
3.303358942713494173e+00
3.356980447628400199e+00
3.293125679211919898e+00
3.286975971499150884e+00
3.270161768559720183e+00
3.115995222532066400e+00
3.382046005629998131e+00
3.350718850985697106e+00
3.443139826366144796e+00
3.410956034456622543e+00
3.296766980378867729e+00
3.298346132255887131e+00
3.231664252938256876e+00
3.045358878518507950e+00
3.283764106648393355e+00
3.077811457762149594e+00
3.183675394965426175e+00
3.297782098997656508e+00
3.194195852274518188e+00
3.249883591525092541e+00
3.291230406281805188e+00
3.308460217569104689e+00
3.379518679331683373e+00
3.273732951991703555e+00
3.455184164260399093e+00
3.386341565024959088e+00
3.218199744737670454e+00
3.089070302442725957e+00
3.144885475073977865e+00
3.107863894955504414e+00
3.041339574528845180e+00
3.082635728350894055e+00
3.074372510870078123e+00
3.089926082252052453e+00
3.184974384182442275e+00
3.201244085085587887e+00
3.116251396532616624e+00
3.248014618851232882e+00
3.186645610646602123e+00
3.033037053301498087e+00
2.940114170945259175e+00
3.024484531464449066e+00
2.942608297312642396e+00
3.114150513483441518e+00
2.989234258989895476e+00
2.963257366533087911e+00
2.996779490378500554e+00
3.298787899319963746e+00
3.014166254698901870e+00
3.061771574637683013e+00
3.016622629237798225e+00
3.019534871990823266e+00
3.082449781540535394e+00
2.933504117528460853e+00
2.971592397417211373e+00
3.108023242255606444e+00
2.942061576122822597e+00
2.981412526869367419e+00
2.889726474529895395e+00
2.774216513034420739e+00
2.879544658907462473e+00
2.908677986782226110e+00
3.056910066887386979e+00
2.809345735753260964e+00
3.091056579483719258e+00
3.041296570642681996e+00
2.973860436566641230e+00
3.000879663052097079e+00
3.084564112968817273e+00
2.938056041585091371e+00
2.923412140015069660e+00
3.055898274308149976e+00
2.968817605211974797e+00
2.953956517259832992e+00
2.919539489517123165e+00
2.979957271253974138e+00
2.838698173098510136e+00
2.915668853581426578e+00
2.972481068296291440e+00
3.050443187467387407e+00
2.929844913088039515e+00
2.983077362982136549e+00
3.134999583631587594e+00
3.039808382579048729e+00
3.011121952747909170e+00
3.065286471413273262e+00
3.144788600818784197e+00
3.124733374881674131e+00
2.977664993882315869e+00
2.912558442211684806e+00
2.973580188524717727e+00
2.963780983247759515e+00
2.854481032079312808e+00
3.023477049997380650e+00
3.067960423280941651e+00
3.068879602029826348e+00
3.214234584425304853e+00
3.054792493734087788e+00
3.000522961591677529e+00
2.958100685807909080e+00
3.097228289122776701e+00
3.010619747055006457e+00
3.067904568103855478e+00
2.998535564656568564e+00
2.949825685866344305e+00
2.854375430961266780e+00
2.877617864198577902e+00
2.901875490954676895e+00
3.004571384524671984e+00
2.968176573641836402e+00
2.808119055553077281e+00
3.027025077908702677e+00
2.921254706722448358e+00
2.925137010979071306e+00
2.948857227781329193e+00
2.948954751649161654e+00
3.011734299982598895e+00
2.855529654282669583e+00
2.834670297484935375e+00
2.830222064390559122e+00
2.826513342816096230e+00
3.048372733329451023e+00
3.010866381949206083e+00
2.954636715519811663e+00
3.075565444537877724e+00
3.079032051364396061e+00
2.973339105005639471e+00
3.111510607250781213e+00
2.923096433552526463e+00
2.995161927516583500e+00
3.041668544748475700e+00
3.102230902853064354e+00
2.996921734844467000e+00
2.953403162895897438e+00
2.883406197504474022e+00
2.986291442984617905e+00
3.014398996777682527e+00
3.055030957621966081e+00
2.941754207286335188e+00
2.984703569065345174e+00
2.911983317640679303e+00
2.980682455089907812e+00
2.898826759441573753e+00
2.945079293882043370e+00
3.179048563045640652e+00
3.228522471519986503e+00
3.197048934761193895e+00
2.899178170937950938e+00
3.012491748408983927e+00
3.044454916915268594e+00
3.012014948345116405e+00
3.221125103988167648e+00
3.157958715934213512e+00
3.134008215206745884e+00
3.006830866132160551e+00
3.214536963346958931e+00
3.080248854488545796e+00
3.077415217174038542e+00
3.182719275632069689e+00
3.386266749431571466e+00
3.183990625491079030e+00
3.431294140989935126e+00
3.309978356751047457e+00
3.302559211536657990e+00
3.318524707596181234e+00
3.239078862288936378e+00
3.179753995512509146e+00
3.292821679975596272e+00
3.106926947965108710e+00
3.183970945153788534e+00
3.048508907957610425e+00
3.305570316659554919e+00
3.177126314071094360e+00
3.146017851033658719e+00
3.396134660654361870e+00
3.298650111836970655e+00
3.491699478657767308e+00
3.588568197271068350e+00
3.480472420680599921e+00
3.455911682212032598e+00
3.423686846473849243e+00
3.495106101328291803e+00
3.346484228937333771e+00
3.526125081971473119e+00
3.320999149252129801e+00
3.400358730897241166e+00
3.346612420241283914e+00
3.368562105240209270e+00
3.307261604138763467e+00
3.360746644411491069e+00
3.371853761258445381e+00
3.394828147787692263e+00
3.448220294913334261e+00
3.465804527441803451e+00
3.305839802507383407e+00
3.465054972801619115e+00
3.412001138141135925e+00
3.510964691394752979e+00
3.294683972005094663e+00
3.408959725564101984e+00
3.526292532155595350e+00
3.343047346489377958e+00
3.403750328763241573e+00
3.615938177005145970e+00
3.343527479804282443e+00
3.394680121222663605e+00
3.459554786972101947e+00
3.523968364386943275e+00
3.538015943864846857e+00
3.414430233128734837e+00
3.617640810551903119e+00
3.512427789038724324e+00
3.653190718550693106e+00
3.678032513140450099e+00
3.526625057927669449e+00
3.452702728372107011e+00
3.626822544373631274e+00
3.481291701052662280e+00
3.465203226214049081e+00
3.530427997106591054e+00
3.534544894862615028e+00
3.504647494743481140e+00
3.614650236064708810e+00
3.559618956424110969e+00
3.451305869759892175e+00
3.437367858365334872e+00
3.503290650361270409e+00
3.482051290903518392e+00
3.491259245956743307e+00
3.474291102535088882e+00
3.543254384159708614e+00
3.421377976786406983e+00
3.426880317519910069e+00
3.419814464991430825e+00
3.542046004059200559e+00
3.420797000988494485e+00
3.552312854321289848e+00
3.560869886793657457e+00
3.435092528284306113e+00
3.459092734405766922e+00
3.401339151711331610e+00
3.603634517037549223e+00
3.566958000520099148e+00
3.508462835392476720e+00
3.430633749671409216e+00
3.564776535635242993e+00
3.548585385388869806e+00
3.484682823546320751e+00
3.340298443174151810e+00
3.508778464216264936e+00
3.460729436479650811e+00
3.505511960171121100e+00
3.331838850842682387e+00
3.401420450492477876e+00
3.507344033915488879e+00
3.552364249379787342e+00
3.443055965163039023e+00
3.437395345795466461e+00
3.496568495828059842e+00
3.568391714049418795e+00
3.360682468058243444e+00
3.463106855957043262e+00
3.550278106721928673e+00
3.426587491028845633e+00
3.421512928387495212e+00
3.545675582395517278e+00
3.437386405405439049e+00
3.555001902661724777e+00
3.671461248477002393e+00
3.611177722560076742e+00
3.496064162975659695e+00
3.560808334221960969e+00
3.595224998506072911e+00
3.605254080887703605e+00
3.683695405612238183e+00
3.686119915656413504e+00
3.489963911958588128e+00
3.659859226083061579e+00
3.603330523090976900e+00
3.734087580140549534e+00
3.577287155777511440e+00
3.619180297116726841e+00
3.771505073179933110e+00
3.636348911615157942e+00
3.666455969549641480e+00
3.669214313892645407e+00
3.734181004032405937e+00
3.792393201588878604e+00
3.723995063083270551e+00
3.714310946368536204e+00
3.733418921234623600e+00
3.726408560087202115e+00
3.667091731180720515e+00
3.701371374071410258e+00
3.726638861652806778e+00
3.578183745477776068e+00
3.734921157158855198e+00
3.740172791546743980e+00
3.712442847763319786e+00
3.582362056690496566e+00
3.855774328373759108e+00
3.650498459302037979e+00
3.823793391015694709e+00
3.669636503400303340e+00
3.726736660369408316e+00
3.639514734577249389e+00
3.708315810254923406e+00
3.452445542256583622e+00
3.653813146718041249e+00
3.539607204716297861e+00
3.690047452740549794e+00
3.699587160771750316e+00
3.773558051849815520e+00
3.490272715710390994e+00
3.465204145152608106e+00
3.543554621292083873e+00
3.590840839837819320e+00
3.546995072303209984e+00
3.600323867055432281e+00
3.649588873649573184e+00
3.559340960485569472e+00
3.786802888043617532e+00
3.779143266442118954e+00
3.699163504285447157e+00
3.703126232504953208e+00
3.719798110927051926e+00
3.679612870413243364e+00
3.633964695792873290e+00
3.724272239362549364e+00
3.623228300548376524e+00
3.725751548108746203e+00
3.809142924321293755e+00
3.872016821962663613e+00
3.653472214216999081e+00
3.686119750026421116e+00
3.863715304092145253e+00
3.678111117366275717e+00
3.532575378925974174e+00
3.102948452886534980e+00
3.203292178993336403e+00
3.013160485945539868e+00
2.974971657671952041e+00
3.065249414115227999e+00
3.021743447257827953e+00
3.111760545122066901e+00
3.010075370643146453e+00
2.935235260456722006e+00
3.045839279777018849e+00
3.040662381104921153e+00
3.066356852069062722e+00
3.081678776820997445e+00
2.984982522635272417e+00
3.142135873120151413e+00
2.977631292402631580e+00
2.972583207525398841e+00
3.093245621098590803e+00
2.928022739223654636e+00
2.918301876494371339e+00
3.023820352053282701e+00
2.971429105435869911e+00
2.994692230559010682e+00
2.896483428477123034e+00
2.935355805809940044e+00
2.933680983957760446e+00
2.902348702796053725e+00
2.840502858984998102e+00
2.970756498956748093e+00
3.017290303454574385e+00
2.981314553074488227e+00
2.982497909402388014e+00
3.159494622577326162e+00
2.957379375261926402e+00
2.995729642566374196e+00
2.987977773360201095e+00
3.019800604415406653e+00
3.019316907209809386e+00
3.001386872435344522e+00
2.988651651878891702e+00
2.959428730384243256e+00
2.972988755070225420e+00
2.985017919911423068e+00
2.944077696102546771e+00
2.848842479692367480e+00
3.032408966693853181e+00
2.964907255594197100e+00
2.980543129758610021e+00
2.976887324018218983e+00
2.940164253257414373e+00
3.035698395146362305e+00
2.979604391707056710e+00
3.123154481658585002e+00
3.007090611369565458e+00
3.032841480835188896e+00
3.163322448565474954e+00
2.970189977725496533e+00
3.063524221260720104e+00
3.035762784759840738e+00
3.001590053263663904e+00
2.895911220876368652e+00
2.932807947190545050e+00
2.945210787891770821e+00
2.955037886871733743e+00
3.094236249625657020e+00
2.884810695138065650e+00
2.867991467707067255e+00
3.012937225441604028e+00
3.061454606767036957e+00
3.014510022931792044e+00
2.926376377430008890e+00
3.037920597103123121e+00
2.970288406140669579e+00
3.138128389519672545e+00
3.011720517375862105e+00
2.950359441836740260e+00
3.043924855880024705e+00
2.934346106030258472e+00
2.997538370813986219e+00
2.994385320189195454e+00
3.055651272577073030e+00
3.090429973603709968e+00
3.013117599347263198e+00
3.178515645424174085e+00
3.011073184424260418e+00
3.060108602215932283e+00
2.962141139197642214e+00
2.934422346891382816e+00
2.958300626004084943e+00
2.998057452743581042e+00
2.967142474665192875e+00
3.016881516255638385e+00
3.066635110678213927e+00
2.933340166927222104e+00
3.020470497147956568e+00
2.922135006745812724e+00
3.053138976083711320e+00
2.940608584438554107e+00
3.063168409883774146e+00
2.998858267609248340e+00
2.913216867234906360e+00
2.970832675330231432e+00
3.045987654918189680e+00
2.955264898695870723e+00
2.952157435578768307e+00
2.910225825097762620e+00
2.945767761380682526e+00
2.922818180358862872e+00
3.002561905375541240e+00
2.959178811030364287e+00
3.022282083066540004e+00
3.091470863149777148e+00
2.990736225200341991e+00
2.969175864275205967e+00
2.968427460856858158e+00
2.932869814513967999e+00
2.923470159234944354e+00
2.918866357368945508e+00
2.942749728922540164e+00
2.917169249751107252e+00
3.067905036320839773e+00
3.090408309809157483e+00
3.013501497995286549e+00
3.022850842611653377e+00
2.909616534216780792e+00
3.070025973206184311e+00
3.203225694168766680e+00
3.045049489501877371e+00
3.076945066417341224e+00
3.137638320795598901e+00
3.011375475308741834e+00
3.017859563247263566e+00
3.039265097972062346e+00
3.048752281942303188e+00
2.991154201389432110e+00
2.974128464010329154e+00
2.985532426199303480e+00
2.803180626261052133e+00
2.912325411391658125e+00
2.947250139568161398e+00
2.866533789665727916e+00
3.012956920420231555e+00
2.963678028812266607e+00
2.926481937022047841e+00
3.035745665082206557e+00
2.919255350197937471e+00
2.969110041940213662e+00
2.905861752128603648e+00
2.832822350310614024e+00
2.981758255159688620e+00
2.992249627667241452e+00
2.893804678629241955e+00
3.039389930647649063e+00
2.927626895574885868e+00
2.991712740544874016e+00
3.031737734273569629e+00
3.210405148906506412e+00
3.136920025060045525e+00
2.988509027672784590e+00
3.110022807028190783e+00
2.913915526134494449e+00
3.011220878729084838e+00
2.885831626477688427e+00
2.850793068915725925e+00
2.934829303366666586e+00
3.015929731049747264e+00
2.916646788995361561e+00
2.969046089860999604e+00
2.871128801822173671e+00
2.872905345334290317e+00
2.886704612143191628e+00
2.870475076874541731e+00
2.930693950043512963e+00
2.990230318944513410e+00
3.006365953079174869e+00
2.899863412020589504e+00
2.970245392544057061e+00
2.965624546258911476e+00
2.959126735905356576e+00
2.963356750040130994e+00
2.920135222429860899e+00
2.984960366255900777e+00
2.997018765862115686e+00
2.947459644575670445e+00
2.918146178508044031e+00
2.953621148458245749e+00
2.847041469434465899e+00
2.982146559510880479e+00
2.984692703420187776e+00
2.851532061666010698e+00
2.841994919963738209e+00
2.881342521670192447e+00
2.948374893613309844e+00
2.850065082691094265e+00
2.891925167122197937e+00
2.918094584573106776e+00
2.998649398343753436e+00
2.936546262263132867e+00
2.948318486799628602e+00
2.814615002992176596e+00
2.954585536102102505e+00
2.974642733330455258e+00
2.930444994452947149e+00
2.922123988531519334e+00
2.917857573751420297e+00
2.887444528705517044e+00
2.813303465592063457e+00
2.971351605926697115e+00
2.898598509089139519e+00
2.935006809104661052e+00
2.974975212534739732e+00
2.941524034276032040e+00
2.798256971035051777e+00
2.777485519858748031e+00
2.897372176892558215e+00
2.949428929898810114e+00
2.869503266657075446e+00
2.909049261680618947e+00
2.907584428702637336e+00
2.917531114740121723e+00
2.897622709166907562e+00
2.879333090475708623e+00
2.818335248575988938e+00
2.861413338924328364e+00
2.999762435757141077e+00
2.929908700747908323e+00
2.965136542637567096e+00
2.897927746902265511e+00
2.875559074681750982e+00
2.919269348017144328e+00
2.844362658992985793e+00
2.815740998542358486e+00
2.893306094889867897e+00
2.886432444554516863e+00
2.920590368544227378e+00
2.967285595245330754e+00
2.976187373266958591e+00
3.006541435158038400e+00
2.944599309602196513e+00
2.853456421740539373e+00
2.973787632226385202e+00
2.876953921251541146e+00
2.901632782220186169e+00
2.925002371441908444e+00
2.880186719245279026e+00
2.826550435431915531e+00
2.892323221777219455e+00
2.821174438301835341e+00
2.757143295968886854e+00
2.915299807011010991e+00
2.963324656370442067e+00
2.953238952822478502e+00
2.883403056006339948e+00
2.959627854263987334e+00
2.904348556718500785e+00
2.807676000304322628e+00
2.984867041364652085e+00
2.877796298220157478e+00
2.917468457654533776e+00
2.993708879099264752e+00
2.977704091501629513e+00
2.906529030810313774e+00
2.882210685001389994e+00
3.120375642017803486e+00
2.874653765435110753e+00
2.860699746892906070e+00
3.017525102478193499e+00
2.839336491529252715e+00
2.855667321916811829e+00
2.741377211677782810e+00
3.003522356249935132e+00
2.898498065823873482e+00
2.935763191679340522e+00
2.915712179493056500e+00
2.914315845588318243e+00
2.859995949611873645e+00
2.957288317963037372e+00
2.841001828989473399e+00
2.924497318554815095e+00
2.863035396562358503e+00
2.964167487371074383e+00
3.043891365855035058e+00
2.895414941215246341e+00
2.901954053560702018e+00
2.974940210026354670e+00
2.969830287310538885e+00
2.961382122804683714e+00
2.960397650116666668e+00
2.873349146835722401e+00
2.833243433756619023e+00
3.092311108987572776e+00
3.009295067263435097e+00
2.954136371649672466e+00
3.009140834971616663e+00
3.060866081963192986e+00
2.995537325636811410e+00
2.946396155359254809e+00
3.010200983189969204e+00
2.937352989961586225e+00
2.840914837137829885e+00
2.942567400668611555e+00
3.061772501524718582e+00
2.981581253981042234e+00
2.949343506816181737e+00
2.973561185964054498e+00
2.881461794353769701e+00
2.964455848631732948e+00
2.940432880991527220e+00
3.032275163444513755e+00
3.050266142324730811e+00
3.003442687538816269e+00
2.888901763605749018e+00
2.915459470351693838e+00
3.228920466619960461e+00
3.105058670193402648e+00
3.200167482819954223e+00
3.238592658981806593e+00
3.338248988668883310e+00
3.016719807229796935e+00
3.177879702059313693e+00
3.359129152134469276e+00
3.192363899225089785e+00
3.058522874761049781e+00
3.030098610210078203e+00
3.132975326959937412e+00
3.038782164346682801e+00
3.083418870949285573e+00
3.137511708930865950e+00
3.053953038589099389e+00
2.988754613147207806e+00
3.346398803168250780e+00
3.282912118212633512e+00
3.268190336950859365e+00
3.362479527183791728e+00
3.358003977901547366e+00
3.451683320862968252e+00
3.443946628333456328e+00
3.516743173853096316e+00
3.434791054344250139e+00
3.633273957506836904e+00
3.482589936107564732e+00
3.499356394180985763e+00
3.576017607922620467e+00
3.602902221237185731e+00
3.619309141808633612e+00
3.609648293510663297e+00
3.559903138857333893e+00
3.442218721490006850e+00
3.487430752154259572e+00
3.443538554709733912e+00
3.467040886662544619e+00
3.641837235943139017e+00
3.662889081794362234e+00
3.511936555254428605e+00
3.586008859277028726e+00
3.519825112346221641e+00
3.478470973823179602e+00
3.544347319424872023e+00
3.556633043271694827e+00
3.770390891984892967e+00
3.554141818585971446e+00
3.565836313081897746e+00
3.670295676028903387e+00
3.569732795484017451e+00
3.597027061503307088e+00
3.603978469758380765e+00
3.696721268553797124e+00
3.815313691011686270e+00
3.616239403108390871e+00
3.601590831423056915e+00
3.634202974375302819e+00
3.545309438097271393e+00
3.521999031267906144e+00
3.657384790406903896e+00
3.625099733506528921e+00
3.634135470418788927e+00
3.724804987222657182e+00
3.747964455727875954e+00
3.773910736797047250e+00
3.705525475667983848e+00
3.797967663410027672e+00
4.048428983586651597e+00
3.858706019095496043e+00
3.871988045868156370e+00
3.822307892313918209e+00
3.564170766488767850e+00
3.683094337792348405e+00
3.657330678122939993e+00
3.821959211815964430e+00
3.759885863020358876e+00
3.622262091310483711e+00
3.677581577886784636e+00
3.890576739118752236e+00
3.822183969486348865e+00
3.758244235452917081e+00
3.801178914859280500e+00
3.730187798881361871e+00
3.680999928296962320e+00
3.758924732868297536e+00
3.593437754070385015e+00
3.698249798354229068e+00
3.895284015540182221e+00
3.771985992564748091e+00
3.714604958001685109e+00
3.651582781215580109e+00
3.831843257180757245e+00
3.875279865032258186e+00
3.850164684938114146e+00
3.893979171734053057e+00
3.672941782931554044e+00
3.833923806151122715e+00
3.834735454546788436e+00
3.894881215723922541e+00
3.727806618431906749e+00
3.784861658638539073e+00
3.921838748229950156e+00
3.756915883468700201e+00
3.770385155302737434e+00
3.748365708336418134e+00
3.691255480640296849e+00
3.657395602736980944e+00
3.696363500324465257e+00
3.768724831306895062e+00
3.657246913755950679e+00
3.931166270610468416e+00
3.774533108951294569e+00
3.685796869153034283e+00
3.772075474288820285e+00
3.746222976788487369e+00
3.641357426214578474e+00
3.716760731281731900e+00
3.800145851920986306e+00
3.723583469674256019e+00
3.712852034400781154e+00
3.646928827997576228e+00
3.786230079866219178e+00
3.625015826035823174e+00
3.641530907073536660e+00
3.765145286984275419e+00
3.604552421188233602e+00
3.718896495095370014e+00
3.732657539080721065e+00
3.774550613559756407e+00
3.700694855699270480e+00
3.898287519466827167e+00
3.787127395014774578e+00
3.767777443305104335e+00
3.713456244224396574e+00
3.675682543526809454e+00
3.963550629053831376e+00
3.747704594139276146e+00
3.865039682010664723e+00
3.904696299081782840e+00
3.738458153210761026e+00
3.721174278950833081e+00
3.789251583446652027e+00
3.854748748210035547e+00
3.841556511875799718e+00
3.691143023724673178e+00
3.793654869658843687e+00
3.940011600689834914e+00
3.981625717276756404e+00
3.768469836857832433e+00
3.779564543356956463e+00
3.862881611022561223e+00
3.793898487303797307e+00
3.701339455030745906e+00
3.636646495044928429e+00
3.534704985551868628e+00
3.776996431084209238e+00
3.620336124409694101e+00
3.789210181465664462e+00
3.761455939725339981e+00
3.767328214970253164e+00
3.798434909908106949e+00
3.814327213594085553e+00
3.661934094958112507e+00
3.675556268515497660e+00
3.577233622551553083e+00
3.569115869366044969e+00
3.594195859101511292e+00
3.462745768574008842e+00
3.436491032139897595e+00
3.562982621743778555e+00
3.546398027908788553e+00
3.471971751695489328e+00
3.523234094330054855e+00
3.702015867185212361e+00
3.475446661127953085e+00
3.628094589981818441e+00
3.543343151850280925e+00
3.615986539335042327e+00
3.544631969394664406e+00
3.559466851566280621e+00
3.608719513548992452e+00
3.680871165354156371e+00
3.490795709115661172e+00
3.497861931004285108e+00
3.633204914331922719e+00
3.521412345098291485e+00
3.551081673620090751e+00
3.542680604221752017e+00
3.547053057366338802e+00
3.603035412841385732e+00
3.512533760254927362e+00
3.517753778617800808e+00
3.511821056962066478e+00
3.624926478698225818e+00
3.541181529601249878e+00
3.558133285695682879e+00
3.490781259791811753e+00
3.591595007673924922e+00
3.643819991079150444e+00
3.673793666033692507e+00
3.595931193742401444e+00
3.672444877679764463e+00
3.474549664282087225e+00
3.556948092523056548e+00
3.575539813192730954e+00
3.618591373470180450e+00
3.748623682397611123e+00
3.539059915112499066e+00
3.591794041911253288e+00
3.586753678896251074e+00
3.698802466745716000e+00
3.688676820669046563e+00
3.648919714389848412e+00
3.712574089982207948e+00
3.668227529067582982e+00
3.627381529313557618e+00
3.663430925627723322e+00
3.726749044374844999e+00
3.788168188329801289e+00
3.543320988127372839e+00
3.671966140274251611e+00
3.673260939066009811e+00
3.837471868553756327e+00
3.862581393352855219e+00
3.721076905914952437e+00
3.533338564411073524e+00
3.472483912292618324e+00
3.622683681927185706e+00
3.553428250492847162e+00
3.555530214476775530e+00
3.378341211910346864e+00
3.458092719260359438e+00
3.444852673408496102e+00
3.436181010543522429e+00
3.393476737397816745e+00
3.457896147042220925e+00
3.529122722669818746e+00
3.669410805724063529e+00
3.501363171866458401e+00
3.595965145572088684e+00
3.624222365173554117e+00
3.644902220766765844e+00
3.702239462879944654e+00
3.543555679409214676e+00
3.534163702255141981e+00
3.547450389678892257e+00
3.593582604405268111e+00
3.604374938864765454e+00
3.458984656892755805e+00
3.558367242347109993e+00
3.606995698977750742e+00
3.774530568707856748e+00
3.638582978784580924e+00
3.695965951329705845e+00
3.568454659446390842e+00
3.639574446171843558e+00
3.633656204196239248e+00
3.528687053540032981e+00
3.601250163816149374e+00
3.683733194290153001e+00
3.706988635995743575e+00
3.483901670316777555e+00
3.402128328668741819e+00
3.430514804974156728e+00
3.430251482170029398e+00
3.480755513912864529e+00
3.046425377428284786e+00
3.081603512928879685e+00
3.185756588445833426e+00
3.237335360703407883e+00
3.190242150529029708e+00
3.154403367823808590e+00
3.092007320037907903e+00
3.128655629103544555e+00
3.073839373513982398e+00
2.943986215560972841e+00
3.092688435297646254e+00
3.000266134749991043e+00
3.036942876887794185e+00
2.950599310358264837e+00
3.037199781983652258e+00
3.026428913211486105e+00
3.117861936927798450e+00
2.968934905026085591e+00
2.996409406688893995e+00
3.020348533579402250e+00
2.976161500566732343e+00
3.024304774239112259e+00
2.983725467995347547e+00
2.994384464714416882e+00
2.941129343444782496e+00
2.938160305989350629e+00
2.979032487636721349e+00
2.953741151466532600e+00
3.012790598135814513e+00
2.884771902230647278e+00
3.040996672542934487e+00
3.065624522788906958e+00
3.021824294293907531e+00
2.869805807561739641e+00
3.058016484548963021e+00
2.991044070861247572e+00
2.854257628862409746e+00
2.976405013092797258e+00
2.977201800010813582e+00
3.015909103571503991e+00
2.934878339987022855e+00
3.138045847525905430e+00
2.876371204966480466e+00
3.004285360559028284e+00
2.971196318272374182e+00
2.953987227732123966e+00
3.020918985882151464e+00
2.964391492793457150e+00
2.999863678783693199e+00
2.965433505129151825e+00
3.049729131722683118e+00
3.022811457440143457e+00
2.973119108196407900e+00
2.901674482718796355e+00
3.015180638677878555e+00
2.855672991842778785e+00
3.043468868823025364e+00
3.021090269394538286e+00
3.045242881759072873e+00
2.978337435053595161e+00
3.020075181162229061e+00
3.054880724423314042e+00
2.999594931110406204e+00
3.018453686659964497e+00
2.962671086750026550e+00
3.003735834265754967e+00
3.028882381472040919e+00
3.086941520230308100e+00
2.971464464282556062e+00
2.994697681159034897e+00
3.016340841549231211e+00
3.118284190402212275e+00
3.037505935486451314e+00
2.969470179500919294e+00
2.997129127652640612e+00
2.885170589751485437e+00
2.978089926027074785e+00
2.926114994448876683e+00
2.994922311767943768e+00
3.024371071980537895e+00
3.010819155336103670e+00
3.012356405871930320e+00
2.894532997102115868e+00
2.987364013389394390e+00
2.924199397215106799e+00
2.977250072820301963e+00
3.068736556031187668e+00
3.060672054270753506e+00
3.000225954861792221e+00
2.961536374365155488e+00
3.068023542456613129e+00
2.943229726208643093e+00
3.018324055937657402e+00
2.879546727756540747e+00
2.940724083540986022e+00
2.941246398001850615e+00
2.983411705403769432e+00
3.015727105712187051e+00
2.954807014067672988e+00
3.002568593575905442e+00
3.168669100302490271e+00
3.075505784286604261e+00
3.033779929136349196e+00
2.952051103929097309e+00
3.059654918147965308e+00
3.018355373160479971e+00
2.989407888979763062e+00
3.020371642224521036e+00
3.055955012480416677e+00
3.058209169944033246e+00
2.974448891930821848e+00
2.958032774031342349e+00
3.067125772229253311e+00
3.022024241396557453e+00
3.124342305809855613e+00
3.047006705242454316e+00
3.068819819398751925e+00
2.986247855720314259e+00
2.974525012359044318e+00
3.037948074411422450e+00
2.998837127015966164e+00
3.032689830811766019e+00
2.964135874526808490e+00
3.017331938579848050e+00
3.033864215343435866e+00
3.142991862678758075e+00
3.030866380727593956e+00
3.046564532629198130e+00
3.047589108325325924e+00
3.181033097784459862e+00
3.086207637329923870e+00
2.931458956060605026e+00
2.981856571249835941e+00
3.118948598017366791e+00
3.034995117458136438e+00
2.996728991921018714e+00
3.033270817518147311e+00
3.039951723076712131e+00
3.052221227503363554e+00
3.021936442545789969e+00
3.016100674364102563e+00
3.029204738322617718e+00
3.077767944004884182e+00
3.070632689996522391e+00
3.032517227121857228e+00
3.156245039330078050e+00
3.005891452511224138e+00
3.137527956283611363e+00
3.055095653973038061e+00
3.016963110562111527e+00
3.104305137618763588e+00
3.015208335184425881e+00
2.916207798964743692e+00
3.022686238419360460e+00
3.043046918797399414e+00
2.923517564828376436e+00
2.959537468478492084e+00
3.007117671529482283e+00
3.028271347880523212e+00
2.981350543487704563e+00
2.995216413692017632e+00
2.982615875919939707e+00
3.063707895592611585e+00
3.249762714381744466e+00
3.127178403895957359e+00
3.166281196660937436e+00
3.055782857666389685e+00
3.016490016209292691e+00
3.117212202227466200e+00
2.966419757921542999e+00
2.985967893436456855e+00
3.052372958766078170e+00
3.016563752672860144e+00
3.152475970051336507e+00
2.992649425748761249e+00
2.893250618190036150e+00
2.984062444372371559e+00
3.038655608956883025e+00
2.962709683504218816e+00
3.069606678432840408e+00
3.055621430869969846e+00
3.022558167370245297e+00
3.110819359507905890e+00
3.082725117238487744e+00
3.045005164954362797e+00
2.984755564757060053e+00
3.038588381486380552e+00
3.090961009031597317e+00
2.988648264124478260e+00
2.975932328419006900e+00
3.081402387275786747e+00
3.078408171454107389e+00
3.029132447990825483e+00
2.967770197981683733e+00
3.006212433681709761e+00
2.923543241553883121e+00
3.009352203239499701e+00
3.001197497157453764e+00
2.998028032858389036e+00
3.071367088465547290e+00
3.009618623163945461e+00
3.084504237586852771e+00
2.974784741791521636e+00
3.008847804602073239e+00
2.995297053241515961e+00
3.021132238905929857e+00
2.990743392027374270e+00
3.024725235233777010e+00
3.088990187986712321e+00
3.074105603622151239e+00
3.116850797673720308e+00
2.922694188132877180e+00
3.104382953663982203e+00
2.983540411632526368e+00
3.097386344178354456e+00
3.216237666126022354e+00
3.002238958885400599e+00
3.120514250301824610e+00
3.134617489983476446e+00
3.092228556590244981e+00
3.109502105097650571e+00
3.004894631120831772e+00
3.034640787588943844e+00
3.098366701343930441e+00
2.995958787991481298e+00
2.987228474308046611e+00
3.008583129292465852e+00
2.986882689677875735e+00
2.954834811126254568e+00
2.919499654963503055e+00
2.987472153506606443e+00
3.112487823574420887e+00
3.035970045680011165e+00
2.977443276808948269e+00
3.063105502637895050e+00
3.085474513255560325e+00
3.085696986742082704e+00
3.019776616429869165e+00
2.975971499984328972e+00
3.197382476282796482e+00
3.070717057411026740e+00
2.975457828662836590e+00
2.933900615693893599e+00
3.075970006676699953e+00
2.993553701366280961e+00
3.009248933302521412e+00
3.104040321244155631e+00
3.125917383394245075e+00
2.990566813776995847e+00
3.067139667535675240e+00
3.071987066966286317e+00
2.926472521936843929e+00
2.989459829762538767e+00
2.965413162391278057e+00
2.953147469682226411e+00
2.922567187380642917e+00
2.885408891512508234e+00
3.042944070653990085e+00
3.010968842267117918e+00
2.971113092960393942e+00
3.049339542430589578e+00
2.957075219491572149e+00
3.019680660770586389e+00
3.040167233721349671e+00
2.975116392966680845e+00
3.069447405433140208e+00
2.988036020554249550e+00
3.058102909663915625e+00
2.954068279801224772e+00
2.955725184511488024e+00
2.927762458103106091e+00
2.963647846533466357e+00
2.979176355193759562e+00
3.013967325679656639e+00
2.986047578977009120e+00
2.921952381340989557e+00
3.100491578809974946e+00
2.958262657229153270e+00
2.930282101568459030e+00
2.992907541781467451e+00
3.061990331119034625e+00
2.990464642184128330e+00
3.006555971479908163e+00
2.986988920830244698e+00
2.945633924456046771e+00
3.019070413537968012e+00
3.099199397208093565e+00
3.028318033697442235e+00
3.097361742086566228e+00
3.034886976510956291e+00
3.074997246351177882e+00
3.173955142282128605e+00
2.998403148659137596e+00
2.991201184800551971e+00
3.015951519469049380e+00
3.016600586769218495e+00
2.985365176874060555e+00
3.064907218593508897e+00
3.001715029331760931e+00
2.994341409884931693e+00
3.009209138718999199e+00
2.986810263074973992e+00
3.063047476644221945e+00
2.971401710413717812e+00
3.159283058257549737e+00
2.978773252470111377e+00
2.963507120014801099e+00
2.826209747169680764e+00
2.932686227109965404e+00
3.062569994765415249e+00
3.098364320447152487e+00
3.083283894848389828e+00
3.072914077818823309e+00
2.974970338985801099e+00
3.053130627739786718e+00
2.947547486542296813e+00
3.072557644884937211e+00
3.008374924524953808e+00
2.837277867518323227e+00
3.038677552529152948e+00
3.104199050141351446e+00
3.030304383070294705e+00
3.070487279603435482e+00
3.065719411730059463e+00
3.098475485787014261e+00
3.104376646746216828e+00
3.012002437601002391e+00
3.036564983716738553e+00
3.045121092869031987e+00
3.027992914807191127e+00
2.889142081478639046e+00
2.894184469266467108e+00
2.922977291221851015e+00
2.847243391170458882e+00
2.841639393979601191e+00
3.006565072158086771e+00
3.050664668464290852e+00
3.066850384560328990e+00
2.994178089442297797e+00
3.191831768849714202e+00
2.989453036568845867e+00
2.977855810358152500e+00
2.974467891062797520e+00
3.034150947835096090e+00
2.962679934022123707e+00
3.224589563429822725e+00
3.141697943149877936e+00
3.044948167943199557e+00
2.877484225766830050e+00
3.021713880569095512e+00
3.142701554553471777e+00
3.005896122237332602e+00
3.073649373672460161e+00
3.045597108504146444e+00
2.909913828777157541e+00
3.019173949538737745e+00
2.974683808394207762e+00
2.995155208250468437e+00
2.965060500317177716e+00
2.816329835465026576e+00
3.083104867977132457e+00
2.989664873441975068e+00
3.100696048816780515e+00
2.996726108259389232e+00
2.894866219197601787e+00
2.980839634166651653e+00
3.056835206269951755e+00
3.008883889123519673e+00
2.963451593459870193e+00
2.990562681567199732e+00
3.032829258483701551e+00
2.940102755934498546e+00
2.932061458402692278e+00
2.962986827939671830e+00
2.971735874195612137e+00
3.000164829234167829e+00
3.043338919191735048e+00
2.919786097661567936e+00
3.093612059013056914e+00
3.039130192475663517e+00
2.989852395781353867e+00
2.917538015415191310e+00
2.903560099949852091e+00
2.982228817684859035e+00
3.066259667144457080e+00
3.034238693986758495e+00
3.033230896304166091e+00
2.967273690471892600e+00
3.294181937119438519e+00
3.104299088766271364e+00
3.012303703718326453e+00
3.134678581233414363e+00
3.103103228329494812e+00
2.960229128109709062e+00
3.095994371576548332e+00
3.084015338170512877e+00
2.943285339197980743e+00
3.182394994107435870e+00
3.295339661471232251e+00
3.110387056753243229e+00
3.018691049950354532e+00
3.049097404290780133e+00
2.998182883391951492e+00
3.130103662317314406e+00
3.133953346781608307e+00
3.150563097581380756e+00
3.204937692601897314e+00
3.102935577587473848e+00
3.157188188918793159e+00
3.149618395247632208e+00
3.035830408724197849e+00
3.093539679206302573e+00
3.028823703373433318e+00
3.003065783405219680e+00
3.127766361666658668e+00
3.115942155622527743e+00
3.088973208672649129e+00
3.008011508906448306e+00
2.968259917798553360e+00
3.153978611510060315e+00
3.197594365334181177e+00
3.003727962778164340e+00
3.178954844156868909e+00
3.062130067301952252e+00
3.274951861284215671e+00
3.192622123078769469e+00
2.984627902968306934e+00
3.202937337053252786e+00
3.171261620412107352e+00
3.020752597387716509e+00
3.083344800346841996e+00
3.209849445185166683e+00
3.059764839467961739e+00
3.127918119908876360e+00
3.152989865190182872e+00
3.078694768335277665e+00
3.096489057308777770e+00
2.996730059101103905e+00
3.175755219518937800e+00
3.145239982303727366e+00
3.090480596550966741e+00
3.179154684041231249e+00
3.162980989845471491e+00
3.081357013960857927e+00
3.096753230049966277e+00
3.047358611076427692e+00
3.110004135691285754e+00
3.096785965952976394e+00
3.086365266343837455e+00
3.125644315035704057e+00
3.148871258691199326e+00
3.079492014976888292e+00
2.979376839147592548e+00
3.202795688477039882e+00
3.064433794559521029e+00
3.136999387696715491e+00
3.115519867647386754e+00
3.218135852573670075e+00
3.297572535440652874e+00
3.184332627986035114e+00
3.042126719181783123e+00
3.134327257843281256e+00
3.101370625434387129e+00
3.452185745844250420e+00
3.258042313258906475e+00
3.153322187374580921e+00
3.207696776590181820e+00
3.298230397975723260e+00
3.258314017884289093e+00
3.340370073535616324e+00
3.243166467283103760e+00
3.339128978135891490e+00
3.125552223997098977e+00
3.184485608846282290e+00
3.167136184770188656e+00
3.113045809494156213e+00
3.086890274336751894e+00
3.033873829735235006e+00
3.114078872872093395e+00
3.190182911579935165e+00
3.123928144327764667e+00
3.212358347425146032e+00
3.126573655945835473e+00
3.309448036626435830e+00
3.151270891535723262e+00
3.080517672093765924e+00
3.259777251812128185e+00
3.555495679565676692e+00
3.242998045666709572e+00
3.303256353437336035e+00
3.292178264945450294e+00
3.209337970527126771e+00
3.202346621984614838e+00
3.347296334140961171e+00
3.459475884083657693e+00
3.456301320297800572e+00
3.488635533001874567e+00
3.565048186376400086e+00
3.473227176537407868e+00
3.527847523099672866e+00
3.518849710899507155e+00
3.496622052822032423e+00
3.608317553396179544e+00
3.415794967027456330e+00
3.568183575412890551e+00
3.522048546641798339e+00
3.615479231962341888e+00
3.562855240847675908e+00
3.485373787649343580e+00
3.417144032418168109e+00
3.422533877709553529e+00
3.571953626879747823e+00
3.681929398089653471e+00
3.719009559517758579e+00
3.595564150086318023e+00
3.967494751146711796e+00
3.830490239680103937e+00
3.820049373157010209e+00
3.868054948689689798e+00
3.801428578825059912e+00
3.590123870119965588e+00
3.590533894206901167e+00
3.571945605578929150e+00
3.619846770718956552e+00
3.639343684843546978e+00
3.662937257198645824e+00
3.563702457596278350e+00
3.676035468529478489e+00
3.714137558004780626e+00
3.445555577546894899e+00
3.480472201271355814e+00
3.687295462285563374e+00
3.572860817316638737e+00
3.613756195983173658e+00
3.488537572144101429e+00
3.372285042274739908e+00
3.317599392417329263e+00
3.425167196152975269e+00
3.584668915424894742e+00
3.574303403036719118e+00
3.605056097265689985e+00
3.594948678655682794e+00
3.717989369095684005e+00
3.592538968690611956e+00
3.570243934664453445e+00
3.499664225319827349e+00
3.517873313799120272e+00
3.372080924931360357e+00
3.477900466350051456e+00
3.417562228794931212e+00
3.557436795059332635e+00
3.451202720316145722e+00
3.506506469843631901e+00
3.333382413071154016e+00
3.155077822222886130e+00
3.268880216686717688e+00
3.209818528968412465e+00
3.127876043431886632e+00
3.231790568738235780e+00
3.197254217802369958e+00
3.195617582771876020e+00
3.111565222310919143e+00
3.231084041337241697e+00
3.298876191003093705e+00
3.310264409361524329e+00
3.320113562290230913e+00
3.393517431445066457e+00
3.243418598115252127e+00
3.239600237740285493e+00
3.253452458274305403e+00
3.254489588575486536e+00
3.161826342778316867e+00
3.380948546636517005e+00
3.269173657435772373e+00
3.190413751705795331e+00
3.417454679843583421e+00
3.283940611845695301e+00
3.388602263446440777e+00
3.412168513714013418e+00
3.395388938716810578e+00
3.025243734201087165e+00
3.013782586270926878e+00
3.088337270354941211e+00
3.099136086058428052e+00
3.044100933456986180e+00
2.905435271153887111e+00
2.958170627303577938e+00
2.979792983092462322e+00
2.955244477336987252e+00
2.928101682439754327e+00
2.892949881119740940e+00
2.894601512907123197e+00
2.912646861174780000e+00
2.997352676985952868e+00
3.022222939277999121e+00
3.147319999360270959e+00
3.031294296281094258e+00
2.909606958734102911e+00
3.017413812667130824e+00
3.029281788655536545e+00
3.006977264702646480e+00
3.057924578599347853e+00
2.997312918465519616e+00
3.141785207221663434e+00
2.965686080410968373e+00
3.031246580659969325e+00
2.990136608349132974e+00
3.053035397800835327e+00
3.156800759604963869e+00
3.105371603425006288e+00
3.249806397228809818e+00
3.055883107914029839e+00
3.107234378763815030e+00
3.132406406175166413e+00
3.298918216579697305e+00
3.080328099330650993e+00
3.175484859972398599e+00
2.956177241384033483e+00
2.983368706315939978e+00
2.892216745225904440e+00
2.826745047077309891e+00
3.053426703578939971e+00
2.939495686648091244e+00
2.860940349955999995e+00
3.069864310040652189e+00
3.102828862048244485e+00
3.174761755509234895e+00
3.173635410548326874e+00
3.302392979395642580e+00
3.247526451291056215e+00
3.206285296450945399e+00
3.205451377478424568e+00
3.236451964611539278e+00
3.153304209086758902e+00
3.401716181582982390e+00
3.332359897258101888e+00
3.480162876468656741e+00
3.587224375655073239e+00
3.579318825594415721e+00
3.774480179700089533e+00
3.505145261193493234e+00
3.716940231765088587e+00
3.591531399742970532e+00
3.774911192640889812e+00
3.623920272449412394e+00
3.747738537261842584e+00
3.804370223525201045e+00
3.754453475058712630e+00
3.780129936138890923e+00
3.647353545054624835e+00
3.726735849784814203e+00
3.767634318827219886e+00
3.743561299889587080e+00
3.793138399829995677e+00
3.654151446202178910e+00
3.779794850984660837e+00
3.663923973594606309e+00
3.712701595326080017e+00
3.435005683631072948e+00
3.678665724702403939e+00
3.286554025498643394e+00
3.566460067167546821e+00
3.690726127284709612e+00
3.652077638641178847e+00
3.611810490554335562e+00
3.677610833438779814e+00
3.598903456512819954e+00
3.688689064132939954e+00
3.574009617915541615e+00
3.608912633948155868e+00
3.656524528816438302e+00
3.653842795540568122e+00
3.577907581526840186e+00
3.473564442389419860e+00
3.539398126317801374e+00
3.662222348123114202e+00
3.600040243320083988e+00
3.815419233741142779e+00
3.679946530293928930e+00
3.631192330186126860e+00
3.618319777235336154e+00
3.564595715744853788e+00
3.661761953202229858e+00
3.713393588974613024e+00
3.652454796915455049e+00
3.618712778382652040e+00
3.795152209024787560e+00
3.475945962380890819e+00
3.576165740001247872e+00
3.809656863420279649e+00
3.598907546481369124e+00
3.703546663217378576e+00
3.755564662060224546e+00
3.660163747550800650e+00
3.625015858509617495e+00
3.652474429874819961e+00
3.694011911856685870e+00
3.713715604480361865e+00
3.688539493861094698e+00
3.674000011322783976e+00
3.745562162867725142e+00
3.784945042299046047e+00
3.583265340793681197e+00
3.726599747988371902e+00
3.567943778547008726e+00
3.417284760597753657e+00
3.655222553585434131e+00
3.625662577808829834e+00
3.574404039982994163e+00
3.494409754683045044e+00
3.765208714703669024e+00
3.815764896623013325e+00
3.895095929878375607e+00
3.781813386089959206e+00
3.778120245165795144e+00
3.683858474717452758e+00
3.726784566505262131e+00
3.741862339403293714e+00
3.698515654517723128e+00
3.753801028062953460e+00
3.683060321158043049e+00
3.570760322597072101e+00
3.711771599760635976e+00
3.710430001315526916e+00
3.705685132577982266e+00
3.618660468619244508e+00
3.701821938565134307e+00
3.551048276072838572e+00
3.623455901448771055e+00
3.669967396605485543e+00
3.735129114686315699e+00
3.861409794179598620e+00
3.710885437575199841e+00
3.722782000458779272e+00
3.720330615038310640e+00
3.755269261071823017e+00
3.528589739864339769e+00
3.627053463638816311e+00
3.642226427019050305e+00
3.615446386034789850e+00
3.588382168675190442e+00
3.695772956403188925e+00
3.657741196775411652e+00
3.635085011593829574e+00
3.541192921423543361e+00
3.663918177138008492e+00
3.614612753355290753e+00
3.775511779893048647e+00
3.843479377838125544e+00
3.806591129087030900e+00
3.688226422905545476e+00
3.773498627146775419e+00
3.758275657707035755e+00
3.718992497187334045e+00
3.943756376493497307e+00
3.893378361245247277e+00
3.705355448953017827e+00
3.685938856364708194e+00
3.701437726572329279e+00
3.591447867235623370e+00
3.817684982299764496e+00
3.720567374928500204e+00
3.797882480535062832e+00
3.572070506248494759e+00
3.755518424664028299e+00
3.882942513949775076e+00
3.930400300591425644e+00
3.870440368964225719e+00
3.868009500074150786e+00
3.710071339227080767e+00
3.806635089478787481e+00
3.872264563997635189e+00
3.722863303520737244e+00
3.771099536361246951e+00
3.893742269208702478e+00
3.951176153789863310e+00
3.755112838971885747e+00
3.758832548135685681e+00
3.698308838423353340e+00
3.640749765514861291e+00
3.653961374917086946e+00
3.743102644067510809e+00
3.799570982730066326e+00
3.721181184214818138e+00
3.721916204647830018e+00
3.730427112605374962e+00
3.720077280239937778e+00
3.680483055085539412e+00
3.598364836640194131e+00
3.850854600920344595e+00
4.017071365465881172e+00
3.944827939829418817e+00
3.988515651133751394e+00
3.829889536685822105e+00
3.975196798124833286e+00
3.782580572219206072e+00
3.736617129717775043e+00
3.671065458137187321e+00
3.861657469483117833e+00
3.748349474521204261e+00
3.809635947157016034e+00
3.841270628062190884e+00
3.833964810726252725e+00
3.819191410058231817e+00
3.830564593188214850e+00
3.849392911544078810e+00
3.831366389603478861e+00
3.886656805196768261e+00
3.857803247747032760e+00
3.886653503930558085e+00
4.005781972538496660e+00
3.922154035479938905e+00
3.892590290843968237e+00
3.952950884979837376e+00
3.768579756439886630e+00
3.758525400856981058e+00
3.810894914639509246e+00
3.791173015839029325e+00
3.707758351454351509e+00
3.714326112563151039e+00
3.687673377267405961e+00
3.540117102344761513e+00
3.552197598589683203e+00
3.600916612959250251e+00
3.658828831351934596e+00
3.673353880924558723e+00
3.620985596681744578e+00
3.799645485784241661e+00
3.925800849328898057e+00
3.833199693172260947e+00
3.743122335258590727e+00
3.744263899682080510e+00
3.739428300853699927e+00
3.864089520201379635e+00
3.805379913102871825e+00
3.882874275657358876e+00
3.919814342873985780e+00
3.645864935753238889e+00
3.664680975001119556e+00
3.628506094690846506e+00
3.724378137551255019e+00
3.774931087865719181e+00
3.686716136247460085e+00
3.821168962527673241e+00
3.848936089192324328e+00
3.684053402709895675e+00
3.788829300814406498e+00
3.873596746458326745e+00
3.945125593024757293e+00
3.958689137513738299e+00
3.911601294864854861e+00
3.806156249401742464e+00
3.785513863968166248e+00
3.605408373063268890e+00
3.963820506456437354e+00
3.875782553553289933e+00
3.861743996990530281e+00
3.739478384135084710e+00
3.900309433460970698e+00
3.662314838506666614e+00
4.004581441621811067e+00
4.063235867597687623e+00
4.096474827523603146e+00
4.270892583757050609e+00
4.077789320066476542e+00
3.970735691393810107e+00
3.864605773023849000e+00
3.943752416678727890e+00
4.050058203191687412e+00
3.888581608966137804e+00
3.033701329375216638e+00
3.027675798495623294e+00
3.030713759183431222e+00
2.999403646432062587e+00
3.006014820654449693e+00
2.960141803272534400e+00
3.010526075882934638e+00
3.105312613456301385e+00
3.121248345107553668e+00
3.004101360873755677e+00
3.010821477285048786e+00
3.023906477478712773e+00
3.031534788033195316e+00
3.080818659631928025e+00
3.126327891802954007e+00
3.050435146758019300e+00
3.093109828060741417e+00
3.124312511318160013e+00
3.123258285804612733e+00
2.936846487237548597e+00
3.051845134397347614e+00
2.950504239261571904e+00
3.020898160179315894e+00
3.004057396798324397e+00
3.003233009642597207e+00
2.994307567970801109e+00
2.951221316535852068e+00
3.041510257453781563e+00
3.055842829783839143e+00
3.129526456864565986e+00
3.083252497094008948e+00
3.235751738654872423e+00
3.131937272400282080e+00
3.231124127329596529e+00
3.157574471241041181e+00
3.147488695517907775e+00
2.940612472902675911e+00
2.959795743388055733e+00
2.933881618812371084e+00
3.088916865814743673e+00
3.080532530746412423e+00
3.044101718848814642e+00
2.949281346422488959e+00
3.021439868527909134e+00
2.962543143985993943e+00
2.993685449999488046e+00
3.137235991332526730e+00
3.018589819373119987e+00
3.277809382280130190e+00
3.183582999179587425e+00
3.115863920696763323e+00
3.168474005866319221e+00
3.157153625836992550e+00
3.241724317652396437e+00
3.167163026896608891e+00
3.377119644193561143e+00
3.217566743814218366e+00
3.325535488474581580e+00
3.212194062206684020e+00
3.114336274704131213e+00
3.178960182791007671e+00
3.205429212069522471e+00
3.166651048136457813e+00
3.229090054110357322e+00
3.243437022385041502e+00
3.271870733063924064e+00
3.302431902476422820e+00
3.301751017171801195e+00
3.211217222602059440e+00
3.181354325983654086e+00
3.252048415071096432e+00
3.040748754227788453e+00
3.275460827488496207e+00
3.116830026755595728e+00
3.203095622733668435e+00
3.087080112403973953e+00
3.232906048812962396e+00
3.156743711069200931e+00
3.163574879892855574e+00
3.212225896760826149e+00
3.203692675287884040e+00
2.982095712569585277e+00
3.173783417435846577e+00
3.072549537886554827e+00
3.164181745307067750e+00
2.987409504105098090e+00
2.977169535019805302e+00
3.181626742599950042e+00
3.062869486202769664e+00
2.934133743790077187e+00
3.188107924505699575e+00
3.237535957150702970e+00
3.139339546731968245e+00
3.054667674326702276e+00
3.167808162525758586e+00
3.024551246753838463e+00
3.046700934551578754e+00
3.094063229176370111e+00
3.081397156832802242e+00
3.015446276975184858e+00
3.046679955849272314e+00
2.997064535310622002e+00
3.220535318673027003e+00
3.101113088107384286e+00
3.058356644997943796e+00
3.019492879927644147e+00
3.226142223975990930e+00
3.143290397435415162e+00
3.032982282833625920e+00
3.083488494758678033e+00
2.912206667387845282e+00
3.042481624709887367e+00
3.065051145127100085e+00
3.125585991695006616e+00
3.055436504582951684e+00
3.120469965495440867e+00
3.010007250743651053e+00
3.024389705473448320e+00
3.094489591558928332e+00
3.165505911809835649e+00
3.065037433407617584e+00
2.956870105686352890e+00
3.122956893078245866e+00
3.167748036244729004e+00
3.173219428216153215e+00
3.185763202090312163e+00
3.262636346389818698e+00
3.133101398685801176e+00
3.141714345561876787e+00
3.263625236215605074e+00
3.114478356113433488e+00
3.070141243516718355e+00
3.106045592425139557e+00
3.113522728683889351e+00
3.079471654209711140e+00
3.105388810389276610e+00
3.182213059192265714e+00
3.016616329838957444e+00
3.039321093601350388e+00
3.199771891274150626e+00
3.081286813797591950e+00
2.990944336487866728e+00
2.937402998125267839e+00
3.070939905637927403e+00
2.997354461135117720e+00
3.065701444985491353e+00
3.062803714266271182e+00
2.956845291640006312e+00
2.993864106219934484e+00
2.924633630881692703e+00
2.988668276127470325e+00
2.891910123886189954e+00
3.007461071178899381e+00
3.081511484315048843e+00
3.078667579069665372e+00
3.106137997808747553e+00
3.119826881216666070e+00
3.144645821231465188e+00
3.084774613350114159e+00
3.052669395798863317e+00
3.089713619055794336e+00
3.116171552947619272e+00
3.040985021730622684e+00
3.179218028958164410e+00
3.194066132643007982e+00
3.560954992283980047e+00
3.077580255294247724e+00
3.304060767338979243e+00
3.259019851379389099e+00
3.259896353522031109e+00
3.113858253506307960e+00
3.249271024512295547e+00
3.217237722432220615e+00
3.083957127283254440e+00
3.080100658629189692e+00
3.157600388246782241e+00
3.208423116025792776e+00
3.259972584721325006e+00
3.275890350465668455e+00
3.168563760395863405e+00
3.269506234178872983e+00
3.004022523339282991e+00
3.192499363071358509e+00
3.168998083361129758e+00
3.091095581759820465e+00
3.202739122456581544e+00
3.041660414998040185e+00
3.120205756555957777e+00
3.181698406123220746e+00
3.136415041294445150e+00
3.273237287512547944e+00
3.129446710548542399e+00
3.081256919123974924e+00
3.039577329666069971e+00
3.191707133586606293e+00
3.191966841085264406e+00
3.117833820573830295e+00
3.142695935057188805e+00
3.250263982431951693e+00
3.179604532815592410e+00
3.168725605164484538e+00
3.089388692428621130e+00
3.182672704431988464e+00
3.097202980113101578e+00
2.988043510785311607e+00
3.168427543891212839e+00
3.169772619561496363e+00
3.197286605201244747e+00
3.172886308180822290e+00
3.039028260822133731e+00
3.122393321280613865e+00
3.224977415120720003e+00
3.240869654385542198e+00
3.190617640040246172e+00
3.147418232850199615e+00
3.238922877504789355e+00
3.233091824169020079e+00
3.076579028329756049e+00
3.221212154084525103e+00
3.153905853666577386e+00
3.079845864080057893e+00
3.136413287117136850e+00
3.134799923000642252e+00
3.098917552401168507e+00
3.132286039353544993e+00
3.174357833776716209e+00
3.066882710645943977e+00
3.193994719618966194e+00
3.073961100960172832e+00
3.139275628889485859e+00
3.122749269133413552e+00
3.173165222640200067e+00
3.098019823875018730e+00
3.030368285442390341e+00
3.040158958789615173e+00
2.982273228913346230e+00
3.081585237575079184e+00
3.083208069799601603e+00
3.136831583403366430e+00
3.036117032443088171e+00
3.118520266658889817e+00
3.060217280104493565e+00
3.133925611637179198e+00
3.228295644061921266e+00
3.238903175824286773e+00
3.203607454412163325e+00
3.247020393201733857e+00
3.186947203357967329e+00
3.165020521626197958e+00
3.234264318280918538e+00
3.291182612322623768e+00
3.253686653514328508e+00
3.234258285736026028e+00
3.257559952244635681e+00
3.152224730219267634e+00
3.254604536058213871e+00
3.132522156668362978e+00
3.225066869122461988e+00
3.003734744177378957e+00
3.125694447143473109e+00
2.964493305985026694e+00
3.240879733234600657e+00
3.028774576006862063e+00
3.101460400343890811e+00
3.076998423297172547e+00
3.168571494112785381e+00
3.158489337665620678e+00
3.220740141277252278e+00
3.152939755254636989e+00
3.204171848644990828e+00
3.277551708623977600e+00
3.192872863669089067e+00
3.208380280662845863e+00
3.204224679965173461e+00
3.224034408403598118e+00
3.060523740031820594e+00
3.142447609602741387e+00
3.134793617618822470e+00
3.103052436793729552e+00
3.175132884337100947e+00
3.222998807656932918e+00
3.213023401044880156e+00
3.182626433840273439e+00
3.327176641083271491e+00
3.170356497502866855e+00
3.154421484100403017e+00
3.156414072776986934e+00
3.162641099067130757e+00
3.095889758469091202e+00
3.091969885162483500e+00
3.122757170911292235e+00
3.108467813446447181e+00
2.930439256423384542e+00
3.115358226310955381e+00
3.146397001485018663e+00
2.969505024036456664e+00
3.012935222364696131e+00
3.133559502995689972e+00
3.116731740282188134e+00
3.095935039220868656e+00
3.144983990910867000e+00
3.025003215777871457e+00
2.868262880390707092e+00
2.887763224862067268e+00
2.871243987865273350e+00
2.903473783582691148e+00
2.920106871848390462e+00
2.888421985607388276e+00
2.833068522695874503e+00
2.896452736905146708e+00
2.910345203706442785e+00
2.921992397361274918e+00
2.880670206440853143e+00
2.802193405824937589e+00
2.977081616680681719e+00
2.972325788779791811e+00
2.892049219564064355e+00
2.925043591360274142e+00
3.082133841883688774e+00
2.946015741088068740e+00
3.045730923610494578e+00
2.913720222649785363e+00
2.934045324907860408e+00
3.199654006166674058e+00
3.254975041324765339e+00
3.057165740862164860e+00
2.955887982477146458e+00
3.103998029126636915e+00
3.079377370477921261e+00
3.317651771957316864e+00
3.202198663457609396e+00
3.160025132279063342e+00
3.341078082998366838e+00
3.099338093550513484e+00
3.289076874900695113e+00
3.189494448225966838e+00
3.198172268187694733e+00
3.437784323468430436e+00
3.292799813269351450e+00
3.381799033525088483e+00
3.318580405087319996e+00
3.171958314561106551e+00
3.467587741632359943e+00
3.368168857501305791e+00
3.306943797961620746e+00
3.495642571314434122e+00
3.308765489391137127e+00
3.242323891745854780e+00
3.316286625704323310e+00
3.183056832719148854e+00
3.294310421246532172e+00
3.273371764530656591e+00
3.158830788748616225e+00
3.092259955961659923e+00
3.226135490271680339e+00
3.264284141544385953e+00
3.227662705176459923e+00
3.193112588130080809e+00
3.137316974068872444e+00
3.171863585378223327e+00
3.238450752993399018e+00
3.218801938617244396e+00
3.281867302815899112e+00
3.287696649970203389e+00
3.208019170973424927e+00
3.186037850647090774e+00
3.374945305792604433e+00
3.086438827956087483e+00
3.237977113127460616e+00
3.187765759429113999e+00
3.245452403203390013e+00
3.272015710073392647e+00
3.121720693351031972e+00
3.240719072049723426e+00
3.266329994046682117e+00
3.280981196087287444e+00
3.180608516483924841e+00
3.165178080279064776e+00
3.170444933264155551e+00
3.145841385674160939e+00
3.097517295409687232e+00
3.259894143947431822e+00
3.161237077272410989e+00
3.296281719221796358e+00
3.275747073368873608e+00
3.363139508619788831e+00
3.221690321062891105e+00
3.350079075067483814e+00
3.267498230675838222e+00
3.430886301191789389e+00
3.347993492390666237e+00
3.386284239060210144e+00
3.206349112493807496e+00
3.312874773025748176e+00
3.502294216937206439e+00
3.325775851877090350e+00
3.352232010910397353e+00
3.279317437127341694e+00
3.198327816781742161e+00
3.208969041033465697e+00
3.519379893654307701e+00
3.282327202864104621e+00
3.407027802671446892e+00
3.224215534260703730e+00
3.206906272747349185e+00
3.341516832469846321e+00
3.176321820082931069e+00
3.314921841570007466e+00
3.110479395522794288e+00
3.043306558132336637e+00
3.378940537811955025e+00
3.465307853499928648e+00
3.537123198411955993e+00
3.399179896686138846e+00
3.366729260092799603e+00
3.384279874079329620e+00
3.285036029053629569e+00
3.266374155975238391e+00
3.355665337387314207e+00
3.311105470777064408e+00
3.180120952595321349e+00
3.151918383537298585e+00
3.171942990952261177e+00
3.198861323441093418e+00
3.277187477025830908e+00
3.351428381172834925e+00
3.150825303829517754e+00
3.214150905623456289e+00
3.150963900933068995e+00
3.105351887107181241e+00
3.195677784714608727e+00
3.133381077157626926e+00
3.033344704922939172e+00
3.190661044802723278e+00
3.290110267004550781e+00
3.150486078127830769e+00
3.176578990576101713e+00
3.139291148800480435e+00
3.238219135201302112e+00
3.315246322618358832e+00
3.276252143170352404e+00
3.173300189421198514e+00
3.205196987546668819e+00
3.215422362106759913e+00
3.222670034847976428e+00
3.085131204599673715e+00
3.205918546749266795e+00
3.118018090264468078e+00
3.064760960634748788e+00
3.156203757566721890e+00
3.192576685146261806e+00
3.230645318266043731e+00
3.156555621537155965e+00
3.343554491015872099e+00
3.318712610627066351e+00
3.124351470496267602e+00
3.046272682945644128e+00
3.102653078529296948e+00
3.176211334418439058e+00
3.231501785900297019e+00
3.215294437109135206e+00
3.101805830356243021e+00
3.092915016298476427e+00
3.126273636063486183e+00
3.207523665813016844e+00
3.323173336069368045e+00
3.287626118321976598e+00
3.120966590695151144e+00
3.261809265839773264e+00
3.024036950417681613e+00
2.973462880352002458e+00
3.023742539516186323e+00
3.131585210708995870e+00
2.983528526976751305e+00
3.017850648768359179e+00
3.083363543410388097e+00
3.075858014035622645e+00
3.003792078183245451e+00
2.937621419941843559e+00
3.115215478184144349e+00
3.098225337335982488e+00
3.039009838278240672e+00
3.089969955498321763e+00
2.967705800921601966e+00
3.022368069660923418e+00
3.068266514391221556e+00
2.957312888911630466e+00
3.100150207062248420e+00
3.059140464602906118e+00
3.108538800275264524e+00
3.040369620103675619e+00
3.078177073257231555e+00
3.130269132030723878e+00
3.081315665071069798e+00
3.148837288709148918e+00
3.120564297041430013e+00
3.186921287625803956e+00
3.161452223443734777e+00
3.173480321843056284e+00
3.111461549354868961e+00
3.171378103677646276e+00
3.091753601297700271e+00
3.029589519303141909e+00
3.173715346497699041e+00
3.171565155431579353e+00
3.136058092922655582e+00
3.112563213901909709e+00
3.200456359590817978e+00
3.260022061780160740e+00
3.190169435699457434e+00
3.298781863764877365e+00
3.196187006416757903e+00
3.330614663639238859e+00
3.340940449202900453e+00
3.238034330517857828e+00
3.337476010620396671e+00
3.289026470250042244e+00
3.495329790898189959e+00
3.471483438027230584e+00
3.326163317080656601e+00
3.257771809308530386e+00
3.401414225606063990e+00
3.528845383881006104e+00
3.521170093456738481e+00
3.507761799386130530e+00
3.341448963363198299e+00
3.515251026032006454e+00
3.610163732541493253e+00
3.584935607162442306e+00
3.460153175321589281e+00
3.326037707529791998e+00
3.487526908077690724e+00
3.489585171174781841e+00
3.425219420379977286e+00
3.413870433312472752e+00
3.440950606245337440e+00
3.437299004335439889e+00
3.247556885294126339e+00
3.458013726956003175e+00
3.621619997905425770e+00
3.608210055980380471e+00
3.525439018562969817e+00
3.403753594961135942e+00
3.333534277164310389e+00
3.217482409157142342e+00
3.457838691202735681e+00
3.382547108643070288e+00
3.223477914793844157e+00
3.266260554055572030e+00
3.427743557230548355e+00
3.417810562763600402e+00
3.454119902361291850e+00
3.415688989278229837e+00
3.335217229581642240e+00
3.456694589352659719e+00
3.140524317039440572e+00
3.377429188017408546e+00
3.465963566252423966e+00
3.562813400229059901e+00
3.510799982541057851e+00
3.574878930222691320e+00
3.445244468142817151e+00
3.228889068802957230e+00
3.560152188616720448e+00
3.479325214752650108e+00
3.300354730338426190e+00
3.241594754641572873e+00
3.436545826677200210e+00
3.302061516479398495e+00
3.337260368279984846e+00
3.250870587698595493e+00
3.713225716840268920e+00
3.633621664556501152e+00
3.480776139328157992e+00
3.529128570838666157e+00
3.601092081716809723e+00
3.438359766226426473e+00
3.375844319025894436e+00
3.632433408571031030e+00
3.595120530979577733e+00
3.065765595381878317e+00
3.049316479954780945e+00
3.152831868958461126e+00
2.994023864847561001e+00
3.044185723166801694e+00
2.943996546377138923e+00
3.069354487595250092e+00
2.932844352167216062e+00
2.954443888363543991e+00
2.956156363616158966e+00
2.966490414230357420e+00
2.944504070767513859e+00
2.939353938998442661e+00
2.923490227698152033e+00
3.040500037588087512e+00
3.087885078521958704e+00
3.067625156447445267e+00
2.965562455179917123e+00
3.064982098995935988e+00
3.117673181735854282e+00
3.092413071860258711e+00
2.923546858739370702e+00
2.810824899141362465e+00
3.093452578949426712e+00
3.091156625169146910e+00
3.131889619608513087e+00
3.081342820468929489e+00
2.841378727474721977e+00
3.062177543292393000e+00
3.055884570715256210e+00
2.973012052467678856e+00
2.990849692717326036e+00
2.966167636509690730e+00
3.131620326606189053e+00
3.121961591932775892e+00
3.095528973967832442e+00
3.025261452273346308e+00
3.171056739774890776e+00
3.267804804722969081e+00
3.237815658422141141e+00
3.120308430140883882e+00
3.096807792066342824e+00
2.967598623423040927e+00
3.308004494474373836e+00
3.011589480175133282e+00
2.959894212792106849e+00
3.030472977740442442e+00
2.972654366325147901e+00
3.046990945028291708e+00
3.040393044357670771e+00
3.016213503663577988e+00
3.070998381162604929e+00
2.975232737483608947e+00
2.952841589849607207e+00
3.127943146979265343e+00
2.959313752046198953e+00
2.993348568921290642e+00
2.998431098222222424e+00
2.918925369557178406e+00
2.899481657117058298e+00
2.896970555289478444e+00
3.032088054492902973e+00
2.968323541643111074e+00
3.021219266678875304e+00
2.978920832310443245e+00
3.001730904751427342e+00
3.009338611649441830e+00
2.975979696572112587e+00
3.023769555449312030e+00
2.997143224927929950e+00
2.990595274584341379e+00
2.943239484154934971e+00
3.035544164387152133e+00
3.042605400547047090e+00
3.069595773838905917e+00
3.098355958868818760e+00
2.960823192253611680e+00
2.911684704009868785e+00
3.030316417341763824e+00
3.251381064312683478e+00
3.077468359962921340e+00
3.117421801908418999e+00
3.153487617268340593e+00
3.257376924036953003e+00
3.195707768425724460e+00
3.206608138129786845e+00
3.077038574637461554e+00
3.167671989995636483e+00
3.156217149827904134e+00
3.115249279260417836e+00
3.114038352776774765e+00
3.239248355130374790e+00
3.494330465389474227e+00
3.344450460407372816e+00
3.319872184466777121e+00
3.205920741381214523e+00
3.309229653533581228e+00
3.210372600000401810e+00
3.244963843458575692e+00
3.077135947570933894e+00
3.283521517384407229e+00
3.163492651497017860e+00
3.241801965417897335e+00
3.175303074942155579e+00
3.407087782692749034e+00
3.343096355794603181e+00
3.230410656443329476e+00
3.385708388193655161e+00
3.426103274437055202e+00
3.483200112868473308e+00
3.419660280237135641e+00
3.612829383965164620e+00
3.337770417969728509e+00
3.399972014255895125e+00
3.295230151219267878e+00
3.430721008219860035e+00
3.497409988233594280e+00
3.463957548825512323e+00
3.463156037376122320e+00
3.348012460309540472e+00
3.426307322439857916e+00
3.432811582080479429e+00
3.482181477841620243e+00
3.522574330157748346e+00
3.263053298652385692e+00
3.541992829906756235e+00
3.474807822094846177e+00
3.496399221176477834e+00
3.557528677692099350e+00
3.257010685982822285e+00
3.549725608279437061e+00
3.654951542306680068e+00
3.388351237825150797e+00
3.418990258209859245e+00
3.342462723826852944e+00
3.348854129486909859e+00
3.242365112620257062e+00
3.129244306495745143e+00
3.274137207867398924e+00
3.171853842207236873e+00
3.169567270410567961e+00
3.257567345043544726e+00
3.231830901820747837e+00
3.275891543796643823e+00
3.639815468380318109e+00
3.455198466665192480e+00
3.586992081206679117e+00
3.440745317436630035e+00
3.484183041643869050e+00
3.433492344629672122e+00
3.430083564874441659e+00
3.645975552699543432e+00
3.429590224131355836e+00
3.318548869315829819e+00
3.318497678418724117e+00
3.688256264252582017e+00
3.556303632211734733e+00
3.619919368831165052e+00
3.704092689069458544e+00
3.643903298810769797e+00
3.588495200417647357e+00
3.593430173832873109e+00
3.701959333921817752e+00
3.545366977896705407e+00
3.606916649328077096e+00
3.379282420245719898e+00
3.518687833656302111e+00
3.547707514707155063e+00
3.532572839512657215e+00
3.448236054358439162e+00
3.471835758405422911e+00
3.493194563462085345e+00
3.615419855730011012e+00
3.509602336200757566e+00
3.428534992547164872e+00
3.741478302456031191e+00
3.540579978713747522e+00
3.591901498031627948e+00
3.578607648384619644e+00
3.498041521911961826e+00
3.473260003977604704e+00
3.713531425645654860e+00
3.616250522131238210e+00
3.493739879408634064e+00
3.578952515921684618e+00
3.517439692253476746e+00
3.563579269041474706e+00
3.372919418382552603e+00
3.525935856172841110e+00
3.529640116497058333e+00
3.247894648144644680e+00
3.321219245247074792e+00
3.398704629692321344e+00
3.335948783909564508e+00
3.423040371086776279e+00
3.441694727266043419e+00
3.494793735044603444e+00
3.560976102159173706e+00
3.593193526270461291e+00
3.542490791140521900e+00
3.483025457299551153e+00
3.514779227239599013e+00
3.643221458511046063e+00
3.617754961314223472e+00
3.613865951918743935e+00
3.679810773689157877e+00
3.658392074909809999e+00
3.525586003714140659e+00
3.663136259413040552e+00
3.585937573044004179e+00
3.902062685381964879e+00
3.706775796239931697e+00
3.647920610279613118e+00
3.679178335429228230e+00
3.827405220502755778e+00
3.799794749147550998e+00
3.762884939439257170e+00
3.661129816647314072e+00
3.651217212285482017e+00
3.708667312519457582e+00
3.668716095256673526e+00
3.567943576534764905e+00
3.665249432087977599e+00
3.653200081331538396e+00
3.739717814626303038e+00
3.879194698186918533e+00
3.714541884980496533e+00
3.737463767703374629e+00
3.686312808427053334e+00
3.643085285628211878e+00
3.704136882087421867e+00
3.736751308707551011e+00
3.760761887005062754e+00
3.756302823637953647e+00
3.773520251101216250e+00
3.792125145008698350e+00
3.767681682597717074e+00
3.701465278950375026e+00
3.767085669932805914e+00
3.742407483373348054e+00
3.804034288721407364e+00
3.807757833490462041e+00
3.741952960751599111e+00
3.793272100551146497e+00
3.685143060794119574e+00
3.790867597474519624e+00
3.806077061381959226e+00
3.774905231197129396e+00
3.786400209249350279e+00
3.809831193052632958e+00
3.789633800179341261e+00
3.784222745286356382e+00
3.750634197728353048e+00
3.779034960549422451e+00
3.802377923327137754e+00
3.906132196214764374e+00
3.871802125688458940e+00
3.785338105943946374e+00
3.819601960568735688e+00
3.787642541887677794e+00
3.840153429293376774e+00
3.833450157993406826e+00
3.856753467293615678e+00
3.790790367119898807e+00
3.741701122582663963e+00
3.766986782121171995e+00
3.925343737458131255e+00
3.798398700332522360e+00
3.933547757543874646e+00
3.718682417739418433e+00
3.889141863427677759e+00
3.686144994825273802e+00
3.875722188433407212e+00
3.840621206908545915e+00
3.840127502081360777e+00
3.830621632946944466e+00
3.820981221013436180e+00
3.842481809328790909e+00
3.829627700279364610e+00
3.797885550762366336e+00
3.709932437517622805e+00
3.682947631498945551e+00
3.761748487501021199e+00
3.907272240517638107e+00
3.925943777228188658e+00
3.810963103686920928e+00
3.911595190133779099e+00
3.706736841137287186e+00
3.947080295478327727e+00
3.871602739224258904e+00
3.080159439262554422e+00
3.005429785751162708e+00
3.074118981925781036e+00
3.081584610555656578e+00
2.939562526830201694e+00
2.996009381366308677e+00
2.867297444392515438e+00
2.946951198681181161e+00
3.029475418139095488e+00
2.964109073124074456e+00
2.852989890458711653e+00
2.937789725599901036e+00
2.973423370498613938e+00
2.879658028360914557e+00
2.892735005013936878e+00
2.947026110724977777e+00
2.865560751529072636e+00
2.889774941047405843e+00
3.002328019191347952e+00
2.964132726819546981e+00
2.904083134365647467e+00
2.844635043206357405e+00
2.958954353773062707e+00
2.960242518449267557e+00
2.965915277861331134e+00
2.919418709484650432e+00
2.986667460187513168e+00
2.882495888005325302e+00
2.866555275261553515e+00
3.001453056388768914e+00
2.917189482404148659e+00
2.840070047044342960e+00
2.869073833497578718e+00
2.947104087349557311e+00
3.115278014360942649e+00
3.191278088905981747e+00
3.102667207464469001e+00
3.196185268187156758e+00
3.173618428256670843e+00
3.207994253667315832e+00
3.259984323151984942e+00
3.403334379760920569e+00
3.257517777721823382e+00
3.418771057649591327e+00
3.310531431195924856e+00
3.392253001117657707e+00
3.369623839543102406e+00
3.366709156027309913e+00
3.290936948130965600e+00
3.330882441407957195e+00
[truncated: 10,755,551 more chars]
